# Supplementary material for: Collective excitations and low-energy ionization signatures of relativistic particles in silicon detectors
Source: Commun Phys. 2024 Dec 19;7(1):416. doi: 10.1038/s42005-024-01904-2 (PMC11659158; doi:10.1038/s42005-024-01904-2)
Supplement: Supplementary file 3 — Supplementary Data 1 [file 42005_2024_1904_MOESM3_ESM.xlsx]

## Sheet: Description
Sheet Number	Figure Number
2	2
3	3(a) + 3(b)
4	4(a) + 4(b)
5	5(a)
6	5(b)
7	6(a) + 6(b)
8	7(a) + 7(b)

## Sheet: EELS
EELS spectra for Si; incident beam has kinetic Energy of 100 keV per electron, Figure 2
Energy [eV]	Baston, P.E. (1991) (Data)	Palik (1985)	Lindhard Model	DarkELF (Mermin)	DarkELF (GPAW)	QCDark, Lindhard screened
0.05	294548	nan	10.3911	0	6.09432e-07	2.5656
0.15	276137	nan	31.1736	12.8331	1.82596e-06	2.68634
0.25	245055	nan	51.9568	21.0288	3.05112e-06	2.93135
0.35	208588	nan	72.7412	29.2095	4.28093e-06	3.30783
0.45	171994	nan	93.5276	37.3744	5.52451e-06	3.82667
0.55	138820	nan	114.317	45.6402	6.78393e-06	4.50267
0.65	112196	nan	135.11	53.9894	8.07645e-06	5.35467
0.75	92587.5	nan	155.908	62.2992	9.43975e-06	6.40586
0.85	78007.4	nan	176.712	70.5695	0.00538703	7.68409
0.95	66603.5	nan	197.525	79.0009	0.0290787	9.22225
1.05	57749.1	nan	218.349	87.5703	0.060183	11.0587
1.15	50795	nan	239.185	96.0704	0.195058	13.2381
1.25	45345.5	nan	260.037	104.502	0.328946	15.8117
1.35	40940.9	nan	280.908	113.489	0.419775	18.8384
1.45	37235.9	nan	301.8	122.975	0.50377	22.3854
1.55	34005.2	nan	322.717	132.322	0.93413	26.5291
1.65	31269.4	nan	343.662	141.535	1.55459	31.3559
1.75	28829	nan	364.641	151.914	2.19107	36.9632
1.85	26605.8	nan	385.656	163.312	2.85647	43.4599
1.95	24670.5	nan	406.714	174.403	3.59137	50.9685
2.05	22948.3	nan	427.817	185.204	5.89313	59.6252
2.15	21394.1	nan	448.973	197.468	8.13809	69.5817
2.25	20017.5	nan	470.185	210.923	10.649	81.0061
2.35	18815.4	nan	491.459	223.789	13.2357	94.083
2.45	17747.5	nan	512.802	236.119	18.4627	109.014
2.55	16690.4	nan	534.22	246.341	29.4567	126.017
2.65	15735.3	nan	555.718	254.878	39.4956	145.327
2.75	14828.9	nan	577.304	263.419	54.3906	167.19
2.85	14072.9	nan	598.984	271.916	67.6018	191.867
2.95	13311.6	nan	620.766	288.107	91.0872	219.625
3.05	12652.4	nan	642.655	312.464	129.369	250.735
3.15	12011.1	nan	664.661	337.484	159.405	285.467
3.25	11383.9	nan	686.791	363.265	213.207	324.082
3.35	10838.3	nan	709.052	396.017	264.724	366.824
3.45	10268.1	nan	731.453	431.685	297.58	413.911
3.55	9773.02	nan	754.003	463.204	299.599	465.528
3.65	9329.38	nan	776.711	491.114	288.776	521.813
3.75	8866.9	nan	799.585	544.632	327.033	582.845
3.85	8414.54	nan	822.636	639.061	363.844	648.639
3.95	8054.21	nan	845.874	705.763	376.792	719.133
4.05	7699.24	nan	869.307	726.056	425.396	794.176
4.15	7394.66	nan	892.948	738.582	465.232	873.526
4.25	7060.78	nan	916.807	741.038	499.293	956.841
4.35	6754.45	225.719	940.895	705.848	573.006	1043.68
4.45	6453.57	256.062	965.224	648.715	656.96	1133.5
4.55	6218.58	286.405	989.806	652.42	724.906	1225.66
4.65	5992.82	316.748	1014.65	710.126	797.35	1319.43
4.75	5768.08	347.091	1039.78	761.725	888.194	1414.01
4.85	5608.68	377.434	1065.19	799.336	936.449	1508.54
4.95	5429.54	405.965	1090.91	829.581	924.141	1602.11
5.05	5240.93	433.589	1116.95	867.672	905.535	1693.79
5.15	5080.16	461.213	1143.33	906.226	942.081	1782.66
5.25	4945.7	488.838	1170.05	944.714	1007.34	1867.82
5.35	4804.27	516.462	1197.14	977.251	1064.24	1948.43
5.45	4667.57	544.086	1224.61	1003.32	1035.07	2023.74
5.55	4571.38	568.291	1252.48	1027.71	997.08	2093.07
5.65	4484.33	587.926	1280.77	1049.98	975.454	2155.89
5.75	4384.78	607.561	1309.49	1073.47	1018.12	2211.82
5.85	4301.75	627.196	1338.67	1098.16	1061.43	2260.61
5.95	4226.81	646.831	1368.32	1119.68	1047.26	2302.17
6.05	4175.86	666.082	1398.47	1137.24	1055.58	2336.61
6.15	4115.14	683.093	1429.14	1158.33	1115.79	2364.17
6.25	4073.1	700.104	1460.35	1184.62	1185.27	2385.27
6.35	4033.13	717.114	1492.12	1207.62	1253.2	2400.46
6.45	3999.35	734.125	1524.48	1226.09	1310.32	2410.43
6.55	3974.23	751.135	1557.45	1248.61	1369.74	2415.98
6.65	3927.84	768.146	1591.07	1278.21	1428.88	2418.01
6.75	3881.24	782.329	1625.35	1305.4	1478.98	2417.47
6.85	3882.08	795.64	1660.33	1329.04	1526.05	2415.36
6.95	3873.79	808.952	1696.04	1355.84	1564.86	2412.71
7.05	3868.77	822.263	1732.5	1388.78	1656.68	2410.53
7.15	3869.09	835.575	1769.76	1420.41	1766.08	2409.81
7.25	3875.84	848.886	1807.85	1449.9	1892.97	2411.51
7.35	3879.25	867.703	1846.8	1481.48	1982.65	2416.5
7.45	3897.98	888.246	1886.65	1517.32	2039.75	2425.61
7.55	3939.17	908.79	1927.45	1552.68	2102.56	2439.56
7.65	3965.64	929.333	1969.23	1587.04	2175.73	2458.97
7.75	3987.62	949.877	2012.04	1622.96	2267.51	2484.39
7.85	4006.46	970.42	2055.93	1661.86	2354.3	2516.23
7.95	4048.43	999.297	2100.94	1700.84	2433.71	2554.84
8.05	4087.18	1033.63	2147.12	1739.56	2429.26	2600.42
8.15	4122.74	1067.97	2194.53	1779.64	2380.33	2653.09
8.25	4146	1102.3	2243.22	1822.08	2327.93	2712.88
8.35	4191.4	1136.64	2293.26	1865.03	2280.04	2779.7
8.45	4243.06	1170.97	2344.7	1908.26	2308.43	2853.37
8.55	4300.08	1210.77	2397.62	1952.9	2326.19	2933.64
8.65	4333.24	1254.24	2452.07	1999.71	2328.55	3020.14
8.75	4373.5	1297.72	2508.14	2047.48	2354.81	3112.46
8.85	4406	1341.19	2565.9	2096.07	2442.24	3210.08
8.95	4450.54	1384.67	2625.44	2146.29	2536.92	3312.43
9.05	4458.34	1428.15	2686.83	2198.82	2639.87	3418.86
9.15	4508.73	1478.41	2750.18	2252.89	2728.05	3528.7
9.25	4531.18	1532.91	2815.58	2308.43	2801.86	3641.22
9.35	4587.38	1587.41	2883.13	2366.03	2870.02	3755.64
9.45	4612.05	1641.91	2952.93	2426.31	2931.64	3871.2
9.55	4650.45	1696.41	3025.12	2488.9	2933.33	3987.13
9.65	4716.45	1750.91	3099.8	2553.89	2897.6	4102.68
9.75	4760.74	1818.55	3177.12	2621.53	2832.21	4217.15
9.85	4828.49	1894.5	3257.2	2692.43	2739.74	4329.88
9.95	4869.4	1970.45	3340.19	2766.74	2802.04	4440.32
10.05	4931.46	2046.4	3426.26	2844.72	2875.43	4548.01
10.15	4981.15	2122.36	3515.56	2926.12	2937.71	4652.63
10.25	5063.16	2198.31	3608.28	3011.46	2977	4753.96
10.35	5156.19	2283.19	3704.6	3101.76	3241.38	4851.96
10.45	5196.59	2371.46	3804.74	3197.5	3597.54	4946.75
10.55	5306.63	2459.73	3908.9	3297.49	4044.7	5038.61
10.65	5372.74	2548	4017.31	3402.14	4612.51	5127.97
10.75	5492.02	2636.27	4130.24	3513.81	5077.02	5215.46
10.85	5565.56	2732.81	4247.94	3633.3	5416.34	5301.83
10.95	5679.59	2866.19	4370.7	3757.88	5665.94	5388.01
11.05	5787.63	2999.58	4498.84	3887.71	5829.42	5475.05
11.15	5886.75	3132.96	4632.67	4027.22	5810.69	5564.1
11.25	6015.5	3266.34	4772.55	4177.62	5668.29	5656.44
11.35	6076.52	3403.13	4918.87	4333.86	5489.88	5753.4
11.45	6207.41	3559.94	5072.04	4495.73	5284.77	5856.37
11.55	6377.99	3716.75	5232.51	4670.58	5171.95	5966.78
11.65	6541.63	3873.57	5400.74	4860.1	5356.13	6086.07
11.75	6651.02	4040.71	5577.26	5056.17	5555.81	6215.67
11.85	6820.49	4261.19	5762.64	5258.09	5773.26	6357
11.95	7014.3	4481.68	5957.46	5476.96	6011.17	6511.43
12.05	7229.48	4725.59	6162.4	5714.99	6176.17	6680.27
12.15	7426.87	4994	6378.16	5960.46	6327.77	6864.8
12.25	7616.59	5260.18	6605.52	6212.14	6479.88	7066.2
12.35	7841.56	5517.96	6845.3	6485.5	6630.98	7285.6
12.45	8095.45	5775.74	7098.43	6783.35	6804.5	7524.04
12.55	8372.81	6066.77	7365.89	7090.12	7038.79	7782.48
12.65	8630.7	6376.8	7648.76	7404.04	7286.29	8061.82
12.75	8890.11	6690.69	7948.2	7745.39	7546.81	8362.88
12.85	9187.3	7061.83	8265.5	8117.68	7819.39	8686.41
12.95	9480.33	7432.97	8602.04	8501.38	8324.52	9033.09
13.05	9786.94	7779.5	8959.34	8894.35	9016.82	9403.54
13.15	10120.7	8112.02	9339.03	9321.88	9822.26	9798.31
13.25	10462.8	8444.54	9742.9	9788.23	10764.6	10217.9
13.35	10833.9	8927.12	10172.9	10269.9	11870.8	10662.7
13.45	11246.4	9575.11	10631.2	10764.3	12704.1	11133.1
13.55	11645.1	10223.8	11120	11302.1	13563.8	11629.3
13.65	12094.8	10873.3	11641.8	11888.3	14492.9	12151.4
13.75	12599.5	11545.1	12199.4	12494.7	15493.3	12699.5
13.85	13119.6	12280.9	12795.5	13118.3	16555.8	13273.4
13.95	13620.6	13017	13433.5	13795.2	17381	13872.6
14.05	14173.2	13984.1	14116.5	14531	18213.8	14496.7
14.15	14767.1	14932.2	14848.2	15290.7	19044.1	15144.7
14.25	15423	15697.5	15632.4	16069.6	19860.8	15815.4
14.35	16074.1	16462.9	16472.8	16910.5	20650.8	16507.2
14.45	16733	17248.1	17373.7	17818.5	21220.7	17218.2
14.55	17450.1	18057.9	18339.1	18746	21732.1	17946
14.65	18188	18867.6	19373.2	19685.4	22179.6	18687.7
14.75	18929.4	19780.5	20479.8	20687.5	22558.3	19440.2
14.85	19634.3	20719.1	21662.5	21754.1	22864.8	20199.6
14.95	20482.3	21650.3	22924.5	22820.4	22785.6	20961.8
15.05	21262.9	22569.4	24267.7	23874.5	22659.7	21722.5
15.15	22095.8	23488.4	25693.1	24976	22544.7	22476.7
15.25	23008.4	24460.2	27199.8	26121.2	22439	23219.4
15.35	23878.1	25451.6	28784.8	27236.8	22340.8	23945.4
15.45	24748.6	26394.3	30442.1	28312.1	22658.7	24649.5
15.55	25560.1	27256	32162.2	29405.5	23335.4	25326.4
15.65	26401	28117.6	33931.4	30507.4	24066.5	25971.1
15.75	27268.7	28812.1	35731.3	31565.5	24858.3	26578.7
15.85	28182.3	29444.4	37538.3	32575.5	25717.8	27144.9
15.95	28935.9	30076.8	39323.9	33569.1	26667.5	27665.7
16.05	29712.4	30637.9	41054.4	34533.6	27776.8	28137.6
16.15	30350.1	31187.5	42692.4	35447	28920.3	28557.6
16.25	30960.6	31670.1	44198.4	36307	30085.9	28923.5
16.35	31453.8	31907.6	45532.6	37110.8	31256.5	29233.6
16.45	31892.5	32145.1	46657.8	37843.5	32409.5	29486.8
16.55	32205.7	32382.6	47542.2	38493.8	33264.8	29682.7
16.65	32465.7	32485.4	48161.7	39057.2	33786.1	29821.4
16.75	32493.4	32463.8	48502.2	39518.7	34161.6	29903.4
16.85	32454.1	32442.3	48560.1	39865.3	34382.1	29929.8
16.95	32307	32176.9	48342.8	40088.7	34445.5	29902
17.05	32048.6	31584.6	47867.5	40188.3	34356.1	29821.7
17.15	31703.3	31150.2	47159.1	40156.7	34157.2	29690.8
17.25	31357.9	30715.7	46248	39989.6	33940.8	29511.5
17.35	30738.7	30027.8	45167.6	39693.1	33709.9	29286.1
17.45	30138.5	29318.5	43952.3	39277.4	33463.1	29017.1
17.55	29327.5	28564.5	42635.2	38741.3	33199.2	28706.7
17.65	28428.8	27749.5	41247	38090.7	32916.8	28357.7
17.75	27448.4	26934.5	39814.9	37350.5	33294	27972.7
17.85	26529.7	26022.5	38362.4	36537.2	33743.2	27554.1
17.95	25673.6	25102.5	36909.2	35645.8	34163.8	27104.8
18.05	24841.2	24159.1	35471	34686.6	34550.5	26627.5
18.15	23997.1	23172.2	34060.2	33694	34897.4	26125
18.25	23126.1	22185.4	32686.2	32682	35199.2	25600.1
18.35	22165.5	21198.5	31356	31637.7	35101	25055.7
18.45	21197.1	20211.7	30074	30569.9	34816.4	24494.6
18.55	20259.1	19299.2	28843.4	29511.4	34424.1	23919.9
18.65	19268.6	18442.7	27665.6	28470.3	33917.2	23334.3
18.75	18352.6	17586.2	26541.1	27428.7	33290.8	22740.8
18.85	17531	16729.7	25469.4	26392	32542.3	22142
18.95	16760.5	15873.2	24449.7	25386.3	31574.6	21540.6
19.05	16001.1	13695.9	23480.4	24415.2	30450.9	20939
19.15	15262.4	11617.7	22559.8	23460	29287.6	20339.5
19.25	14587.6	10835.8	21685.9	22523.3	28099.6	19744.3
19.35	13971.9	10053.9	20856.6	21625.1	26900.2	19155
19.45	13348.5	9319.96	20069.7	20765.9	25700.5	18573.2
19.55	12726.3	8749.71	19323.1	19929	24504.3	17999.5
19.65	12166.5	8361.92	18614.7	19115.3	23244.3	17434.1
19.75	11641	7981.21	17942.2	18340	21993	16875.5
19.85	11134.7	7603.41	17303.8	17602.7	20759.8	16320.9
19.95	10683.6	7225.61	16697.5	16888.5	19552.5	15765.9
20.05	10236.4	6847.81	16121.4	16197.3	18377.9	15205.9
20.15	9813.82	6358.01	15573.7	15541.5	17241.1	14638
20.25	9446.56	5844.29	15052.8	14920	16302.5	14063.6
20.35	9081.41	5342.43	14557.2	14319.7	15608.7	13489.5
20.45	8699.23	5003.83	14085.2	13740.2	14947.7	12927.2
20.55	8383.29	4665.23	13635.5	13192	14317.5	12389.4
20.65	8098.89	4326.62	13206.9	12673.7	13716.9	11886.2
20.75	7765.8	4092.81	12798	12173.6	13144.6	11422
20.85	7410.32	3873.94	12407.9	11691.1	12599.4	10995.5
20.95	7152.38	3655.07	12035.4	11236	12153.6	10601.3
21.05	6911.01	3460.38	11679.5	10807	11779.2	10232.5
21.15	6629.43	3301.67	11339.3	10393	11420	9883.19
21.25	6412.1	3142.95	11013.9	9993.42	11075.6	9549.14
21.35	6210.23	2984.24	10702.3	9617.99	10745.6	9227.9
21.45	5984.83	2825.53	10403.9	9265.53	10429.8	8918.26
21.55	5811.28	2685.88	10117.8	8925.02	10127.8	8619.73
21.65	5619.44	2553.9	9843.51	8596	9869.2	8332.14
21.75	5442.08	2421.93	9580.32	8288.21	9650.51	8055.44
21.85	5273.26	2289.95	9327.72	8000.54	9441.53	7789.56
21.95	5090.18	2184.8	9085.23	7722.2	9241.85	7534.43
22.05	4969.26	2099.13	8852.38	7452.84	9051	7289.9
22.15	4813.19	2013.45	8628.7	7201.74	8868.5	7055.78
22.25	4686.78	1927.77	8413.72	6967.92	8693.78	6831.82
22.35	4540.92	1850.02	8206.98	6741.21	8524.02	6617.74
22.45	4437.76	1796.49	8007.98	6521.35	8347.56	6413.21
22.55	4329.37	1742.96	7816.28	6316.8	8168.85	6217.85
22.65	4223.08	1689.42	7631.44	6126.71	7987.74	6031.26
22.75	4114.16	1635.89	7453.06	5941.96	7804.15	5853.04
22.85	4015.38	1565.98	7280.79	5762.35	7618.05	5682.75
22.95	3917.97	1375.73	7114.35	5595.31	7429.46	5519.99
23.05	3845.66	1228.05	6953.5	5440.16	7238.42	5364.32
23.15	3720.75	1197.16	6798.06	5288.98	6989.94	5215.36
23.25	3645.74	1166.26	6647.87	5141.63	6720.67	5072.72
23.35	3542.03	1135.37	6502.77	5004.49	6457.57	4936.04
23.45	3474.21	1104.48	6362.62	4877.02	6200.73	4804.99
23.55	3408.67	1073.58	6227.26	4752.51	5950.19	4679.25
23.65	3352.99	1041.55	6096.51	4630.87	5706.01	4558.55
23.75	3292.7	1004.03	5970.17	4517.46	5468.2	4442.62
23.85	3234.75	966.517	5848	4411.87	5236.74	4331.24
23.95	3171.34	929.001	5729.78	4308.5	5095.84	4224.21
24.05	3133.21	891.486	5615.26	4207.29	4967.7	4121.33
24.15	3105.12	853.97	5504.2	4112.67	4843.23	4022.45
24.25	3041.22	816.602	5396.39	4024.35	4722.31	3927.42
24.35	3002.87	782.383	5291.62	3937.71	4604.83	3836.09
24.45	2965	748.163	5189.76	3852.71	4490.67	3748.33
24.55	2924.32	713.944	5090.68	3772.97	4379.74	3664.02
24.65	2891.97	679.725	4994.29	3698.28	4271.92	3583.02
24.75	2857.28	645.506	4900.56	3624.86	4182.37	3505.22
24.85	2831.14	611.515	4809.44	3552.69	4097.2	3430.48
24.95	2789.24	593.432	4720.89	3484.71	4013.88	3358.67
25.05	2762.31	575.349	4634.88	3420.77	3932.3	3289.65
25.15	2733.07	557.266	4551.35	3357.81	3852.33	3223.26
25.25	2713.42	539.183	4470.26	3295.8	3773.84	3159.35
25.35	2693.93	521.1	4391.51	3237.15	3696.66	3097.77
25.45	2672.59	503.017	4315.03	3181.73	3620.62	3038.34
25.55	2641.85	487.383	4240.71	3127.09	3537.98	2980.9
25.65	2615.13	472.345	4168.46	3073.19	3450.46	2925.28
25.75	2602.02	457.308	4098.15	3022	3364.29	2871.34
25.85	2580.16	442.271	4029.69	2973.44	3279.43	2818.92
25.95	2587.86	427.233	3962.97	2925.49	3195.86	2767.88
26.05	2578.23	412.196	3897.89	2878.15	3113.55	2718.11
26.15	2576.81	400.312	3834.36	2833.03	3032.45	2669.5
26.25	2567.3	390.19	3772.3	2790.07	2952.54	2621.98
26.35	2548.71	380.068	3711.67	2747.63	2873.77	2575.47
26.45	2556.78	369.946	3652.42	2705.69	2812.86	2529.95
26.55	2542.9	359.824	3594.53	2665.6	2753.39	2485.38
26.65	2519.03	349.702	3537.96	2627.32	2694.49	2441.77
26.75	2529.98	340.99	3482.71	2589.47	2636.15	2399.11
26.85	2511.52	333.764	3428.77	2552.04	2578.35	2357.44
26.95	2524.28	326.537	3376.13	2516.18	2521.09	2316.78
27.05	2522.81	319.31	3324.76	2481.85	2464.36	2277.18
27.15	2535.11	312.084	3274.64	2447.89	2408.15	2238.66
27.25	2539.32	304.857	3225.75	2414.28	2353.66	2201.26
27.35	2536.97	298.094	3178.04	2382.01	2324.02	2165.02
27.45	2554.44	292.181	2926.71	2237.09	2183.4	2129.97
27.55	2540.26	286.268	2885.06	2207.81	2154.55	2096.13
27.65	2570.94	280.355	2844.37	2178.81	2126.1	2063.51
27.75	2587.7	274.441	2804.59	2150.9	2098.03	2032.13
27.85	2592.43	268.528	2765.67	2124.05	2070.35	2001.98
27.95	2614.96	264.541	2727.57	2097.45	2043.04	1973.07
28.05	2628.45	264.412	2690.27	2071.08	2016.11	1945.38
28.15	2649.64	264.282	2653.72	2045.65	1989.55	1918.91
28.25	2659.18	264.153	2617.89	2021.14	1964.31	1893.64
28.35	2689.12	264.023	2582.77	1996.83	1939.61	1869.57
28.45	2730.49	263.894	2548.31	1972.72	1915.25	1846.68
28.55	2747.69	262.974	2514.52	1949.42	1891.22	1824.96
28.65	2763.44	261.293	2481.38	1926.92	1867.51	1804.4
28.75	2779.1	259.611	2448.88	1904.59	1844.13	1784.98
28.85	2838.3	257.93	2417	1882.43	1821.08	1766.68
28.95	2848.36	256.249	2385.76	1860.98	1798.34	1749.48
29.05	2879.31	254.567	2355.13	1840.23	1775.91	1733.35
29.15	2886.95	242.327	2325.11	1819.63	1753.75	1718.26
29.25	2946.85	230.07	2295.7	1799.18	1731.67	1704.16
29.35	3001.03	217.812	2266.89	1779.36	1709.7	1691
29.45	3005.42	205.555	2238.65	1760.17	1687.85	1678.71
29.55	3050.62	193.297	2210.98	1741.1	1666.1	1667.23
29.65	3074.44	189.268	2183.86	1722.17	1644.47	1656.47
29.75	3110.42	185.933	2157.27	1703.8	1622.95	1646.34
29.85	3165.85	182.597	2131.2	1686	1601.53	1636.73
29.95	3213.16	179.262	2105.62	1668.31	1580.21	1627.55
30.05	3257.16	175.926	2080.52	1650.74	1558.99	1618.68
30.15	3312.55	172.591	2055.88	1633.69	1541.49	1610.01
30.25	3381.6	169.575	2031.69	1617.16	1530.93	1601.43
30.35	3424.57	167.286	2007.92	1600.72	1520.46	1592.85
30.45	3460.83	164.998	1984.57	1584.4	1510.08	1584.15
30.55	3512.94	162.709	1961.61	1568.55	1499.8	1575.26
30.65	3564.38	160.42	1939.05	1553.17	1489.61	1566.08
30.75	3615.38	158.132	1916.87	1537.88	1479.51	1556.57
30.85	3679.69	155.843	1895.06	1522.69	1469.51	1546.65
30.95	3740.75	153.554	1873.61	1507.94	1459.58	1536.3
31.05	3784.92	150.593	1852.52	1493.61	1449.75	1525.48
31.15	3844.78	147.285	1831.79	1479.38	1440.41	1514.18
31.25	3902.1	143.976	1811.4	1465.22	1438.48	1502.4
31.35	3965.63	140.667	1791.36	1451.47	1436.56	1490.14
31.45	4039.8	137.359	1771.66	1438.12	1434.64	1477.42
31.55	4110.09	134.05	1752.29	1424.83	1432.72	1464.27
31.65	4189.34	130.742	1733.26	1411.63	1430.81	1450.72
31.75	4232.04	127.433	1714.55	1398.79	1428.9	1436.8
31.85	4276.56	126.948	1696.16	1386.31	1427	1422.54
31.95	4336.49	129.304	1678.08	1373.89	1425.1	1407.99
32.05	4397.54	131.66	1660.31	1361.54	1423.21	1393.17
32.15	4428.98	134.016	1642.84	1349.52	1421.32	1378.13
32.25	4486.41	136.372	1625.66	1337.84	1416.23	1362.89
32.35	4548.08	138.727	1608.76	1326.2	1405.48	1347.49
32.45	4597.13	141.083	1592.13	1314.63	1394.77	1331.96
32.55	4632.84	143.439	1575.76	1303.36	1384.1	1316.34
32.65	4645.22	142.358	1559.66	1292.39	1373.46	1300.64
32.75	4656.96	141.001	1543.8	1281.46	1362.85	1284.91
32.85	4679.5	139.644	1528.19	1270.59	1352.28	1269.17
32.95	4713.4	138.288	1512.81	1259.99	1341.75	1253.47
33.05	4735	136.931	1497.66	1249.67	1331.25	1237.82
33.15	4749.06	135.574	1482.73	1239.39	1320.78	1222.29
33.25	4742.58	134.218	1468.03	1229.15	1310.36	1206.89
33.35	4744.78	132.861	1453.54	1219.16	1299.43	1191.69
33.45	4722.6	131.504	1439.27	1209.42	1286.93	1176.71
33.55	4701.24	130.148	1425.2	1199.73	1274.48	1162.01
33.65	4695.07	nan	1411.34	1190.07	1262.09	1147.63
33.75	4705.4	nan	1397.68	1180.64	1249.75	1133.62
33.85	4644.31	nan	1384.22	1171.44	1237.46	1120
33.95	4646.99	nan	1370.95	1162.28	1225.23	1106.83
34.05	4629.59	nan	1357.88	1153.16	1213.05	1094.13
34.15	4574.62	nan	1345.01	1144.25	1200.91	1081.94
34.25	4517.72	nan	1332.32	1135.55	1188.84	1070.27
34.35	4477.76	nan	1319.82	1126.88	1176.81	1059.14
34.45	4401.34	nan	1307.51	1118.25	1164.84	1048.57
34.55	4377.42	nan	1295.38	1109.82	1158.29	1038.57
34.65	4298.04	nan	1283.42	1101.58	1154.21	1029.14
34.75	4218.14	nan	1271.64	1093.38	1150.13	1020.28
34.85	4173.44	nan	1260.02	1085.2	1146.05	1012
34.95	4091.33	nan	1248.57	1077.22	1141.97	1004.28
35.05	4010.74	nan	1237.29	1069.42	1137.89	997.124
35.15	3930.28	nan	1226.16	1061.64	1133.81	990.525
35.25	3868.94	nan	1215.18	1053.9	1129.73	984.475
35.35	3788.69	nan	1204.35	1046.33	1125.64	978.967
35.45	3669.41	nan	1193.67	1038.93	1121.56	973.991
35.55	3622.49	nan	1183.13	1031.56	1117.47	969.539
35.65	3535.75	nan	1172.72	1024.22	1113.38	965.596
35.75	3472.4	nan	1162.46	1017.04	1104.87	962.148
35.85	3404.36	nan	1152.33	1010.02	1093.97	959.176
35.95	3316.7	nan	1142.32	1003.03	1083.03	956.656
36.05	3240.77	nan	1132.45	996.058	1072.06	954.557
36.15	3165.87	nan	1122.71	989.24	1061.06	952.845
36.25	3096.8	nan	1113.08	982.571	1050.03	951.476
36.35	3029.16	nan	1103.59	975.925	1038.97	950.4
36.45	2951.33	nan	1094.21	969.301	1027.87	949.562
36.55	2886.24	nan	1084.95	962.817	1016.75	948.897
36.65	2796.48	nan	1075.82	956.472	1005.59	948.336
36.75	2732.3	nan	1066.8	950.147	994.398	947.804
36.85	2671	nan	1057.89	943.842	983.176	947.223
36.95	2587.94	nan	1049.11	937.665	972.681	946.513
37.05	2525.21	nan	1040.43	931.617	968.188	945.59
37.15	2461.07	nan	1031.87	925.586	963.695	944.375
37.25	2394.34	nan	1023.42	919.573	959.201	942.788
37.35	2333.47	nan	1015.08	913.679	954.708	940.757
37.45	2273.76	nan	1006.84	907.901	950.215	938.215
37.55	2204.68	nan	998.708	902.141	945.724	935.101
37.65	2148.21	nan	990.678	896.396	941.234	931.368
37.75	2099	nan	982.748	890.76	936.746	926.975
37.85	2077.27	nan	974.915	885.23	932.261	921.897
37.95	2031.13	nan	967.177	879.716	927.779	916.118
38.05	1977.43	nan	959.533	874.216	923.301	909.637
38.15	1940.86	nan	951.98	868.816	918.827	902.465
38.25	1891.88	nan	944.516	863.513	914.47	894.626
38.35	1831.17	nan	937.14	858.225	913.216	886.157
38.45	1792.3	nan	929.849	852.951	911.974	877.105
38.55	1763.56	nan	922.643	847.768	910.745	867.528
38.65	1739.24	nan	915.519	842.676	909.527	857.492
38.75	1699.7	nan	908.477	837.597	908.322	847.071
38.85	1640.49	nan	901.515	832.53	907.128	836.344
38.95	1616.75	nan	894.632	827.549	905.946	825.391
39.05	1565.98	nan	887.828	822.653	904.777	814.296
39.15	1530.5	nan	881.101	817.769	903.619	803.14
39.25	1514.46	nan	874.45	812.897	902.473	792.003
39.35	1490.91	nan	867.875	808.106	901.338	780.96
39.45	1436.07	nan	861.375	803.394	900.215	770.083
39.55	1441.99	nan	854.949	798.693	899.103	759.433
39.65	1390.74	nan	848.597	794.004	896.061	749.068
39.75	1358.24	nan	842.318	789.391	889.95	739.037
39.85	1323.94	nan	836.111	784.853	883.848	729.378
39.95	1320.5	nan	829.976	780.326	877.755	720.126
40.05	1312.43	nan	823.911	775.81	871.67	711.304
40.15	1278.34	nan	817.915	771.365	865.595	702.93
40.25	1261.5	nan	811.987	766.991	859.529	695.016
40.35	1224.27	nan	806.126	762.627	853.471	687.567
40.45	1221.63	nan	800.331	758.274	847.423	680.584
40.55	1174.18	nan	794.6	753.989	841.383	674.065
40.65	1165.41	nan	788.932	749.772	835.353	668.002
40.75	1116.92	nan	783.326	745.565	829.331	662.386
40.85	1131.92	nan	777.78	741.368	823.319	657.206
40.95	1111.78	nan	772.294	737.235	817.315	652.447
41.05	1078.53	nan	766.865	733.166	811.243	648.095
41.15	1076.09	nan	761.494	729.106	804.651	644.132
41.25	1056.3	nan	756.178	725.055	798.073	640.539
41.35	1025.91	nan	750.918	721.065	791.511	637.296
41.45	1017.43	nan	745.712	717.136	784.963	634.381
41.55	996.751	nan	740.559	713.215	778.43	631.77
41.65	996.619	nan	735.459	709.302	771.912	629.437
41.75	987.822	nan	730.41	705.447	765.408	627.356
41.85	974.328	nan	725.414	701.649	758.92	625.496
41.95	978.365	nan	720.467	697.859	752.445	623.827
42.05	938.883	nan	715.571	694.077	745.986	622.318
42.15	948.311	nan	710.725	690.348	739.541	620.935
42.25	939.301	nan	705.929	686.672	733.11	619.646
42.35	896.119	nan	701.181	683.004	726.694	618.417
42.45	884.346	nan	696.482	679.342	720.293	617.214
42.55	875.608	nan	691.832	675.732	714.036	616.006
42.65	890.112	nan	687.229	672.171	708.266	614.763
42.75	890.722	nan	682.674	668.617	702.507	613.454
42.85	869.959	nan	678.166	665.07	696.76	612.052
42.95	862.79	nan	673.705	661.569	691.024	610.534
43.05	858.528	nan	669.289	658.115	685.3	608.876
43.15	854.421	nan	664.919	654.667	679.587	607.058
43.25	830.963	nan	660.593	651.225	673.886	605.065
43.35	817.725	nan	656.31	647.828	668.196	602.883
43.45	805.904	nan	652.07	644.474	662.517	600.499
43.55	816.327	nan	647.873	641.126	656.85	597.907
43.65	825.188	nan	643.716	637.784	651.194	595.102
43.75	828.102	nan	639.6	634.484	645.549	592.08
43.85	802.638	nan	635.524	631.226	639.915	588.844
43.95	808.289	nan	631.487	627.973	634.292	585.395
44.05	811.902	nan	627.488	624.725	628.681	581.739
44.15	801.167	nan	623.526	621.518	624.645	577.885
44.25	791.162	nan	619.601	618.35	621.632	573.843
44.35	796.716	nan	615.713	615.187	618.626	569.626
44.45	782.957	nan	611.861	612.029	615.628	565.25
44.55	767.975	nan	608.044	608.911	612.638	560.733
44.65	746.994	nan	604.263	605.832	609.654	556.093
44.75	760.685	nan	600.516	602.759	606.678	551.352
44.85	743.181	nan	596.804	599.69	603.709	546.534
44.95	759.053	nan	593.125	596.659	600.748	541.663
45.05	753.486	nan	589.48	593.664	597.793	536.764
45.15	744.879	nan	585.869	590.674	594.846	531.862
45.25	737.203	nan	582.291	587.689	591.906	526.983
45.35	742.92	nan	578.747	584.742	588.974	522.152
45.45	751.007	nan	575.235	581.832	586.048	517.392
45.55	732.114	nan	571.756	578.927	583.13	512.726
45.65	728.211	nan	568.31	576.027	580.218	508.174
45.75	741.724	nan	564.895	573.163	577.66	503.752
45.85	762.996	nan	561.513	570.334	576.156	499.475
45.95	735.929	nan	558.162	567.511	574.654	495.353
46.05	703.694	nan	554.843	564.691	573.154	491.394
46.15	731.429	nan	551.554	561.908	571.656	487.601
46.25	725.703	nan	548.296	559.16	570.161	483.974
46.35	727.351	nan	545.068	556.416	568.667	480.509
46.45	714.554	nan	541.869	553.676	567.175	477.199
46.55	726.876	nan	538.698	550.971	565.685	474.035
46.65	724.711	nan	535.556	548.302	564.198	471.005
46.75	730.483	nan	532.441	545.636	562.712	468.096
46.85	739.567	nan	529.354	542.974	561.228	465.295
46.95	708.82	nan	526.294	540.347	559.747	462.587
47.05	726.575	nan	523.259	537.752	558.267	459.959
47.15	725.779	nan	520.251	535.162	556.79	457.397
47.25	730.384	nan	517.268	532.576	555.314	454.891
47.35	742.527	nan	514.311	530.022	553.84	452.432
47.45	741.419	nan	511.378	527.501	552.251	450.012
47.55	740.575	nan	508.469	524.984	549.419	447.627
47.65	748.355	nan	505.585	522.47	546.59	445.274
47.75	748.004	nan	502.726	519.988	543.763	442.955
47.85	755.199	nan	499.889	517.537	540.939	440.672
47.95	750.356	nan	497.077	515.09	538.118	438.431
48.05	759.842	nan	494.288	512.646	535.299	436.237
48.15	743.807	nan	491.522	510.232	532.483	434.098
48.25	747.904	nan	488.78	507.848	529.669	432.025
48.35	759.839	nan	486.06	505.468	526.858	430.025
48.45	750.773	nan	483.364	503.09	524.05	428.109
48.55	729.913	nan	480.69	500.741	521.244	426.286
48.65	753.739	nan	478.04	498.421	518.441	424.564
48.75	757.203	nan	475.411	496.104	515.64	422.95
48.85	745.961	nan	472.806	493.79	512.842	421.451
48.95	734.209	nan	470.223	491.504	510.047	420.072
49.05	762.819	nan	467.661	489.245	507.254	418.818
49.15	747.774	nan	465.122	486.989	504.464	417.689
49.25	727.943	nan	462.604	484.735	501.728	416.689
49.35	733.504	nan	460.107	482.509	499.804	415.817
49.45	734.181	nan	457.631	480.309	497.882	415.072
49.55	704.614	nan	455.176	478.112	495.964	414.455
49.65	705.036	nan	452.741	475.918	494.048	413.963
49.75	720.603	nan	450.325	473.751	492.135	413.596
49.85	712.51	nan	447.929	471.609	490.224	413.352
49.95	709.016	nan	445.552	469.471	488.317	413.23

## Sheet: Millicharged Particle
Millicharged Particle, Figure 3(a), ε = 1E-4							Millicharged Particle, Figure 3(b), ε = 1E-4
Energy [eV]	Lindhard	DarkELF (Mermin)	DarkELF (GPAW)	QCDark, Lindhard screened	PAI		Q [electron-hole pairs]	Lindhard	DarkELF (Mermin)	DarkELF (GPAW)	QCDark, Lindhard screened	PAI
0.05	1.74801e-31	0	1.0252e-38	6.13206e-32	nan		1	7.34e-29	5.14e-29	4.38e-29	7.95e-29	4.84e-27
0.15	5.24407e-31	2.15881e-31	3.07166e-38	6.38581e-32	nan		2	1.14e-28	9.47e-29	1.13e-28	1.47e-28	3.27e-27
0.25	8.74025e-31	3.53751e-31	5.13265e-38	6.90002e-32	nan		3	5.08e-28	4.67e-28	4.96e-28	5.03e-28	2.55e-27
0.35	1.22366e-30	4.91366e-31	7.20145e-38	7.68821e-32	nan		4	1.42e-27	1.31e-27	1.27e-27	1.14e-27	1.33e-27
0.45	1.57334e-30	6.28719e-31	9.29343e-38	8.77091e-32	nan		5	1.56e-27	1.44e-27	1.44e-27	1.2e-27	5.2e-28
0.55	1.92305e-30	7.67767e-31	1.1412e-37	1.01759e-31	nan		6	7.39e-28	6.69e-28	7.37e-28	6.05e-28	1.9e-28
0.65	2.27284e-30	9.08218e-31	1.35863e-37	1.19387e-31	nan		7	3.06e-28	2.49e-28	2.8e-28	2.42e-28	9.73e-29
0.75	2.62271e-30	1.04801e-30	1.58797e-37	1.4103e-31	nan		8	1.63e-28	1.27e-28	1.33e-28	1.23e-28	6.95e-29
0.85	2.97268e-30	1.18713e-30	9.06214e-35	1.67212e-31	nan		9	1.03e-28	8.49e-29	8.7e-29	8.1e-29	5.64e-29
0.95	3.32281e-30	1.32897e-30	4.89167e-34	1.98553e-31	nan		10	7.16e-29	6.35e-29	6.66e-29	5.92e-29	4.74e-29
1.05	3.6731e-30	1.47312e-30	1.01241e-33	2.35775e-31	nan
1.15	4.02362e-30	1.61611e-30	3.2813e-33	2.79714e-31	nan
1.25	4.37439e-30	1.75795e-30	5.53358e-33	3.31328e-31	1.60261e-29
1.35	4.72548e-30	1.90913e-30	7.06153e-33	3.91711e-31	3.73412e-29
1.45	5.07692e-30	2.0687e-30	8.4745e-33	4.62103e-31	5.86562e-29
1.55	5.42879e-30	2.22594e-30	1.57141e-32	5.43903e-31	6.97057e-29
1.65	5.78114e-30	2.38093e-30	2.61515e-32	6.38684e-31	7.05969e-29
1.75	6.13405e-30	2.55552e-30	3.68585e-32	7.48207e-31	7.15897e-29
1.85	6.48758e-30	2.74726e-30	4.8052e-32	8.7443e-31	7.26067e-29
1.95	6.8418e-30	2.93383e-30	6.04147e-32	1.01952e-30	7.37705e-29
2.05	7.19681e-30	3.11553e-30	9.91351e-32	1.18588e-30	7.49366e-29
2.15	7.55269e-30	3.32184e-30	1.369e-31	1.37612e-30	7.61892e-29
2.25	7.90953e-30	3.54819e-30	1.7914e-31	1.5931e-30	7.75753e-29
2.35	8.26741e-30	3.76462e-30	2.22653e-31	1.83988e-30	7.88992e-29
2.45	8.62645e-30	3.97204e-30	3.10583e-31	2.11977e-30	8.03343e-29
2.55	8.98674e-30	4.14399e-30	4.95526e-31	2.43626e-30	8.19965e-29
2.65	9.34839e-30	4.28759e-30	6.64402e-31	2.793e-30	8.55118e-29
2.75	9.71151e-30	4.43128e-30	9.14967e-31	3.19379e-30	9.15462e-29
2.85	1.00762e-29	4.57422e-30	1.13721e-30	3.6425e-30	9.88576e-29
2.95	1.04426e-29	4.84658e-30	1.53228e-30	4.14299e-30	1.0736e-28
3.05	1.08109e-29	5.25633e-30	2.17627e-30	4.69909e-30	1.18808e-28
3.15	1.1181e-29	5.67721e-30	2.68154e-30	5.31444e-30	1.2871e-28
3.25	1.15533e-29	6.11091e-30	3.5866e-30	5.99243e-30	3.94467e-28
3.35	1.19278e-29	6.66186e-30	4.45324e-30	6.73605e-30	6.73324e-28
3.45	1.23046e-29	7.26188e-30	5.00595e-30	7.54779e-30	9.06693e-28
3.55	1.2684e-29	7.7921e-30	5.0399e-30	8.4295e-30	1.08995e-27
3.65	1.3066e-29	8.26161e-30	4.85784e-30	9.38225e-30	1.19588e-27
3.75	1.34508e-29	9.16188e-30	5.5014e-30	1.04062e-29	1.27386e-27
3.85	1.38385e-29	1.07504e-29	6.12064e-30	1.15005e-29	1.34252e-27
3.95	1.42294e-29	1.18725e-29	6.33845e-30	1.2663e-29	1.41186e-27
4.05	1.46236e-29	1.22138e-29	7.15608e-30	1.38907e-29	1.49612e-27
4.15	1.50213e-29	1.24246e-29	7.82621e-30	1.51789e-29	1.61946e-27
4.25	1.54227e-29	1.24659e-29	8.39919e-30	1.65217e-29	1.8978e-27
4.35	1.58279e-29	1.18739e-29	9.63919e-30	1.79119e-29	2.22229e-27
4.45	1.62372e-29	1.09128e-29	1.10515e-29	1.93411e-29	2.26998e-27
4.55	1.66507e-29	1.09751e-29	1.21945e-29	2.07996e-29	2.21037e-27
4.65	1.70687e-29	1.19459e-29	1.34132e-29	2.22767e-29	2.08584e-27
4.75	1.74913e-29	1.28139e-29	1.49413e-29	2.37608e-29	1.96662e-27
4.85	1.79189e-29	1.34466e-29	1.57531e-29	2.52395e-29	1.88383e-27
4.95	1.83515e-29	1.39553e-29	1.55461e-29	2.67003e-29	1.79743e-27
5.05	1.87896e-29	1.45961e-29	1.52331e-29	2.81304e-29	1.73272e-27
5.15	1.92333e-29	1.52447e-29	1.58478e-29	2.95172e-29	1.69166e-27
5.25	1.96828e-29	1.58921e-29	1.69457e-29	3.08486e-29	1.67238e-27
5.35	2.01385e-29	1.64395e-29	1.79029e-29	3.21133e-29	1.67632e-27
5.45	2.06006e-29	1.68781e-29	1.74121e-29	3.33013e-29	1.67287e-27
5.55	2.10695e-29	1.72883e-29	1.6773e-29	3.44038e-29	1.64409e-27
5.65	2.15453e-29	1.76629e-29	1.64092e-29	3.54139e-29	1.60426e-27
5.75	2.20285e-29	1.8058e-29	1.71269e-29	3.63264e-29	1.5699e-27
5.85	2.25194e-29	1.84734e-29	1.78555e-29	3.71384e-29	1.54065e-27
5.95	2.30182e-29	1.88355e-29	1.76172e-29	3.78488e-29	1.50941e-27
6.05	2.35254e-29	1.91308e-29	1.77571e-29	3.84591e-29	1.49573e-27
6.15	2.40413e-29	1.94856e-29	1.877e-29	3.89727e-29	1.48778e-27
6.25	2.45662e-29	1.99279e-29	1.99388e-29	3.93953e-29	1.47983e-27
6.35	2.51007e-29	2.03148e-29	2.10816e-29	3.97345e-29	1.45341e-27
6.45	2.56451e-29	2.06255e-29	2.20424e-29	3.99997e-29	1.42699e-27
6.55	2.61997e-29	2.10043e-29	2.30419e-29	4.02019e-29	1.40051e-27
6.65	2.67652e-29	2.15022e-29	2.40368e-29	4.03534e-29	1.37396e-27
6.75	2.73419e-29	2.19597e-29	2.48796e-29	4.04675e-29	1.34742e-27
6.85	2.79303e-29	2.23574e-29	2.56715e-29	4.05582e-29	1.32452e-27
6.95	2.8531e-29	2.28082e-29	2.63243e-29	4.06398e-29	1.30161e-27
7.05	2.91444e-29	2.33623e-29	2.7869e-29	4.0727e-29	1.27859e-27
7.15	2.97712e-29	2.38943e-29	2.97093e-29	4.08341e-29	1.25544e-27
7.25	3.04119e-29	2.43904e-29	3.18439e-29	4.09747e-29	1.2323e-27
7.35	3.10672e-29	2.49217e-29	3.33525e-29	4.11622e-29	1.2123e-27
7.45	3.17376e-29	2.55245e-29	3.43131e-29	4.14085e-29	1.19231e-27
7.55	3.24239e-29	2.61195e-29	3.53697e-29	4.17248e-29	1.1722e-27
7.65	3.31267e-29	2.66975e-29	3.66005e-29	4.21209e-29	1.15199e-27
7.75	3.38469e-29	2.73017e-29	3.81444e-29	4.2605e-29	1.13177e-27
7.85	3.45851e-29	2.7956e-29	3.96044e-29	4.31842e-29	1.11302e-27
7.95	3.53423e-29	2.86118e-29	4.09402e-29	4.38636e-29	1.09426e-27
8.05	3.61192e-29	2.92631e-29	4.08654e-29	4.46471e-29	1.07548e-27
8.15	3.69167e-29	2.99374e-29	4.00423e-29	4.55369e-29	1.05666e-27
8.25	3.77359e-29	3.06513e-29	3.91608e-29	4.65335e-29	1.03783e-27
8.35	3.85776e-29	3.13738e-29	3.83552e-29	4.76361e-29	1.02266e-27
8.45	3.9443e-29	3.21011e-29	3.88327e-29	4.88422e-29	1.00748e-27
8.55	4.03331e-29	3.2852e-29	3.91316e-29	5.01481e-29	9.91312e-28
8.65	4.12492e-29	3.36394e-29	3.91713e-29	5.15485e-29	9.74149e-28
8.75	4.21924e-29	3.4443e-29	3.96129e-29	5.3037e-29	9.56987e-28
8.85	4.31641e-29	3.52604e-29	4.10837e-29	5.4606e-29	9.43302e-28
8.95	4.41656e-29	3.61052e-29	4.26765e-29	5.62471e-29	9.29617e-28
9.05	4.51984e-29	3.69889e-29	4.44083e-29	5.79508e-29	9.15112e-28
9.15	4.6264e-29	3.78984e-29	4.58916e-29	5.9707e-29	8.99786e-28
9.25	4.73641e-29	3.88328e-29	4.71334e-29	6.15052e-29	8.8446e-28
9.35	4.85004e-29	3.98017e-29	4.828e-29	6.33346e-29	8.70714e-28
9.45	4.96748e-29	4.08157e-29	4.93165e-29	6.51843e-29	8.56968e-28
9.55	5.08891e-29	4.18688e-29	4.9345e-29	6.70437e-29	8.44049e-28
9.65	5.21454e-29	4.29619e-29	4.87439e-29	6.89025e-29	8.31955e-28
9.75	5.3446e-29	4.40998e-29	4.76439e-29	7.07514e-29	8.19861e-28
9.85	5.47931e-29	4.52925e-29	4.60884e-29	7.25819e-29	8.06144e-28
9.95	5.61893e-29	4.65426e-29	4.71363e-29	7.43871e-29	7.92427e-28
10.05	5.76371e-29	4.78544e-29	4.8371e-29	7.61612e-29	7.79631e-28
10.15	5.91393e-29	4.92236e-29	4.94186e-29	7.79006e-29	7.67756e-28
10.25	6.06991e-29	5.06594e-29	5.00796e-29	7.96034e-29	7.55881e-28
10.35	6.23194e-29	5.21784e-29	5.4527e-29	8.12699e-29	7.43892e-28
10.45	6.40039e-29	5.37888e-29	6.05184e-29	8.29027e-29	7.31902e-28
10.55	6.57561e-29	5.54709e-29	6.80406e-29	8.45066e-29	7.20789e-28
10.65	6.75799e-29	5.72314e-29	7.75924e-29	8.60888e-29	7.10554e-28
10.75	6.94796e-29	5.91099e-29	8.54065e-29	8.76587e-29	7.00319e-28
10.85	7.14596e-29	6.112e-29	9.11145e-29	8.92282e-29	6.8998e-28
10.95	7.35247e-29	6.32157e-29	9.53134e-29	9.08109e-29	6.79641e-28
11.05	7.56802e-29	6.53997e-29	9.80635e-29	9.24226e-29	6.69264e-28
11.15	7.79315e-29	6.77465e-29	9.77484e-29	9.40805e-29	6.58851e-28
11.25	8.02847e-29	7.02766e-29	9.53529e-29	9.58035e-29	6.48437e-28
11.35	8.27461e-29	7.29049e-29	9.23516e-29	9.76116e-29	6.38216e-28
11.45	8.53228e-29	7.5628e-29	8.89012e-29	9.95257e-29	6.27995e-28
11.55	8.80221e-29	7.85693e-29	8.70035e-29	1.01567e-28	6.17826e-28
11.65	9.08521e-29	8.17574e-29	9.01017e-29	1.03758e-28	6.07708e-28
11.75	9.38217e-29	8.50557e-29	9.34608e-29	1.06121e-28	5.9759e-28
11.85	9.694e-29	8.84525e-29	9.71187e-29	1.08676e-28	5.87927e-28
11.95	1.00217e-28	9.21343e-29	1.01121e-28	1.11447e-28	5.78263e-28
12.05	1.03665e-28	9.61385e-29	1.03897e-28	1.14453e-28	5.68754e-28
12.15	1.07295e-28	1.00268e-28	1.06447e-28	1.17714e-28	5.59398e-28
12.25	1.11119e-28	1.04502e-28	1.09006e-28	1.21251e-28	5.50043e-28
12.35	1.15153e-28	1.091e-28	1.11547e-28	1.25082e-28	5.41043e-28
12.45	1.19411e-28	1.14111e-28	1.14466e-28	1.29223e-28	5.32044e-28
12.55	1.2391e-28	1.19271e-28	1.18408e-28	1.33691e-28	5.23075e-28
12.65	1.28669e-28	1.24552e-28	1.22571e-28	1.38501e-28	5.14136e-28
12.75	1.33706e-28	1.30294e-28	1.26954e-28	1.43667e-28	5.05197e-28
12.85	1.39044e-28	1.36557e-28	1.31539e-28	1.49201e-28	4.96357e-28
12.95	1.44705e-28	1.43012e-28	1.40037e-28	1.55116e-28	4.87517e-28
13.05	1.50715e-28	1.49622e-28	1.51683e-28	1.6142e-28	4.7872e-28
13.15	1.57103e-28	1.56814e-28	1.65232e-28	1.68123e-28	4.69967e-28
13.25	1.63897e-28	1.64659e-28	1.81083e-28	1.75232e-28	4.61214e-28
13.35	1.7113e-28	1.72762e-28	1.99692e-28	1.82753e-28	4.52874e-28
13.45	1.78839e-28	1.81079e-28	2.13711e-28	1.90689e-28	4.44535e-28
13.55	1.87062e-28	1.90126e-28	2.28173e-28	1.99041e-28	4.36496e-28
13.65	1.9584e-28	1.99987e-28	2.43802e-28	2.0781e-28	4.28757e-28
13.75	2.0522e-28	2.10188e-28	2.60631e-28	2.1699e-28	4.21019e-28
13.85	2.15249e-28	2.20678e-28	2.78504e-28	2.26576e-28	4.13299e-28
13.95	2.2598e-28	2.32065e-28	2.92387e-28	2.36557e-28	4.0558e-28
14.05	2.37471e-28	2.44443e-28	3.06396e-28	2.46917e-28	3.98031e-28
14.15	2.4978e-28	2.57222e-28	3.20363e-28	2.57637e-28	3.90651e-28
14.25	2.6297e-28	2.70325e-28	3.34102e-28	2.68694e-28	3.83271e-28
14.35	2.77109e-28	2.84472e-28	3.47392e-28	2.80056e-28	3.7573e-28
14.45	2.92263e-28	2.99745e-28	3.56977e-28	2.9169e-28	3.68188e-28
14.55	3.08504e-28	3.15348e-28	3.65582e-28	3.03552e-28	3.60757e-28
14.65	3.25899e-28	3.3115e-28	3.73108e-28	3.15596e-28	3.53436e-28
14.75	3.44514e-28	3.48008e-28	3.7948e-28	3.27768e-28	3.46116e-28
14.85	3.64411e-28	3.65952e-28	3.84636e-28	3.4001e-28	3.38874e-28
14.95	3.85639e-28	3.83889e-28	3.83303e-28	3.52258e-28	3.31632e-28
15.05	4.08235e-28	4.0162e-28	3.81185e-28	3.64443e-28	3.24261e-28
15.15	4.32214e-28	4.20151e-28	3.79251e-28	3.76493e-28	3.16763e-28
15.25	4.5756e-28	4.39415e-28	3.77473e-28	3.88334e-28	3.09264e-28
15.35	4.84223e-28	4.58183e-28	3.75821e-28	3.99889e-28	3.01914e-28
15.45	5.12102e-28	4.76272e-28	3.81169e-28	4.11083e-28	2.94564e-28
15.55	5.41037e-28	4.94664e-28	3.92551e-28	4.2184e-28	2.87281e-28
15.65	5.70799e-28	5.13201e-28	4.04851e-28	4.32086e-28	2.80066e-28
15.75	6.01077e-28	5.31e-28	4.18171e-28	4.41753e-28	2.72851e-28
15.85	6.31476e-28	5.4799e-28	4.32629e-28	4.50775e-28	2.65765e-28
15.95	6.61513e-28	5.64706e-28	4.48605e-28	4.59095e-28	2.58678e-28
16.05	6.90623e-28	5.8093e-28	4.67266e-28	4.66659e-28	2.5151e-28
16.15	7.18179e-28	5.96295e-28	4.86503e-28	4.73424e-28	2.44259e-28
16.25	7.43513e-28	6.10763e-28	5.0611e-28	4.79353e-28	2.37008e-28
16.35	7.65957e-28	6.24285e-28	5.25802e-28	4.84417e-28	2.30125e-28
16.45	7.84886e-28	6.36609e-28	5.45198e-28	4.88597e-28	2.23243e-28
16.55	7.99763e-28	6.4755e-28	5.59586e-28	4.91882e-28	2.16613e-28
16.65	8.10185e-28	6.57027e-28	5.68356e-28	4.94267e-28	2.09922e-28
16.75	8.15911e-28	6.6479e-28	5.74672e-28	4.95755e-28	2.02895e-28
16.85	8.16885e-28	6.70621e-28	5.78381e-28	4.96358e-28	1.96115e-28
16.95	8.13231e-28	6.74379e-28	5.79448e-28	4.96091e-28	1.89602e-28
17.05	8.05235e-28	6.76054e-28	5.77944e-28	4.94977e-28	1.83309e-28
17.15	7.93318e-28	6.75523e-28	5.74597e-28	4.93041e-28	1.77237e-28
17.25	7.77991e-28	6.72712e-28	5.70958e-28	4.90315e-28	1.71164e-28
17.35	7.59817e-28	6.67723e-28	5.67073e-28	4.86832e-28	1.65654e-28
17.45	7.39373e-28	6.60731e-28	5.62922e-28	4.82628e-28	1.60143e-28
17.55	7.17217e-28	6.51713e-28	5.58482e-28	4.77742e-28	1.54875e-28
17.65	6.93864e-28	6.40768e-28	5.53731e-28	4.72216e-28	1.49849e-28
17.75	6.69773e-28	6.28316e-28	5.60078e-28	4.6609e-28	1.44823e-28
17.85	6.45339e-28	6.14634e-28	5.67633e-28	4.5941e-28	1.40522e-28
17.95	6.20892e-28	5.99639e-28	5.7471e-28	4.52218e-28	1.3622e-28
18.05	5.96698e-28	5.83504e-28	5.81214e-28	4.4456e-28	1.3223e-28
18.15	5.72966e-28	5.66805e-28	5.8705e-28	4.36483e-28	1.28552e-28
18.25	5.49853e-28	5.49782e-28	5.92126e-28	4.28032e-28	1.24873e-28
18.35	5.27475e-28	5.32215e-28	5.90475e-28	4.19253e-28	1.21195e-28
18.45	5.0591e-28	5.14252e-28	5.85687e-28	4.10194e-28	1.17517e-28
18.55	4.85208e-28	4.96445e-28	5.79088e-28	4.00899e-28	1.12237e-28
18.65	4.65395e-28	4.78932e-28	5.70561e-28	3.91414e-28	1.05355e-28
18.75	4.46478e-28	4.61409e-28	5.60023e-28	3.81782e-28	9.84734e-29
18.85	4.28451e-28	4.4397e-28	5.47432e-28	3.72047e-28	9.15918e-29
18.95	4.11297e-28	4.27053e-28	5.31152e-28	3.62249e-28	8.47102e-29
19.05	3.94992e-28	4.10716e-28	5.12249e-28	3.52426e-28	7.77497e-29
19.15	3.79505e-28	3.94648e-28	4.92681e-28	3.42613e-28	7.48876e-29
19.25	3.64804e-28	3.78891e-28	4.72697e-28	3.32844e-28	7.307e-29
19.35	3.50853e-28	3.6378e-28	4.52519e-28	3.23149e-28	7.12524e-29
19.45	3.37616e-28	3.49328e-28	4.32339e-28	3.13555e-28	6.97512e-29
19.55	3.25057e-28	3.35249e-28	4.12216e-28	3.04083e-28	6.81225e-29
19.65	3.13139e-28	3.21561e-28	3.9102e-28	2.94756e-28	6.6287e-29
19.75	3.01827e-28	3.08519e-28	3.6997e-28	2.8559e-28	6.46586e-29
19.85	2.91087e-28	2.96115e-28	3.49224e-28	2.76598e-28	6.31188e-29
19.95	2.80887e-28	2.841e-28	3.28916e-28	2.67792e-28	6.15791e-29
20.05	2.71196e-28	2.72474e-28	3.09156e-28	2.59182e-28	6.00366e-29
20.15	2.61983e-28	2.61442e-28	2.90033e-28	2.50772e-28	5.84915e-29
20.25	2.53221e-28	2.50987e-28	2.74244e-28	2.42569e-28	5.69463e-29
20.35	2.44883e-28	2.40889e-28	2.62572e-28	2.34576e-28	5.54269e-29
20.45	2.36943e-28	2.3114e-28	2.51452e-28	2.26794e-28	5.40103e-29
20.55	2.29379e-28	2.21918e-28	2.40852e-28	2.19225e-28	5.25937e-29
20.65	2.22168e-28	2.13199e-28	2.30748e-28	2.11869e-28	5.11771e-29
20.75	2.15291e-28	2.04786e-28	2.2112e-28	2.04727e-28	5.0103e-29
20.85	2.08728e-28	1.96669e-28	2.1195e-28	1.97798e-28	4.90669e-29
20.95	2.02461e-28	1.89014e-28	2.0445e-28	1.91082e-28	4.80309e-29
21.05	1.96475e-28	1.81798e-28	1.98152e-28	1.84578e-28	4.70154e-29
21.15	1.90752e-28	1.74833e-28	1.92109e-28	1.78286e-28	4.60307e-29
21.25	1.85277e-28	1.68111e-28	1.86315e-28	1.72205e-28	4.5046e-29
21.35	1.80036e-28	1.61795e-28	1.80765e-28	1.66334e-28	4.40613e-29
21.45	1.75016e-28	1.55866e-28	1.75452e-28	1.60672e-28	4.32124e-29
21.55	1.70204e-28	1.50138e-28	1.70371e-28	1.55218e-28	4.24217e-29
21.65	1.65589e-28	1.44603e-28	1.66021e-28	1.49969e-28	4.1631e-29
21.75	1.61162e-28	1.39426e-28	1.62342e-28	1.44924e-28	4.08403e-29
21.85	1.56912e-28	1.34586e-28	1.58827e-28	1.4008e-28	4.01334e-29
21.95	1.52833e-28	1.29904e-28	1.55468e-28	1.35434e-28	3.94265e-29
22.05	1.48916e-28	1.25373e-28	1.52258e-28	1.3098e-28	3.87195e-29
22.15	1.45153e-28	1.21149e-28	1.49187e-28	1.26716e-28	3.80211e-29
22.25	1.41537e-28	1.17215e-28	1.46248e-28	1.22635e-28	3.73998e-29
22.35	1.38059e-28	1.13402e-28	1.43392e-28	1.18732e-28	3.67785e-29
22.45	1.34712e-28	1.09703e-28	1.40424e-28	1.15e-28	3.61571e-29
22.55	1.31487e-28	1.06262e-28	1.37418e-28	1.11434e-28	3.55393e-29
22.65	1.28377e-28	1.03065e-28	1.34371e-28	1.08026e-28	3.49538e-29
22.75	1.25377e-28	9.99566e-29	1.31283e-28	1.04769e-28	3.43682e-29
22.85	1.22479e-28	9.69352e-29	1.28152e-28	1.01655e-28	3.37826e-29
22.95	1.19679e-28	9.41252e-29	1.2498e-28	9.8679e-29	3.31971e-29
23.05	1.16973e-28	9.15152e-29	1.21766e-28	9.58322e-29	3.26931e-29
23.15	1.14358e-28	8.89721e-29	1.17586e-28	9.31084e-29	3.21981e-29
23.25	1.11832e-28	8.64934e-29	1.13056e-28	9.05008e-29	3.17031e-29
23.35	1.09391e-28	8.41864e-29	1.0863e-28	8.80032e-29	3.12082e-29
23.45	1.07033e-28	8.20421e-29	1.0431e-28	8.56096e-29	3.07607e-29
23.55	1.04756e-28	7.99476e-29	1.00095e-28	8.33147e-29	3.03449e-29
23.65	1.02557e-28	7.79013e-29	9.59875e-29	8.11131e-29	2.9929e-29
23.75	1.00431e-28	7.59934e-29	9.19869e-29	7.90003e-29	2.95132e-29
23.85	9.8376e-29	7.42171e-29	8.80933e-29	7.6972e-29	2.91064e-29
23.95	9.63873e-29	7.24782e-29	8.5723e-29	7.50241e-29	2.87808e-29
24.05	9.44608e-29	7.07757e-29	8.35675e-29	7.31532e-29	2.84552e-29
24.15	9.25926e-29	6.9184e-29	8.14737e-29	7.13558e-29	2.81295e-29
24.25	9.07789e-29	6.76983e-29	7.94395e-29	6.9629e-29	2.78039e-29
24.35	8.90166e-29	6.62409e-29	7.74632e-29	6.79699e-29	2.74888e-29
24.45	8.7303e-29	6.48109e-29	7.55429e-29	6.63759e-29	2.71893e-29
24.55	8.56362e-29	6.34695e-29	7.36767e-29	6.48443e-29	2.68899e-29
24.65	8.40149e-29	6.2213e-29	7.1863e-29	6.33727e-29	2.65904e-29
24.75	8.24381e-29	6.0978e-29	7.03565e-29	6.19587e-29	2.6291e-29
24.85	8.09052e-29	5.97639e-29	6.89238e-29	6.05997e-29	2.60043e-29
24.95	7.94156e-29	5.86204e-29	6.75222e-29	5.92932e-29	2.57305e-29
25.05	7.79687e-29	5.75447e-29	6.61499e-29	5.80369e-29	2.54567e-29
25.15	7.65636e-29	5.64856e-29	6.48046e-29	5.6828e-29	2.51828e-29
25.25	7.51994e-29	5.54425e-29	6.34841e-29	5.56641e-29	2.4909e-29
25.35	7.38747e-29	5.44559e-29	6.21857e-29	5.45424e-29	2.46593e-29
25.45	7.25881e-29	5.35237e-29	6.09067e-29	5.34605e-29	2.44338e-29
25.55	7.13379e-29	5.26044e-29	5.95165e-29	5.24155e-29	2.42082e-29
25.65	7.01224e-29	5.16977e-29	5.80443e-29	5.14051e-29	2.39827e-29
25.75	6.89398e-29	5.08367e-29	5.65946e-29	5.04268e-29	2.37571e-29
25.85	6.77882e-29	5.00197e-29	5.51671e-29	4.94782e-29	2.35327e-29
25.95	6.66657e-29	4.92131e-29	5.37613e-29	4.85571e-29	2.33132e-29
26.05	6.55709e-29	4.84167e-29	5.23766e-29	4.76617e-29	2.30936e-29
26.15	6.45022e-29	4.76578e-29	5.10124e-29	4.67902e-29	2.2874e-29
26.25	6.34583e-29	4.69351e-29	4.96681e-29	4.59412e-29	2.26544e-29
26.35	6.24384e-29	4.62211e-29	4.8343e-29	4.51133e-29	2.24348e-29
26.45	6.14417e-29	4.55155e-29	4.73184e-29	4.43057e-29	2.22467e-29
26.55	6.04677e-29	4.48412e-29	4.6318e-29	4.35177e-29	2.20721e-29
26.65	5.95161e-29	4.41972e-29	4.53272e-29	4.27487e-29	2.18975e-29
26.75	5.85867e-29	4.35604e-29	4.43457e-29	4.19984e-29	2.17228e-29
26.85	5.76794e-29	4.29308e-29	4.33735e-29	4.1267e-29	2.15482e-29
26.95	5.67938e-29	4.23276e-29	4.24103e-29	4.05543e-29	2.13736e-29
27.05	5.59297e-29	4.17501e-29	4.14559e-29	3.98605e-29	2.12099e-29
27.15	5.50866e-29	4.11787e-29	4.05102e-29	3.9186e-29	2.10462e-29
27.25	5.42641e-29	4.06134e-29	3.95937e-29	3.85311e-29	2.08825e-29
27.35	5.34615e-29	4.00705e-29	3.90951e-29	3.7896e-29	2.07188e-29
27.45	5.26782e-29	3.95496e-29	3.86031e-29	3.72811e-29	2.05551e-29
27.55	5.19134e-29	3.90338e-29	3.81176e-29	3.66867e-29	2.03914e-29
27.65	5.11663e-29	3.85231e-29	3.76387e-29	3.61129e-29	2.0269e-29
27.75	5.04361e-29	3.80316e-29	3.71661e-29	3.55601e-29	2.01466e-29
27.85	4.97221e-29	3.75589e-29	3.66999e-29	3.50283e-29	2.00241e-29
27.95	4.90235e-29	3.70905e-29	3.62401e-29	3.45175e-29	1.99017e-29
28.05	4.83397e-29	3.66263e-29	3.57865e-29	3.40279e-29	1.97792e-29
28.15	4.767e-29	3.61787e-29	3.53391e-29	3.35593e-29	1.96568e-29
28.25	4.70138e-29	3.57472e-29	3.48802e-29	3.31117e-29	1.9545e-29
28.35	4.63708e-29	3.53194e-29	3.44236e-29	3.26849e-29	1.94378e-29
28.45	4.57404e-29	3.48951e-29	3.39732e-29	3.22787e-29	1.93305e-29
28.55	4.51224e-29	3.44852e-29	3.35288e-29	3.1893e-29	1.92233e-29
28.65	4.45165e-29	3.40893e-29	3.30904e-29	3.15274e-29	1.9116e-29
28.75	4.39226e-29	3.36964e-29	3.26579e-29	3.11816e-29	1.90088e-29
28.85	4.33404e-29	3.33066e-29	3.22312e-29	3.08551e-29	1.89029e-29
28.95	4.27698e-29	3.29293e-29	3.18104e-29	3.05474e-29	1.88023e-29
29.05	4.22107e-29	3.25643e-29	3.13953e-29	3.02579e-29	1.87018e-29
29.15	4.16629e-29	3.2202e-29	3.09883e-29	2.99859e-29	1.86013e-29
29.25	4.11263e-29	3.18423e-29	3.05919e-29	2.97304e-29	1.85007e-29
29.35	4.06007e-29	3.14937e-29	3.01977e-29	2.94907e-29	1.84002e-29
29.45	4.00858e-29	3.11561e-29	2.98057e-29	2.92654e-29	1.82996e-29
29.55	3.95813e-29	3.08208e-29	2.94158e-29	2.90535e-29	1.82014e-29
29.65	3.9087e-29	3.04878e-29	2.9028e-29	2.88535e-29	1.81084e-29
29.75	3.86025e-29	3.01648e-29	2.86424e-29	2.86639e-29	1.80155e-29
29.85	3.81275e-29	2.98518e-29	2.82587e-29	2.84834e-29	1.79236e-29
29.95	3.76617e-29	2.95408e-29	2.78771e-29	2.83101e-29	1.78319e-29
30.05	3.72046e-29	2.92318e-29	2.74974e-29	2.81425e-29	1.77403e-29
30.15	3.67561e-29	2.8932e-29	2.71807e-29	2.7979e-29	1.76487e-29
30.25	3.63158e-29	2.86412e-29	2.69818e-29	2.78179e-29	1.7557e-29
30.35	3.58834e-29	2.83523e-29	2.67847e-29	2.76575e-29	1.74713e-29
30.45	3.54586e-29	2.80652e-29	2.65893e-29	2.74965e-29	1.7386e-29
30.55	3.50413e-29	2.77865e-29	2.63957e-29	2.73334e-29	1.73006e-29
30.65	3.46313e-29	2.75161e-29	2.62039e-29	2.7167e-29	1.72152e-29
30.75	3.42282e-29	2.72473e-29	2.60138e-29	2.69961e-29	1.713e-29
30.85	3.38321e-29	2.69802e-29	2.58255e-29	2.682e-29	1.70486e-29
30.95	3.34426e-29	2.67208e-29	2.56388e-29	2.66377e-29	1.69671e-29
31.05	3.30598e-29	2.6469e-29	2.54538e-29	2.64487e-29	1.68857e-29
31.15	3.26836e-29	2.62186e-29	2.52792e-29	2.62527e-29	1.68042e-29
31.25	3.23137e-29	2.59698e-29	2.52641e-29	2.60493e-29	1.67231e-29
31.35	3.19502e-29	2.5728e-29	2.52488e-29	2.58387e-29	1.66453e-29
31.45	3.1593e-29	2.54931e-29	2.52335e-29	2.56207e-29	1.65676e-29
31.55	3.12419e-29	2.52596e-29	2.52181e-29	2.53957e-29	1.64899e-29
31.65	3.08969e-29	2.50274e-29	2.52025e-29	2.51639e-29	1.64122e-29
31.75	3.05579e-29	2.48016e-29	2.51869e-29	2.49258e-29	1.63344e-29
31.85	3.02247e-29	2.45821e-29	2.51712e-29	2.46817e-29	1.62548e-29
31.95	2.98972e-29	2.43638e-29	2.51554e-29	2.44323e-29	1.61752e-29
32.05	2.95754e-29	2.41467e-29	2.51395e-29	2.4178e-29	1.60955e-29
32.15	2.9259e-29	2.39354e-29	2.51235e-29	2.39195e-29	1.60159e-29
32.25	2.89479e-29	2.37299e-29	2.50426e-29	2.36574e-29	1.59363e-29
32.35	2.8642e-29	2.35254e-29	2.4847e-29	2.33922e-29	1.58594e-29
32.45	2.83411e-29	2.33219e-29	2.4652e-29	2.31246e-29	1.57829e-29
32.55	2.8045e-29	2.31238e-29	2.44577e-29	2.28553e-29	1.57064e-29
32.65	2.77537e-29	2.29308e-29	2.42641e-29	2.25847e-29	1.56299e-29
32.75	2.74669e-29	2.27388e-29	2.40712e-29	2.23137e-29	1.55534e-29
32.85	2.71846e-29	2.25477e-29	2.3879e-29	2.20428e-29	1.54791e-29
32.95	2.69066e-29	2.23614e-29	2.36874e-29	2.17726e-29	1.5406e-29
33.05	2.66328e-29	2.21798e-29	2.34965e-29	2.1504e-29	1.53328e-29
33.15	2.63632e-29	2.19991e-29	2.33063e-29	2.12374e-29	1.52597e-29
33.25	2.60976e-29	2.18191e-29	2.31168e-29	2.09737e-29	1.51865e-29
33.35	2.58359e-29	2.16436e-29	2.29173e-29	2.07136e-29	1.5116e-29
33.45	2.55782e-29	2.14724e-29	2.26865e-29	2.04576e-29	1.50498e-29
33.55	2.53243e-29	2.13019e-29	2.24566e-29	2.02065e-29	1.49836e-29
33.65	2.50741e-29	2.11322e-29	2.22278e-29	1.9961e-29	1.49174e-29
33.75	2.48276e-29	2.09665e-29	2.20001e-29	1.97217e-29	1.48512e-29
33.85	2.45848e-29	2.08048e-29	2.17733e-29	1.94891e-29	1.4785e-29
33.95	2.43456e-29	2.06438e-29	2.15476e-29	1.92639e-29	1.47238e-29
34.05	2.41099e-29	2.04835e-29	2.13229e-29	1.90464e-29	1.46627e-29
34.15	2.38778e-29	2.03269e-29	2.10991e-29	1.88373e-29	1.46016e-29
34.25	2.36491e-29	2.0174e-29	2.08764e-29	1.86367e-29	1.45405e-29
34.35	2.34239e-29	2.00217e-29	2.06547e-29	1.84451e-29	1.44794e-29
34.45	2.3202e-29	1.987e-29	2.0434e-29	1.82627e-29	1.44171e-29
34.55	2.29833e-29	1.97218e-29	2.03168e-29	1.80896e-29	1.43537e-29
34.65	2.2768e-29	1.95771e-29	2.02464e-29	1.79261e-29	1.42903e-29
34.75	2.25557e-29	1.94329e-29	2.01761e-29	1.77721e-29	1.42268e-29
34.85	2.23466e-29	1.92893e-29	2.01057e-29	1.76278e-29	1.41634e-29
34.95	2.21404e-29	1.91489e-29	2.00354e-29	1.74931e-29	1.41e-29
35.05	2.19372e-29	1.90118e-29	1.9965e-29	1.73679e-29	1.40385e-29
35.15	2.17368e-29	1.88752e-29	1.98947e-29	1.72523e-29	1.39772e-29
35.25	2.15393e-29	1.87391e-29	1.98243e-29	1.7146e-29	1.39159e-29
35.35	2.13444e-29	1.86061e-29	1.97539e-29	1.7049e-29	1.38545e-29
35.45	2.11522e-29	1.84761e-29	1.96836e-29	1.6961e-29	1.37932e-29
35.55	2.09626e-29	1.83465e-29	1.96131e-29	1.68818e-29	1.37322e-29
35.65	2.07756e-29	1.82175e-29	1.95427e-29	1.68111e-29	1.36721e-29
35.75	2.0591e-29	1.80913e-29	1.93895e-29	1.67484e-29	1.3612e-29
35.85	2.04088e-29	1.79679e-29	1.91916e-29	1.66933e-29	1.35519e-29
35.95	2.02291e-29	1.78449e-29	1.89933e-29	1.66452e-29	1.34917e-29
36.05	2.00516e-29	1.77224e-29	1.87946e-29	1.66033e-29	1.34316e-29
36.15	1.98765e-29	1.76025e-29	1.85954e-29	1.65665e-29	1.33642e-29
36.25	1.97037e-29	1.74852e-29	1.83957e-29	1.65337e-29	1.32908e-29
36.35	1.95331e-29	1.73683e-29	1.81956e-29	1.65035e-29	1.32173e-29
36.45	1.93647e-29	1.72518e-29	1.7995e-29	1.64742e-29	1.31439e-29
36.55	1.91986e-29	1.71378e-29	1.77939e-29	1.64441e-29	1.30704e-29
36.65	1.90345e-29	1.70262e-29	1.75924e-29	1.64113e-29	1.29969e-29
36.75	1.88726e-29	1.69149e-29	1.73905e-29	1.63741e-29	1.29058e-29
36.85	1.87129e-29	1.6804e-29	1.71881e-29	1.63309e-29	1.28073e-29
36.95	1.85552e-29	1.66953e-29	1.70015e-29	1.62805e-29	1.27089e-29
37.05	1.83996e-29	1.65889e-29	1.69437e-29	1.6222e-29	1.26104e-29
37.15	1.8246e-29	1.64827e-29	1.68859e-29	1.61551e-29	1.2512e-29
37.25	1.80944e-29	1.63769e-29	1.6828e-29	1.60801e-29	1.24135e-29
37.35	1.79447e-29	1.62731e-29	1.67699e-29	1.59973e-29	1.23487e-29
37.45	1.7797e-29	1.61714e-29	1.67118e-29	1.59075e-29	1.22937e-29
37.55	1.76512e-29	1.607e-29	1.66535e-29	1.58114e-29	1.22388e-29
37.65	1.75072e-29	1.59689e-29	1.65952e-29	1.57097e-29	1.21838e-29
37.75	1.73651e-29	1.58696e-29	1.65368e-29	1.56027e-29	1.21288e-29
37.85	1.72247e-29	1.57722e-29	1.64784e-29	1.54906e-29	1.20739e-29
37.95	1.7086e-29	1.5675e-29	1.64199e-29	1.53731e-29	1.20489e-29
38.05	1.69491e-29	1.55782e-29	1.63614e-29	1.525e-29	1.20342e-29
38.15	1.68137e-29	1.5483e-29	1.63028e-29	1.51208e-29	1.20194e-29
38.25	1.66801e-29	1.53895e-29	1.62458e-29	1.49852e-29	1.20047e-29
38.35	1.65479e-29	1.52963e-29	1.62324e-29	1.48429e-29	1.19899e-29
38.45	1.64174e-29	1.52033e-29	1.62192e-29	1.4694e-29	1.19752e-29
38.55	1.62884e-29	1.51119e-29	1.62062e-29	1.45387e-29	1.19487e-29
38.65	1.61608e-29	1.50221e-29	1.61934e-29	1.43774e-29	1.19151e-29
38.75	1.60348e-29	1.49325e-29	1.61807e-29	1.42109e-29	1.18815e-29
38.85	1.59102e-29	1.48432e-29	1.61683e-29	1.404e-29	1.18479e-29
38.95	1.5787e-29	1.47553e-29	1.6156e-29	1.38657e-29	1.18143e-29
39.05	1.56653e-29	1.46689e-29	1.61439e-29	1.36891e-29	1.17807e-29
39.15	1.5545e-29	1.45827e-29	1.6132e-29	1.35113e-29	1.17421e-29
39.25	1.5426e-29	1.44967e-29	1.61203e-29	1.33334e-29	1.16959e-29
39.35	1.53084e-29	1.44121e-29	1.61088e-29	1.31565e-29	1.16498e-29
39.45	1.51922e-29	1.43288e-29	1.60974e-29	1.29817e-29	1.16036e-29
39.55	1.50773e-29	1.42458e-29	1.60862e-29	1.28098e-29	1.15574e-29
39.65	1.49638e-29	1.41629e-29	1.60369e-29	1.26419e-29	1.15112e-29
39.75	1.48515e-29	1.40814e-29	1.59272e-29	1.24785e-29	1.1465e-29
39.85	1.47406e-29	1.40012e-29	1.58176e-29	1.23205e-29	1.14183e-29
39.95	1.46309e-29	1.39212e-29	1.57082e-29	1.21685e-29	1.13716e-29
40.05	1.45226e-29	1.38413e-29	1.55989e-29	1.20227e-29	1.13249e-29
40.15	1.44154e-29	1.37627e-29	1.54898e-29	1.18837e-29	1.12782e-29
40.25	1.43095e-29	1.36853e-29	1.53809e-29	1.17517e-29	1.12316e-29
40.35	1.42048e-29	1.3608e-29	1.52721e-29	1.16269e-29	1.11849e-29
40.45	1.41013e-29	1.3531e-29	1.51635e-29	1.15093e-29	1.11384e-29
40.55	1.3999e-29	1.34551e-29	1.5055e-29	1.1399e-29	1.10921e-29
40.65	1.38978e-29	1.33804e-29	1.49468e-29	1.1296e-29	1.10457e-29
40.75	1.37977e-29	1.33059e-29	1.48387e-29	1.12001e-29	1.09994e-29
40.85	1.36987e-29	1.32316e-29	1.47307e-29	1.11113e-29	1.09531e-29
40.95	1.36007e-29	1.31583e-29	1.46229e-29	1.10292e-29	1.09067e-29
41.05	1.35038e-29	1.30861e-29	1.45133e-29	1.09538e-29	1.08606e-29
41.15	1.3408e-29	1.30141e-29	1.43904e-29	1.08846e-29	1.0816e-29
41.25	1.33131e-29	1.29423e-29	1.42677e-29	1.08214e-29	1.07714e-29
41.35	1.32193e-29	1.28715e-29	1.41453e-29	1.07639e-29	1.07268e-29
41.45	1.31264e-29	1.28017e-29	1.40232e-29	1.07117e-29	1.06822e-29
41.55	1.30345e-29	1.27321e-29	1.39013e-29	1.06643e-29	1.06376e-29
41.65	1.29435e-29	1.26627e-29	1.37798e-29	1.06215e-29	1.0593e-29
41.75	1.28535e-29	1.25942e-29	1.36585e-29	1.05826e-29	1.05493e-29
41.85	1.27644e-29	1.25267e-29	1.35375e-29	1.05473e-29	1.05064e-29
41.95	1.26762e-29	1.24593e-29	1.34167e-29	1.05151e-29	1.04635e-29
42.05	1.2589e-29	1.23921e-29	1.32963e-29	1.04855e-29	1.04207e-29
42.15	1.25026e-29	1.23258e-29	1.31761e-29	1.0458e-29	1.03778e-29
42.25	1.24171e-29	1.22604e-29	1.30561e-29	1.0432e-29	1.03349e-29
42.35	1.23325e-29	1.21952e-29	1.29365e-29	1.04071e-29	1.0292e-29
42.45	1.22488e-29	1.213e-29	1.28171e-29	1.03828e-29	1.02492e-29
42.55	1.21659e-29	1.20658e-29	1.27001e-29	1.03585e-29	1.02064e-29
42.65	1.20839e-29	1.20023e-29	1.25911e-29	1.03339e-29	1.01636e-29
42.75	1.20028e-29	1.19391e-29	1.24822e-29	1.03083e-29	1.01208e-29
42.85	1.19225e-29	1.18759e-29	1.23736e-29	1.02815e-29	1.0078e-29
42.95	1.1843e-29	1.18135e-29	1.22653e-29	1.02531e-29	1.00352e-29
43.05	1.17644e-29	1.1752e-29	1.21571e-29	1.02226e-29	9.99242e-30
43.15	1.16866e-29	1.16905e-29	1.20492e-29	1.01899e-29	9.94941e-30
43.25	1.16096e-29	1.16291e-29	1.19415e-29	1.01545e-29	9.90636e-30
43.35	1.15333e-29	1.15686e-29	1.18341e-29	1.01163e-29	9.86332e-30
43.45	1.14578e-29	1.15087e-29	1.17268e-29	1.00751e-29	9.82027e-30
43.55	1.13831e-29	1.1449e-29	1.16198e-29	1.00308e-29	9.77723e-30
43.65	1.13092e-29	1.13894e-29	1.1513e-29	9.98329e-30	9.73418e-30
43.75	1.12359e-29	1.13305e-29	1.14064e-29	9.93249e-30	9.69113e-30
43.85	1.11634e-29	1.12723e-29	1.13001e-29	9.87843e-30	9.65005e-30
43.95	1.10915e-29	1.12142e-29	1.11939e-29	9.82113e-30	9.60916e-30
44.05	1.10204e-29	1.11562e-29	1.1088e-29	9.7607e-30	9.56828e-30
44.15	1.09499e-29	1.10989e-29	1.1013e-29	9.69725e-30	9.5274e-30
44.25	1.08801e-29	1.10423e-29	1.09581e-29	9.63096e-30	9.48652e-30
44.35	1.0811e-29	1.09858e-29	1.09032e-29	9.56202e-30	9.44563e-30
44.45	1.07425e-29	1.09294e-29	1.08486e-29	9.49068e-30	9.40475e-30
44.55	1.06746e-29	1.08736e-29	1.0794e-29	9.41721e-30	9.36617e-30
44.65	1.06074e-29	1.08186e-29	1.07396e-29	9.34191e-30	9.32806e-30
44.75	1.05408e-29	1.07636e-29	1.06854e-29	9.26509e-30	9.28995e-30
44.85	1.04748e-29	1.07088e-29	1.06312e-29	9.18711e-30	9.25184e-30
44.95	1.04094e-29	1.06545e-29	1.05772e-29	9.10833e-30	9.21373e-30
45.05	1.03446e-29	1.06009e-29	1.05234e-29	9.02911e-30	9.17561e-30
45.15	1.02805e-29	1.05474e-29	1.04696e-29	8.94982e-30	9.1375e-30
45.25	1.02169e-29	1.0494e-29	1.0416e-29	8.87083e-30	9.10039e-30
45.35	1.01539e-29	1.04413e-29	1.03625e-29	8.7925e-30	9.06384e-30
45.45	1.00915e-29	1.03892e-29	1.03092e-29	8.71515e-30	9.02729e-30
45.55	1.00297e-29	1.03371e-29	1.0256e-29	8.63911e-30	8.99074e-30
45.65	9.96852e-30	1.02852e-29	1.02029e-29	8.56465e-30	8.95419e-30
45.75	9.90789e-30	1.02339e-29	1.01573e-29	8.49202e-30	8.91764e-30
45.85	9.84782e-30	1.01832e-29	1.01339e-29	8.42142e-30	8.88109e-30
45.95	9.78833e-30	1.01327e-29	1.01105e-29	8.35301e-30	8.84501e-30
46.05	9.72939e-30	1.00821e-29	1.00871e-29	8.2869e-30	8.80988e-30
46.15	9.671e-30	1.00323e-29	1.00638e-29	8.22315e-30	8.77476e-30
46.25	9.61316e-30	9.98299e-30	1.00405e-29	8.16179e-30	8.73963e-30
46.35	9.55585e-30	9.93379e-30	1.00173e-29	8.1028e-30	8.70451e-30
46.45	9.49906e-30	9.88468e-30	9.99404e-30	8.0461e-30	8.66938e-30
46.55	9.44279e-30	9.83618e-30	9.97084e-30	7.99161e-30	8.63425e-30
46.65	9.38703e-30	9.78829e-30	9.94767e-30	7.93919e-30	8.59913e-30
46.75	9.33176e-30	9.74048e-30	9.92453e-30	7.8887e-30	8.56529e-30
46.85	9.27697e-30	9.69274e-30	9.90141e-30	7.83997e-30	8.5316e-30
46.95	9.22267e-30	9.6456e-30	9.87833e-30	7.79285e-30	8.4979e-30
47.05	9.16885e-30	9.59905e-30	9.85527e-30	7.74717e-30	8.46421e-30
47.15	9.11548e-30	9.55256e-30	9.83225e-30	7.70278e-30	8.43051e-30
47.25	9.06258e-30	9.50615e-30	9.80925e-30	7.65954e-30	8.39682e-30
47.35	9.01012e-30	9.46031e-30	9.78629e-30	7.61732e-30	8.36312e-30
47.45	8.95811e-30	9.41505e-30	9.76081e-30	7.57604e-30	8.32953e-30
47.55	8.90654e-30	9.36986e-30	9.70845e-30	7.53564e-30	8.29613e-30
47.65	8.85541e-30	9.32473e-30	9.65614e-30	7.49606e-30	8.26274e-30
47.75	8.80471e-30	9.28016e-30	9.60388e-30	7.45732e-30	8.22934e-30
47.85	8.75443e-30	9.23616e-30	9.55168e-30	7.41943e-30	8.19594e-30
47.95	8.70458e-30	9.19222e-30	9.49953e-30	7.38244e-30	8.16254e-30
48.05	8.65515e-30	9.14834e-30	9.44742e-30	7.34641e-30	8.12915e-30
48.15	8.60613e-30	9.10498e-30	9.39537e-30	7.31144e-30	8.09575e-30
48.25	8.55754e-30	9.06216e-30	9.34338e-30	7.27762e-30	8.06287e-30
48.35	8.50935e-30	9.0194e-30	9.29143e-30	7.24507e-30	8.03023e-30
48.45	8.46158e-30	8.97669e-30	9.23953e-30	7.21391e-30	7.99758e-30
48.55	8.41421e-30	8.93449e-30	9.18769e-30	7.18424e-30	7.96494e-30
48.65	8.36725e-30	8.89281e-30	9.13589e-30	7.15618e-30	7.9323e-30
48.75	8.3207e-30	8.85118e-30	9.08415e-30	7.12983e-30	7.89966e-30
48.85	8.27455e-30	8.8096e-30	9.03246e-30	7.10528e-30	7.86701e-30
48.95	8.2288e-30	8.76852e-30	8.98082e-30	7.08261e-30	7.83437e-30
49.05	8.18344e-30	8.72792e-30	8.92923e-30	7.06189e-30	7.80274e-30
49.15	8.13846e-30	8.68738e-30	8.8777e-30	7.04316e-30	7.77123e-30
49.25	8.09388e-30	8.64689e-30	8.82723e-30	7.02648e-30	7.73973e-30
49.35	8.04967e-30	8.60688e-30	8.79288e-30	7.01185e-30	7.70822e-30
49.45	8.00584e-30	8.56735e-30	8.75859e-30	6.99931e-30	7.67672e-30
49.55	7.96236e-30	8.52787e-30	8.72434e-30	6.98886e-30	7.64521e-30
49.65	7.91925e-30	8.48844e-30	8.69014e-30	6.9805e-30	7.6137e-30
49.75	7.87649e-30	8.44948e-30	8.65599e-30	6.97424e-30	7.5822e-30
49.85	7.83408e-30	8.41101e-30	8.6219e-30	6.97007e-30	7.55128e-30
49.95	7.79201e-30	8.37259e-30	8.58785e-30	6.96798e-30	7.52039e-30

## Sheet: Neutrino Magnetic Dipole Moment
Neutrino Magnetic Moment, Figure 4(a), μ = 1E-12 Bohr Magnetons							Neutrino Magnetic Moment, Figure 4(b), μ = 1E-12 Bohr Magnetons
Energy [eV]	Lindhard	DarkELF (Mermin)	DarkELF (GPAW)	QCDark, Lindhard screened	Free Electron		Q [electron-hole pairs]	Lindhard	DarkELF (Mermin)	DarkELF (GPAW)	QCDark, Lindhard screened	Free Electron
0.05	7.61506e-53	0	2.70348e-60	1.89085e-52	1.98913e-47		1	3.02901e-50	2.93706e-50	1.8905e-50	2.51552e-50	1.6388e-48
0.15	2.28451e-52	2.11513e-52	8.10823e-60	1.92786e-52	6.63043e-48		2	3.63772e-50	3.60015e-50	3.42818e-50	4.09122e-50	3.80399e-49
0.25	3.80749e-52	3.52132e-52	1.35665e-59	2.00217e-52	3.97826e-48		3	7.81963e-50	7.87376e-50	7.62946e-50	9.22227e-50	3.46079e-49
0.35	5.33045e-52	4.92722e-52	1.90776e-59	2.11434e-52	2.84161e-48		4	1.37836e-49	1.37441e-49	1.3511e-49	1.58435e-49	2.61558e-49
0.45	6.85338e-52	6.33276e-52	2.4695e-59	2.26524e-52	2.21014e-48		5	1.96551e-49	1.89901e-49	1.92453e-49	2.07755e-49	2.03245e-49
0.55	8.3763e-52	7.74113e-52	3.04496e-59	2.45596e-52	1.8083e-48		6	1.9696e-49	1.86109e-49	1.96513e-49	1.93357e-49	1.67213e-49
0.65	9.89923e-52	9.15208e-52	3.66174e-59	2.6879e-52	1.5301e-48		7	1.70915e-49	1.58107e-49	1.66401e-49	1.56029e-49	1.42723e-49
0.75	1.14222e-51	1.05623e-51	4.35686e-59	2.96268e-52	1.32609e-48		8	1.46139e-49	1.33469e-49	1.375e-49	1.298e-49	1.24776e-49
0.85	1.29453e-51	1.19716e-51	7.67336e-56	3.28218e-52	1.17008e-48		9	1.2663e-49	1.15448e-49	1.1914e-49	1.12688e-49	1.10698e-49
0.95	1.44685e-51	1.33867e-51	4.15026e-55	3.64846e-52	1.04691e-48		10	1.11642e-49	1.02374e-49	1.05209e-49	9.90373e-50	9.9489e-50
1.05	1.5992e-51	1.48071e-51	9.21413e-55	4.06382e-52	9.47204e-49
1.15	1.75157e-51	1.62262e-51	3.75677e-54	4.53071e-52	8.64839e-49
1.25	1.90398e-51	1.76439e-51	6.57944e-54	5.05174e-52	7.95652e-49
1.35	2.05643e-51	1.90707e-51	9.36647e-54	5.62966e-52	7.36714e-49
1.45	2.20893e-51	2.05061e-51	1.21396e-53	6.26731e-52	6.85907e-49
1.55	2.36148e-51	2.19395e-51	2.12978e-53	6.96758e-52	6.41655e-49
1.65	2.51408e-51	2.33709e-51	3.40059e-53	7.73343e-52	6.02766e-49
1.75	2.66675e-51	2.48155e-51	4.60822e-53	8.56781e-52	5.68323e-49
1.85	2.81949e-51	2.62726e-51	5.71135e-53	9.47363e-52	5.37602e-49
1.95	2.9723e-51	2.77268e-51	6.97343e-53	1.04537e-51	5.10033e-49
2.05	3.12518e-51	2.91781e-51	1.14326e-52	1.15109e-51	4.85153e-49
2.15	3.27814e-51	3.06447e-51	1.58463e-52	1.26476e-51	4.62588e-49
2.25	3.43119e-51	3.21257e-51	2.0506e-52	1.38664e-51	4.42029e-49
2.35	3.58433e-51	3.36025e-51	2.52271e-52	1.51694e-51	4.23219e-49
2.45	3.73756e-51	3.50753e-51	3.17791e-52	1.65586e-51	4.05945e-49
2.55	3.89088e-51	3.6561e-51	4.27566e-52	1.80354e-51	3.90025e-49
2.65	4.04431e-51	3.80588e-51	5.35697e-52	1.96013e-51	3.75307e-49
2.75	4.19784e-51	3.95516e-51	6.18158e-52	2.1257e-51	3.6166e-49
2.85	4.35148e-51	4.10397e-51	6.94645e-52	2.30031e-51	3.4897e-49
2.95	4.50524e-51	4.2546e-51	8.17289e-52	2.48395e-51	3.37141e-49
3.05	4.65911e-51	4.40685e-51	1.02086e-51	2.67657e-51	3.26087e-49
3.15	4.81311e-51	4.55842e-51	1.2204e-51	2.87808e-51	3.15735e-49
3.25	4.96723e-51	4.70937e-51	1.40499e-51	3.08832e-51	3.0602e-49
3.35	5.12149e-51	4.86374e-51	1.58351e-51	3.30708e-51	2.96885e-49
3.45	5.27589e-51	5.02151e-51	1.78376e-51	3.53411e-51	2.8828e-49
3.55	5.43043e-51	5.17869e-51	2.0589e-51	3.76907e-51	2.80159e-49
3.65	5.58512e-51	5.33531e-51	2.32926e-51	4.01159e-51	2.72483e-49
3.75	5.73997e-51	5.55839e-51	2.5875e-51	4.26122e-51	2.65217e-49
3.85	5.89498e-51	5.88181e-51	2.83456e-51	4.51748e-51	2.58328e-49
3.95	6.05017e-51	6.14783e-51	3.07567e-51	4.77983e-51	2.51788e-49
4.05	6.20552e-51	6.30956e-51	3.33281e-51	5.04766e-51	2.45571e-49
4.15	6.36106e-51	6.45172e-51	3.58574e-51	5.32033e-51	2.39654e-49
4.25	6.51679e-51	6.58096e-51	3.83854e-51	5.59716e-51	2.34015e-49
4.35	6.67272e-51	6.63398e-51	4.11006e-51	5.87743e-51	2.28636e-49
4.45	6.82885e-51	6.6441e-51	4.37725e-51	6.1604e-51	2.23498e-49
4.55	6.98519e-51	6.74016e-51	4.67868e-51	6.44528e-51	2.18586e-49
4.65	7.14176e-51	6.90297e-51	5.03352e-51	6.73129e-51	2.13885e-49
4.75	7.29856e-51	7.0634e-51	5.38367e-51	7.01764e-51	2.09382e-49
4.85	7.4556e-51	7.22106e-51	5.70318e-51	7.30354e-51	2.05065e-49
4.95	7.61289e-51	7.38183e-51	5.99609e-51	7.58821e-51	2.00922e-49
5.05	7.77044e-51	7.54727e-51	6.28245e-51	7.87088e-51	1.96943e-49
5.15	7.92826e-51	7.71174e-51	6.62723e-51	8.15083e-51	1.93119e-49
5.25	8.08637e-51	7.87501e-51	7.00382e-51	8.42736e-51	1.89441e-49
5.35	8.24476e-51	8.03807e-51	7.3769e-51	8.69984e-51	1.859e-49
5.45	8.40346e-51	8.20127e-51	7.68838e-51	8.96767e-51	1.82489e-49
5.55	8.56248e-51	8.36345e-51	7.97582e-51	9.23034e-51	1.79201e-49
5.65	8.72182e-51	8.52453e-51	8.26487e-51	9.4874e-51	1.76029e-49
5.75	8.88151e-51	8.6873e-51	8.55952e-51	9.73849e-51	1.72968e-49
5.85	9.04155e-51	8.8519e-51	8.85052e-51	9.9833e-51	1.70011e-49
5.95	9.20197e-51	9.01539e-51	9.13155e-51	1.02216e-50	1.67154e-49
6.05	9.36277e-51	9.17761e-51	9.25552e-51	1.04534e-50	1.64391e-49
6.15	9.52398e-51	9.3409e-51	9.27537e-51	1.06786e-50	1.61718e-49
6.25	9.6856e-51	9.50545e-51	9.29428e-51	1.08973e-50	1.5913e-49
6.35	9.84766e-51	9.66865e-51	9.46711e-51	1.11096e-50	1.56624e-49
6.45	1.00102e-50	9.83031e-51	9.83508e-51	1.13158e-50	1.54196e-49
6.55	1.01731e-50	9.99481e-51	1.02e-50	1.15163e-50	1.51842e-49
6.65	1.03366e-50	1.01624e-50	1.0494e-50	1.17115e-50	1.49559e-49
6.75	1.05006e-50	1.03284e-50	1.05512e-50	1.19017e-50	1.47343e-49
6.85	1.06651e-50	1.04926e-50	1.06059e-50	1.20877e-50	1.45192e-49
6.95	1.08302e-50	1.06596e-50	1.0658e-50	1.22699e-50	1.43103e-49
7.05	1.09958e-50	1.08301e-50	1.0862e-50	1.24491e-50	1.41073e-49
7.15	1.1162e-50	1.09991e-50	1.10755e-50	1.26259e-50	1.391e-49
7.25	1.13289e-50	1.11664e-50	1.1288e-50	1.28009e-50	1.37181e-49
7.35	1.14964e-50	1.13359e-50	1.1355e-50	1.2975e-50	1.35315e-49
7.45	1.16646e-50	1.15083e-50	1.13193e-50	1.31487e-50	1.33499e-49
7.55	1.18334e-50	1.16795e-50	1.1282e-50	1.33228e-50	1.3173e-49
7.65	1.2003e-50	1.1849e-50	1.12775e-50	1.3498e-50	1.30008e-49
7.75	1.21734e-50	1.20212e-50	1.14457e-50	1.36748e-50	1.28331e-49
7.85	1.23446e-50	1.21969e-50	1.16061e-50	1.38539e-50	1.26696e-49
7.95	1.25165e-50	1.23713e-50	1.17581e-50	1.40359e-50	1.25102e-49
8.05	1.26894e-50	1.25441e-50	1.18677e-50	1.42211e-50	1.23548e-49
8.15	1.28631e-50	1.272e-50	1.19571e-50	1.441e-50	1.22032e-49
8.25	1.30377e-50	1.28997e-50	1.20449e-50	1.46031e-50	1.20553e-49
8.35	1.32133e-50	1.30783e-50	1.21351e-50	1.48005e-50	1.1911e-49
8.45	1.33899e-50	1.32554e-50	1.22805e-50	1.50024e-50	1.177e-49
8.55	1.35675e-50	1.34355e-50	1.24185e-50	1.52092e-50	1.16323e-49
8.65	1.37462e-50	1.36195e-50	1.25462e-50	1.54207e-50	1.14979e-49
8.75	1.3926e-50	1.38025e-50	1.26619e-50	1.56371e-50	1.13665e-49
8.85	1.4107e-50	1.39843e-50	1.27769e-50	1.58583e-50	1.1238e-49
8.95	1.42892e-50	1.41691e-50	1.2895e-50	1.60843e-50	1.11125e-49
9.05	1.44727e-50	1.43577e-50	1.3017e-50	1.63148e-50	1.09897e-49
9.15	1.46574e-50	1.45456e-50	1.33298e-50	1.65497e-50	1.08696e-49
9.25	1.48436e-50	1.47325e-50	1.37325e-50	1.67889e-50	1.0752e-49
9.35	1.50311e-50	1.49225e-50	1.413e-50	1.7032e-50	1.06371e-49
9.45	1.52201e-50	1.51164e-50	1.45208e-50	1.72789e-50	1.05245e-49
9.55	1.54106e-50	1.53099e-50	1.47476e-50	1.75294e-50	1.04143e-49
9.65	1.56027e-50	1.55028e-50	1.49437e-50	1.77832e-50	1.03064e-49
9.75	1.57964e-50	1.56989e-50	1.51398e-50	1.80401e-50	1.02007e-49
9.85	1.59919e-50	1.58993e-50	1.53356e-50	1.83001e-50	1.00971e-49
9.95	1.61891e-50	1.60997e-50	1.53562e-50	1.85629e-50	9.99562e-50
10.05	1.63881e-50	1.63e-50	1.53661e-50	1.88285e-50	9.89616e-50
10.15	1.6589e-50	1.65038e-50	1.53824e-50	1.9097e-50	9.79867e-50
10.25	1.6792e-50	1.67122e-50	1.54057e-50	1.93683e-50	9.70307e-50
10.35	1.69969e-50	1.69213e-50	1.56708e-50	1.96426e-50	9.60932e-50
10.45	1.7204e-50	1.71308e-50	1.59562e-50	1.99201e-50	9.51736e-50
10.55	1.74132e-50	1.73442e-50	1.62362e-50	2.02011e-50	9.42715e-50
10.65	1.76248e-50	1.75626e-50	1.65114e-50	2.0486e-50	9.33863e-50
10.75	1.78387e-50	1.77824e-50	1.68603e-50	2.0775e-50	9.25176e-50
10.85	1.80551e-50	1.80036e-50	1.7224e-50	2.10689e-50	9.16649e-50
10.95	1.8274e-50	1.8229e-50	1.75792e-50	2.1368e-50	9.08278e-50
11.05	1.84956e-50	1.84595e-50	1.79219e-50	2.16729e-50	9.00058e-50
11.15	1.87199e-50	1.86927e-50	1.81464e-50	2.19844e-50	8.91986e-50
11.25	1.89471e-50	1.89283e-50	1.82936e-50	2.23032e-50	8.84057e-50
11.35	1.91772e-50	1.91684e-50	1.84375e-50	2.26298e-50	8.76268e-50
11.45	1.94104e-50	1.9414e-50	1.85759e-50	2.2965e-50	8.68615e-50
11.55	1.96469e-50	1.96635e-50	1.87592e-50	2.33095e-50	8.61095e-50
11.65	1.98867e-50	1.99171e-50	1.90826e-50	2.36639e-50	8.53703e-50
11.75	2.013e-50	2.01755e-50	1.94058e-50	2.4029e-50	8.46438e-50
11.85	2.03769e-50	2.04394e-50	1.97292e-50	2.44052e-50	8.39295e-50
11.95	2.06276e-50	2.07091e-50	2.0053e-50	2.47932e-50	8.32272e-50
12.05	2.08824e-50	2.09848e-50	2.04391e-50	2.51932e-50	8.25365e-50
12.15	2.11414e-50	2.12655e-50	2.08404e-50	2.56058e-50	8.18572e-50
12.25	2.14048e-50	2.1552e-50	2.12462e-50	2.60311e-50	8.11889e-50
12.35	2.16729e-50	2.18463e-50	2.16557e-50	2.64693e-50	8.05315e-50
12.45	2.19459e-50	2.21491e-50	2.20373e-50	2.69204e-50	7.98847e-50
12.55	2.22242e-50	2.24572e-50	2.23644e-50	2.73844e-50	7.92482e-50
12.65	2.25082e-50	2.27714e-50	2.27056e-50	2.7861e-50	7.86217e-50
12.75	2.27981e-50	2.30959e-50	2.30615e-50	2.83501e-50	7.80051e-50
12.85	2.30944e-50	2.34317e-50	2.34321e-50	2.88512e-50	7.7398e-50
12.95	2.33975e-50	2.37736e-50	2.38525e-50	2.93638e-50	7.68004e-50
13.05	2.3708e-50	2.41218e-50	2.43137e-50	2.98875e-50	7.62118e-50
13.15	2.40264e-50	2.44835e-50	2.48043e-50	3.04215e-50	7.56323e-50
13.25	2.43532e-50	2.486e-50	2.53288e-50	3.09652e-50	7.50615e-50
13.35	2.46892e-50	2.52436e-50	2.58917e-50	3.15178e-50	7.44992e-50
13.45	2.5035e-50	2.5634e-50	2.62681e-50	3.20787e-50	7.39453e-50
13.55	2.53915e-50	2.60418e-50	2.66191e-50	3.2647e-50	7.33996e-50
13.65	2.57594e-50	2.64686e-50	2.69702e-50	3.3222e-50	7.28619e-50
13.75	2.61396e-50	2.69038e-50	2.73263e-50	3.3803e-50	7.2332e-50
13.85	2.65331e-50	2.73469e-50	2.76914e-50	3.43892e-50	7.18097e-50
13.95	2.69411e-50	2.78119e-50	2.80888e-50	3.49801e-50	7.1295e-50
14.05	2.73646e-50	2.83009e-50	2.84937e-50	3.5575e-50	7.07875e-50
14.15	2.78049e-50	2.88e-50	2.8906e-50	3.61733e-50	7.02872e-50
14.25	2.82633e-50	2.93082e-50	2.93252e-50	3.67746e-50	6.9794e-50
14.35	2.87412e-50	2.98434e-50	2.97515e-50	3.73785e-50	6.93076e-50
14.45	2.92403e-50	3.0408e-50	3.0385e-50	3.79847e-50	6.8828e-50
14.55	2.9762e-50	3.09838e-50	3.10245e-50	3.85929e-50	6.8355e-50
14.65	3.03082e-50	3.1569e-50	3.16677e-50	3.9203e-50	6.78884e-50
14.75	3.08807e-50	3.2186e-50	3.23116e-50	3.98147e-50	6.74281e-50
14.85	3.14813e-50	3.28372e-50	3.29518e-50	4.04281e-50	6.6974e-50
14.95	3.2112e-50	3.34983e-50	3.34652e-50	4.10431e-50	6.65261e-50
15.05	3.27747e-50	3.41663e-50	3.39768e-50	4.16598e-50	6.6084e-50
15.15	3.34712e-50	3.48688e-50	3.45094e-50	4.22782e-50	6.56478e-50
15.25	3.42035e-50	3.56075e-50	3.50638e-50	4.28984e-50	6.52173e-50
15.35	3.49731e-50	3.63512e-50	3.56406e-50	4.35205e-50	6.47925e-50
15.45	3.57814e-50	3.70957e-50	3.61495e-50	4.41445e-50	6.43731e-50
15.55	3.66294e-50	3.78735e-50	3.66121e-50	4.47706e-50	6.39591e-50
15.65	3.75175e-50	3.8685e-50	3.7101e-50	4.53987e-50	6.35505e-50
15.75	3.84456e-50	3.94948e-50	3.76189e-50	4.60289e-50	6.3147e-50
15.85	3.94124e-50	4.02986e-50	3.81689e-50	4.66611e-50	6.27486e-50
15.95	4.04161e-50	4.11302e-50	3.87439e-50	4.72953e-50	6.23551e-50
16.05	4.14533e-50	4.19887e-50	3.92747e-50	4.79311e-50	6.19666e-50
16.15	4.25197e-50	4.2839e-50	3.98308e-50	4.85684e-50	6.15829e-50
16.25	4.36096e-50	4.36769e-50	4.04132e-50	4.92067e-50	6.1204e-50
16.35	4.47161e-50	4.45332e-50	4.10226e-50	4.98458e-50	6.08296e-50
16.45	4.58312e-50	4.54055e-50	4.16596e-50	5.04849e-50	6.04599e-50
16.55	4.69463e-50	4.62606e-50	4.24594e-50	5.11235e-50	6.00945e-50
16.65	4.80519e-50	4.70943e-50	4.33976e-50	5.17609e-50	5.97336e-50
16.75	4.91389e-50	4.79327e-50	4.43533e-50	5.23961e-50	5.9377e-50
16.85	5.01981e-50	4.8772e-50	4.53216e-50	5.30282e-50	5.90246e-50
16.95	5.12212e-50	4.9581e-50	4.62947e-50	5.36561e-50	5.86764e-50
17.05	5.22008e-50	5.03556e-50	4.7261e-50	5.42786e-50	5.83322e-50
17.15	5.31307e-50	5.11186e-50	4.79506e-50	5.48945e-50	5.79921e-50
17.25	5.40062e-50	5.1866e-50	4.85665e-50	5.55022e-50	5.76559e-50
17.35	5.48237e-50	5.25692e-50	4.91767e-50	5.61004e-50	5.73236e-50
17.45	5.55812e-50	5.32253e-50	4.97776e-50	5.66875e-50	5.69951e-50
17.55	5.62777e-50	5.38558e-50	5.0364e-50	5.72618e-50	5.66703e-50
17.65	5.69135e-50	5.44578e-50	5.0929e-50	5.78216e-50	5.63493e-50
17.75	5.74893e-50	5.50074e-50	5.17606e-50	5.83652e-50	5.60318e-50
17.85	5.80069e-50	5.55043e-50	5.26485e-50	5.88907e-50	5.57179e-50
17.95	5.84685e-50	5.59684e-50	5.35537e-50	5.93962e-50	5.54075e-50
18.05	5.88765e-50	5.63986e-50	5.44756e-50	5.988e-50	5.51005e-50
18.15	5.92338e-50	5.67775e-50	5.54138e-50	6.03402e-50	5.47969e-50
18.25	5.95431e-50	5.71068e-50	5.63683e-50	6.0775e-50	5.44967e-50
18.35	5.98075e-50	5.74034e-50	5.71955e-50	6.11826e-50	5.41997e-50
18.45	6.00297e-50	5.76673e-50	5.79548e-50	6.15614e-50	5.39059e-50
18.55	6.02128e-50	5.7886e-50	5.86727e-50	6.19096e-50	5.36153e-50
18.65	6.03593e-50	5.80616e-50	5.93437e-50	6.22257e-50	5.33279e-50
18.75	6.0472e-50	5.82082e-50	5.99632e-50	6.25084e-50	5.30434e-50
18.85	6.05533e-50	5.83263e-50	6.05275e-50	6.27564e-50	5.2762e-50
18.95	6.06056e-50	5.84061e-50	6.08756e-50	6.29685e-50	5.24836e-50
19.05	6.06312e-50	5.84499e-50	6.10464e-50	6.31438e-50	5.22081e-50
19.15	6.0632e-50	5.84694e-50	6.1192e-50	6.32816e-50	5.19355e-50
19.25	6.061e-50	5.84653e-50	6.13167e-50	6.33812e-50	5.16657e-50
19.35	6.0567e-50	5.84318e-50	6.14237e-50	6.34423e-50	5.13987e-50
19.45	6.05047e-50	5.83712e-50	6.1516e-50	6.34649e-50	5.11344e-50
19.55	6.04246e-50	5.8292e-50	6.1581e-50	6.34489e-50	5.08729e-50
19.65	6.03282e-50	5.81951e-50	6.14477e-50	6.33947e-50	5.0614e-50
19.75	6.02168e-50	5.80777e-50	6.12766e-50	6.3303e-50	5.03577e-50
19.85	6.00916e-50	5.79422e-50	6.10688e-50	6.31744e-50	5.0104e-50
19.95	5.99538e-50	5.77935e-50	6.08259e-50	6.301e-50	4.98529e-50
20.05	5.98045e-50	5.76326e-50	6.055e-50	6.28111e-50	4.96042e-50
20.15	5.96446e-50	5.74571e-50	6.02429e-50	6.2579e-50	4.9358e-50
20.25	5.94748e-50	5.72685e-50	5.99035e-50	6.23155e-50	4.91143e-50
20.35	5.92958e-50	5.70707e-50	5.95274e-50	6.20223e-50	4.8873e-50
20.45	5.91086e-50	5.68642e-50	5.91206e-50	6.17015e-50	4.8634e-50
20.55	5.89136e-50	5.66459e-50	5.86895e-50	6.1355e-50	4.83973e-50
20.65	5.87118e-50	5.64167e-50	5.8241e-50	6.09852e-50	4.81629e-50
20.75	5.85038e-50	5.61805e-50	5.77819e-50	6.05943e-50	4.79308e-50
20.85	5.82904e-50	5.59377e-50	5.73186e-50	6.01846e-50	4.77009e-50
20.95	5.80722e-50	5.56858e-50	5.7087e-50	5.97586e-50	4.74732e-50
21.05	5.78496e-50	5.54255e-50	5.70396e-50	5.93186e-50	4.72477e-50
21.15	5.76229e-50	5.516e-50	5.70116e-50	5.8867e-50	4.70243e-50
21.25	5.73922e-50	5.48897e-50	5.70041e-50	5.8406e-50	4.6803e-50
21.35	5.71578e-50	5.46142e-50	5.70187e-50	5.79378e-50	4.65838e-50
21.45	5.69198e-50	5.43345e-50	5.70569e-50	5.74646e-50	4.63666e-50
21.55	5.66787e-50	5.40515e-50	5.71203e-50	5.69883e-50	4.61515e-50
21.65	5.64348e-50	5.37652e-50	5.72295e-50	5.65107e-50	4.59383e-50
21.75	5.61889e-50	5.34779e-50	5.73786e-50	5.60336e-50	4.57271e-50
21.85	5.59417e-50	5.31902e-50	5.75475e-50	5.55585e-50	4.55178e-50
21.95	5.56939e-50	5.29007e-50	5.77359e-50	5.50866e-50	4.53105e-50
22.05	5.54461e-50	5.26094e-50	5.79432e-50	5.46192e-50	4.5105e-50
22.15	5.51987e-50	5.23194e-50	5.81685e-50	5.41572e-50	4.49013e-50
22.25	5.49516e-50	5.2031e-50	5.84103e-50	5.37015e-50	4.46995e-50
22.35	5.47045e-50	5.17417e-50	5.85571e-50	5.32527e-50	4.44995e-50
22.45	5.44571e-50	5.14516e-50	5.82808e-50	5.28112e-50	4.43013e-50
22.55	5.42087e-50	5.11635e-50	5.79594e-50	5.23774e-50	4.41049e-50
22.65	5.39589e-50	5.08776e-50	5.7591e-50	5.19515e-50	4.39101e-50
22.75	5.37071e-50	5.05913e-50	5.71741e-50	5.15335e-50	4.37171e-50
22.85	5.34536e-50	5.03045e-50	5.67076e-50	5.11235e-50	4.35258e-50
22.95	5.31985e-50	5.00202e-50	5.61905e-50	5.07213e-50	4.33361e-50
23.05	5.29424e-50	4.97384e-50	5.56223e-50	5.03268e-50	4.31481e-50
23.15	5.26863e-50	4.94565e-50	5.49457e-50	4.99396e-50	4.29618e-50
23.25	5.2431e-50	4.91745e-50	5.42423e-50	4.95596e-50	4.2777e-50
23.35	5.21775e-50	4.88955e-50	5.35497e-50	4.91864e-50	4.25938e-50
23.45	5.19265e-50	4.86196e-50	5.28695e-50	4.88198e-50	4.24121e-50
23.55	5.16784e-50	4.83438e-50	5.22032e-50	4.84594e-50	4.2232e-50
23.65	5.14336e-50	4.80683e-50	5.15521e-50	4.81049e-50	4.20535e-50
23.75	5.11917e-50	4.77964e-50	5.09172e-50	4.7756e-50	4.18764e-50
23.85	5.09525e-50	4.75283e-50	5.02996e-50	4.74124e-50	4.17008e-50
23.95	5.07152e-50	4.72606e-50	5.00075e-50	4.7074e-50	4.15267e-50
24.05	5.04791e-50	4.69932e-50	4.97557e-50	4.67404e-50	4.1354e-50
24.15	5.02432e-50	4.67301e-50	4.95111e-50	4.64115e-50	4.11828e-50
24.25	5.00069e-50	4.64713e-50	4.92736e-50	4.6087e-50	4.1013e-50
24.35	4.97698e-50	4.62129e-50	4.9043e-50	4.57668e-50	4.08445e-50
24.45	4.95316e-50	4.59548e-50	4.88192e-50	4.54508e-50	4.06775e-50
24.55	4.92927e-50	4.57013e-50	4.8602e-50	4.51387e-50	4.05118e-50
24.65	4.90534e-50	4.54522e-50	4.83913e-50	4.48304e-50	4.03474e-50
24.75	4.88144e-50	4.52034e-50	4.83176e-50	4.45257e-50	4.01844e-50
24.85	4.85765e-50	4.4955e-50	4.82681e-50	4.42246e-50	4.00227e-50
24.95	4.83405e-50	4.4711e-50	4.82218e-50	4.39269e-50	3.98623e-50
25.05	4.81069e-50	4.44712e-50	4.81776e-50	4.36323e-50	3.97032e-50
25.15	4.78762e-50	4.42318e-50	4.81345e-50	4.33408e-50	3.95453e-50
25.25	4.76488e-50	4.39927e-50	4.80913e-50	4.30522e-50	3.93887e-50
25.35	4.74246e-50	4.37576e-50	4.80465e-50	4.27664e-50	3.92333e-50
25.45	4.72035e-50	4.35267e-50	4.79985e-50	4.24831e-50	3.90792e-50
25.55	4.69853e-50	4.32961e-50	4.77884e-50	4.22023e-50	3.89262e-50
25.65	4.67696e-50	4.30658e-50	4.74489e-50	4.19239e-50	3.87744e-50
25.75	4.6556e-50	4.28395e-50	4.71081e-50	4.16477e-50	3.86239e-50
25.85	4.63439e-50	4.26171e-50	4.6766e-50	4.13736e-50	3.84745e-50
25.95	4.61329e-50	4.23951e-50	4.64223e-50	4.11017e-50	3.83262e-50
26.05	4.59225e-50	4.21735e-50	4.60771e-50	4.08318e-50	3.81791e-50
26.15	4.57125e-50	4.19558e-50	4.57301e-50	4.0564e-50	3.80331e-50
26.25	4.55026e-50	4.17421e-50	4.53811e-50	4.02984e-50	3.78882e-50
26.35	4.52928e-50	4.15289e-50	4.50297e-50	4.00351e-50	3.77444e-50
26.45	4.50834e-50	4.13161e-50	4.44945e-50	3.97741e-50	3.76017e-50
26.55	4.48745e-50	4.11073e-50	4.39467e-50	3.95158e-50	3.74601e-50
26.65	4.46665e-50	4.09025e-50	4.33955e-50	3.92602e-50	3.73195e-50
26.75	4.44598e-50	4.06982e-50	4.28411e-50	3.90077e-50	3.718e-50
26.85	4.42548e-50	4.04944e-50	4.22833e-50	3.87586e-50	3.70415e-50
26.95	4.40518e-50	4.02946e-50	4.17224e-50	3.85132e-50	3.69041e-50
27.05	4.38511e-50	4.00987e-50	4.11583e-50	3.82719e-50	3.67676e-50
27.15	4.36529e-50	3.99033e-50	4.05911e-50	3.80351e-50	3.66322e-50
27.25	4.34571e-50	3.97084e-50	4.0033e-50	3.78031e-50	3.64978e-50
27.35	4.32638e-50	3.95173e-50	3.97178e-50	3.75764e-50	3.63643e-50
27.45	4.30727e-50	3.933e-50	3.94059e-50	3.73554e-50	3.62319e-50
27.55	4.28839e-50	3.91431e-50	3.90973e-50	3.71405e-50	3.61003e-50
27.65	4.26969e-50	3.89566e-50	3.8792e-50	3.69322e-50	3.59698e-50
27.75	4.25117e-50	3.87737e-50	3.849e-50	3.67308e-50	3.58402e-50
27.85	4.2328e-50	3.85943e-50	3.81914e-50	3.65367e-50	3.57115e-50
27.95	4.21456e-50	3.84153e-50	3.7896e-50	3.63504e-50	3.55837e-50
28.05	4.19642e-50	3.82366e-50	3.7604e-50	3.61719e-50	3.54568e-50
28.15	4.17838e-50	3.80611e-50	3.73154e-50	3.60018e-50	3.53309e-50
28.25	4.16042e-50	3.78889e-50	3.72105e-50	3.58401e-50	3.52058e-50
28.35	4.14254e-50	3.77169e-50	3.71466e-50	3.56871e-50	3.50816e-50
28.45	4.12474e-50	3.75453e-50	3.7085e-50	3.55429e-50	3.49583e-50
28.55	4.10702e-50	3.73766e-50	3.70257e-50	3.54075e-50	3.48359e-50
28.65	4.08939e-50	3.72108e-50	3.69686e-50	3.52808e-50	3.47143e-50
28.75	4.07187e-50	3.70453e-50	3.69138e-50	3.51629e-50	3.45935e-50
28.85	4.05446e-50	3.68801e-50	3.68613e-50	3.50536e-50	3.44736e-50
28.95	4.03719e-50	3.67175e-50	3.6811e-50	3.49526e-50	3.43546e-50
29.05	4.02007e-50	3.65578e-50	3.67629e-50	3.48595e-50	3.42363e-50
29.15	4.0031e-50	3.63983e-50	3.66578e-50	3.47741e-50	3.41189e-50
29.25	3.9863e-50	3.6239e-50	3.63864e-50	3.46957e-50	3.40022e-50
29.35	3.96968e-50	3.60823e-50	3.61138e-50	3.4624e-50	3.38864e-50
29.45	3.95322e-50	3.59283e-50	3.58401e-50	3.45582e-50	3.37713e-50
29.55	3.93694e-50	3.57745e-50	3.55652e-50	3.44977e-50	3.3657e-50
29.65	3.92082e-50	3.5621e-50	3.5289e-50	3.44417e-50	3.35435e-50
29.75	3.90486e-50	3.547e-50	3.50117e-50	3.43895e-50	3.34307e-50
29.85	3.88905e-50	3.53216e-50	3.4733e-50	3.43402e-50	3.33187e-50
29.95	3.87338e-50	3.51735e-50	3.44532e-50	3.4293e-50	3.32075e-50
30.05	3.85783e-50	3.50257e-50	3.41721e-50	3.42471e-50	3.3097e-50
30.15	3.8424e-50	3.48804e-50	3.39667e-50	3.42014e-50	3.29872e-50
30.25	3.82708e-50	3.47376e-50	3.39072e-50	3.41552e-50	3.28782e-50
30.35	3.81186e-50	3.45952e-50	3.38483e-50	3.41077e-50	3.27698e-50
30.45	3.79674e-50	3.4453e-50	3.37901e-50	3.40579e-50	3.26622e-50
30.55	3.78171e-50	3.43134e-50	3.37325e-50	3.4005e-50	3.25553e-50
30.65	3.76676e-50	3.41762e-50	3.36755e-50	3.39485e-50	3.24491e-50
30.75	3.75191e-50	3.40394e-50	3.36191e-50	3.38874e-50	3.23436e-50
30.85	3.73714e-50	3.39028e-50	3.35633e-50	3.38213e-50	3.22387e-50
30.95	3.72247e-50	3.37687e-50	3.35082e-50	3.37496e-50	3.21346e-50
31.05	3.70789e-50	3.3637e-50	3.34536e-50	3.36718e-50	3.20311e-50
31.15	3.6934e-50	3.35056e-50	3.34037e-50	3.35875e-50	3.19282e-50
31.25	3.67903e-50	3.33744e-50	3.34288e-50	3.34964e-50	3.18261e-50
31.35	3.66476e-50	3.32457e-50	3.3454e-50	3.33983e-50	3.17245e-50
31.45	3.6506e-50	3.31192e-50	3.34794e-50	3.3293e-50	3.16237e-50
31.55	3.63657e-50	3.29929e-50	3.35051e-50	3.31804e-50	3.15234e-50
31.65	3.62265e-50	3.2867e-50	3.35309e-50	3.30606e-50	3.14238e-50
31.75	3.60886e-50	3.27432e-50	3.35568e-50	3.29337e-50	3.13249e-50
31.85	3.59519e-50	3.26216e-50	3.3583e-50	3.27999e-50	3.12265e-50
31.95	3.58164e-50	3.25002e-50	3.36093e-50	3.26593e-50	3.11288e-50
32.05	3.56821e-50	3.23791e-50	3.36358e-50	3.25123e-50	3.10317e-50
32.15	3.5549e-50	3.22599e-50	3.36625e-50	3.23593e-50	3.09351e-50
32.25	3.5417e-50	3.21428e-50	3.36496e-50	3.22006e-50	3.08392e-50
32.35	3.5286e-50	3.20259e-50	3.35662e-50	3.20369e-50	3.07439e-50
32.45	3.51561e-50	3.19091e-50	3.34827e-50	3.18685e-50	3.06491e-50
32.55	3.50271e-50	3.17943e-50	3.33989e-50	3.16961e-50	3.0555e-50
32.65	3.4899e-50	3.16812e-50	3.3315e-50	3.15203e-50	3.04614e-50
32.75	3.47719e-50	3.15684e-50	3.32309e-50	3.13417e-50	3.03684e-50
32.85	3.46455e-50	3.14557e-50	3.31466e-50	3.1161e-50	3.02759e-50
32.95	3.452e-50	3.13447e-50	3.30622e-50	3.09789e-50	3.01841e-50
33.05	3.43953e-50	3.12355e-50	3.29776e-50	3.07962e-50	3.00927e-50
33.15	3.42713e-50	3.11263e-50	3.28928e-50	3.06135e-50	3.00019e-50
33.25	3.41482e-50	3.10174e-50	3.28078e-50	3.04316e-50	2.99117e-50
33.35	3.40258e-50	3.091e-50	3.27144e-50	3.02512e-50	2.9822e-50
33.45	3.39041e-50	3.08043e-50	3.25954e-50	3.0073e-50	2.97329e-50
33.55	3.37832e-50	3.06987e-50	3.24763e-50	2.98978e-50	2.96442e-50
33.65	3.36632e-50	3.05932e-50	3.23571e-50	2.97262e-50	2.95562e-50
33.75	3.35439e-50	3.04892e-50	3.22379e-50	2.9559e-50	2.94686e-50
33.85	3.34255e-50	3.03868e-50	3.21186e-50	2.93968e-50	2.93815e-50
33.95	3.33079e-50	3.02845e-50	3.19993e-50	2.92402e-50	2.9295e-50
34.05	3.31912e-50	3.01824e-50	3.18799e-50	2.90897e-50	2.92089e-50
34.15	3.30754e-50	3.00817e-50	3.17604e-50	2.8946e-50	2.91234e-50
34.25	3.29604e-50	2.99826e-50	3.16409e-50	2.88094e-50	2.90384e-50
34.35	3.28464e-50	2.98835e-50	3.15214e-50	2.86804e-50	2.89538e-50
34.45	3.27333e-50	2.97846e-50	3.14019e-50	2.85594e-50	2.88698e-50
34.55	3.2621e-50	2.96872e-50	3.13655e-50	2.84467e-50	2.87862e-50
34.65	3.25097e-50	2.95912e-50	3.13668e-50	2.83425e-50	2.87032e-50
34.75	3.23991e-50	2.94953e-50	3.1368e-50	2.8247e-50	2.86206e-50
34.85	3.22895e-50	2.93996e-50	3.13689e-50	2.81604e-50	2.85384e-50
34.95	3.21806e-50	2.93053e-50	3.13696e-50	2.80826e-50	2.84568e-50
35.05	3.20725e-50	2.92124e-50	3.137e-50	2.80136e-50	2.83756e-50
35.15	3.19652e-50	2.91196e-50	3.13703e-50	2.79533e-50	2.82949e-50
35.25	3.18585e-50	2.9027e-50	3.13703e-50	2.79014e-50	2.82146e-50
35.35	3.17526e-50	2.89358e-50	3.137e-50	2.78579e-50	2.81348e-50
35.45	3.16474e-50	2.8846e-50	3.13696e-50	2.78222e-50	2.80554e-50
35.55	3.15428e-50	2.87563e-50	3.13688e-50	2.77939e-50	2.79765e-50
35.65	3.14388e-50	2.86667e-50	3.13678e-50	2.77725e-50	2.7898e-50
35.75	3.13355e-50	2.85785e-50	3.1252e-50	2.77574e-50	2.782e-50
35.85	3.12328e-50	2.84917e-50	3.10736e-50	2.77479e-50	2.77424e-50
35.95	3.11307e-50	2.84049e-50	3.08936e-50	2.77433e-50	2.76652e-50
36.05	3.10293e-50	2.83183e-50	3.07119e-50	2.77427e-50	2.75885e-50
36.15	3.09284e-50	2.8233e-50	3.05287e-50	2.77452e-50	2.75122e-50
36.25	3.08282e-50	2.81489e-50	3.03438e-50	2.77498e-50	2.74363e-50
36.35	3.07285e-50	2.8065e-50	3.01574e-50	2.77556e-50	2.73608e-50
36.45	3.06296e-50	2.79812e-50	2.99693e-50	2.77614e-50	2.72857e-50
36.55	3.05312e-50	2.78986e-50	2.97796e-50	2.77662e-50	2.72111e-50
36.65	3.04335e-50	2.78172e-50	2.95883e-50	2.77688e-50	2.71368e-50
36.75	3.03365e-50	2.77359e-50	2.93954e-50	2.77681e-50	2.7063e-50
36.85	3.02401e-50	2.76547e-50	2.92008e-50	2.7763e-50	2.69895e-50
36.95	3.01444e-50	2.75747e-50	2.90046e-50	2.77524e-50	2.69165e-50
37.05	3.00493e-50	2.74958e-50	2.88069e-50	2.77354e-50	2.68438e-50
37.15	2.9955e-50	2.74169e-50	2.86093e-50	2.77108e-50	2.67716e-50
37.25	2.98613e-50	2.73382e-50	2.84119e-50	2.76778e-50	2.66997e-50
37.35	2.97683e-50	2.72605e-50	2.82147e-50	2.76356e-50	2.66282e-50
37.45	2.96759e-50	2.71839e-50	2.80176e-50	2.75835e-50	2.65571e-50
37.55	2.95842e-50	2.71073e-50	2.78208e-50	2.7521e-50	2.64864e-50
37.65	2.94931e-50	2.70308e-50	2.76241e-50	2.74474e-50	2.64161e-50
37.75	2.94025e-50	2.69553e-50	2.74276e-50	2.73627e-50	2.63461e-50
37.85	2.93126e-50	2.68808e-50	2.72314e-50	2.72665e-50	2.62765e-50
37.95	2.92233e-50	2.68063e-50	2.70354e-50	2.71589e-50	2.62072e-50
38.05	2.91344e-50	2.6732e-50	2.68396e-50	2.70401e-50	2.61384e-50
38.15	2.90462e-50	2.66585e-50	2.66442e-50	2.69103e-50	2.60698e-50
38.25	2.89584e-50	2.65859e-50	2.64545e-50	2.67699e-50	2.60017e-50
38.35	2.88711e-50	2.65134e-50	2.64173e-50	2.66196e-50	2.59339e-50
38.45	2.87844e-50	2.6441e-50	2.63805e-50	2.64601e-50	2.58664e-50
38.55	2.86981e-50	2.63695e-50	2.63439e-50	2.62923e-50	2.57993e-50
38.65	2.86123e-50	2.62988e-50	2.63077e-50	2.61169e-50	2.57326e-50
38.75	2.8527e-50	2.62282e-50	2.62717e-50	2.59351e-50	2.56662e-50
38.85	2.84422e-50	2.61576e-50	2.62361e-50	2.57479e-50	2.56001e-50
38.95	2.83578e-50	2.60879e-50	2.62008e-50	2.55566e-50	2.55344e-50
39.05	2.8274e-50	2.6019e-50	2.61658e-50	2.53622e-50	2.5469e-50
39.15	2.81906e-50	2.59502e-50	2.61311e-50	2.5166e-50	2.54039e-50
39.25	2.81077e-50	2.58815e-50	2.60967e-50	2.49691e-50	2.53392e-50
39.35	2.80253e-50	2.58135e-50	2.60626e-50	2.47727e-50	2.52748e-50
39.45	2.79434e-50	2.57464e-50	2.60288e-50	2.45779e-50	2.52108e-50
39.55	2.7862e-50	2.56794e-50	2.59953e-50	2.43859e-50	2.5147e-50
39.65	2.77811e-50	2.56125e-50	2.59355e-50	2.41977e-50	2.50836e-50
39.75	2.77007e-50	2.55463e-50	2.58336e-50	2.40141e-50	2.50205e-50
39.85	2.76209e-50	2.5481e-50	2.57316e-50	2.3836e-50	2.49577e-50
39.95	2.75415e-50	2.54157e-50	2.56295e-50	2.36643e-50	2.48952e-50
40.05	2.74627e-50	2.53505e-50	2.55275e-50	2.34996e-50	2.48331e-50
40.15	2.73844e-50	2.52861e-50	2.54254e-50	2.33425e-50	2.47712e-50
40.25	2.73065e-50	2.52225e-50	2.53232e-50	2.31935e-50	2.47097e-50
40.35	2.72292e-50	2.5159e-50	2.5221e-50	2.3053e-50	2.46484e-50
40.45	2.71524e-50	2.50955e-50	2.51188e-50	2.29212e-50	2.45875e-50
40.55	2.7076e-50	2.50328e-50	2.50166e-50	2.27984e-50	2.45269e-50
40.65	2.70001e-50	2.4971e-50	2.49143e-50	2.26846e-50	2.44665e-50
40.75	2.69246e-50	2.49091e-50	2.4812e-50	2.258e-50	2.44065e-50
40.85	2.68496e-50	2.48474e-50	2.47097e-50	2.24844e-50	2.43467e-50
40.95	2.67749e-50	2.47864e-50	2.46073e-50	2.23978e-50	2.42873e-50
41.05	2.67007e-50	2.47262e-50	2.45088e-50	2.23199e-50	2.42281e-50
41.15	2.66269e-50	2.4666e-50	2.44366e-50	2.22505e-50	2.41692e-50
41.25	2.65535e-50	2.46059e-50	2.43646e-50	2.21893e-50	2.41107e-50
41.35	2.64804e-50	2.45465e-50	2.42925e-50	2.2136e-50	2.40523e-50
41.45	2.64077e-50	2.44879e-50	2.42205e-50	2.20902e-50	2.39943e-50
41.55	2.63355e-50	2.44293e-50	2.41486e-50	2.20513e-50	2.39366e-50
41.65	2.62636e-50	2.43708e-50	2.40767e-50	2.2019e-50	2.38791e-50
41.75	2.6192e-50	2.4313e-50	2.40049e-50	2.19928e-50	2.38219e-50
41.85	2.61208e-50	2.42559e-50	2.39331e-50	2.19721e-50	2.3765e-50
41.95	2.60501e-50	2.41988e-50	2.38613e-50	2.19565e-50	2.37083e-50
42.05	2.59796e-50	2.41418e-50	2.37896e-50	2.19452e-50	2.3652e-50
42.15	2.59096e-50	2.40854e-50	2.37179e-50	2.19379e-50	2.35958e-50
42.25	2.584e-50	2.40297e-50	2.36463e-50	2.19338e-50	2.354e-50
42.35	2.57707e-50	2.3974e-50	2.35747e-50	2.19324e-50	2.34844e-50
42.45	2.57018e-50	2.39184e-50	2.35032e-50	2.19332e-50	2.34291e-50
42.55	2.56334e-50	2.38634e-50	2.34283e-50	2.19354e-50	2.3374e-50
42.65	2.55653e-50	2.3809e-50	2.33413e-50	2.19386e-50	2.33192e-50
42.75	2.54976e-50	2.37547e-50	2.32543e-50	2.19422e-50	2.32647e-50
42.85	2.54304e-50	2.37004e-50	2.31673e-50	2.19456e-50	2.32104e-50
42.95	2.53635e-50	2.36466e-50	2.30804e-50	2.19482e-50	2.31563e-50
43.05	2.5297e-50	2.35935e-50	2.29934e-50	2.19495e-50	2.31025e-50
43.15	2.5231e-50	2.35403e-50	2.29065e-50	2.1949e-50	2.3049e-50
43.25	2.51653e-50	2.34872e-50	2.28196e-50	2.19462e-50	2.29957e-50
43.35	2.50999e-50	2.34347e-50	2.27327e-50	2.19407e-50	2.29427e-50
43.45	2.5035e-50	2.33826e-50	2.26458e-50	2.1932e-50	2.28899e-50
43.55	2.49704e-50	2.33306e-50	2.2559e-50	2.19199e-50	2.28373e-50
43.65	2.49062e-50	2.32787e-50	2.24721e-50	2.19038e-50	2.2785e-50
43.75	2.48423e-50	2.32272e-50	2.23853e-50	2.18836e-50	2.27329e-50
43.85	2.47787e-50	2.31763e-50	2.22985e-50	2.18589e-50	2.26811e-50
43.95	2.47154e-50	2.31254e-50	2.22117e-50	2.18297e-50	2.26295e-50
44.05	2.46525e-50	2.30745e-50	2.21249e-50	2.17956e-50	2.25781e-50
44.15	2.45899e-50	2.30241e-50	2.20704e-50	2.17568e-50	2.25269e-50
44.25	2.45276e-50	2.29742e-50	2.20368e-50	2.1713e-50	2.2476e-50
44.35	2.44655e-50	2.29244e-50	2.20034e-50	2.16643e-50	2.24254e-50
44.45	2.44038e-50	2.28746e-50	2.19699e-50	2.16108e-50	2.23749e-50
44.55	2.43424e-50	2.28252e-50	2.19366e-50	2.15525e-50	2.23247e-50
44.65	2.42812e-50	2.27764e-50	2.19033e-50	2.14897e-50	2.22747e-50
44.75	2.42204e-50	2.27276e-50	2.18701e-50	2.14225e-50	2.22249e-50
44.85	2.41599e-50	2.26788e-50	2.1837e-50	2.13512e-50	2.21754e-50
44.95	2.40996e-50	2.26305e-50	2.18039e-50	2.1276e-50	2.2126e-50
45.05	2.40396e-50	2.25827e-50	2.17709e-50	2.11973e-50	2.20769e-50
45.15	2.398e-50	2.25349e-50	2.17379e-50	2.11153e-50	2.2028e-50
45.25	2.39206e-50	2.24872e-50	2.17051e-50	2.10304e-50	2.19793e-50
45.35	2.38616e-50	2.24399e-50	2.16722e-50	2.09431e-50	2.19309e-50
45.45	2.38029e-50	2.23932e-50	2.16395e-50	2.08535e-50	2.18826e-50
45.55	2.37444e-50	2.23464e-50	2.16068e-50	2.07622e-50	2.18346e-50
45.65	2.36863e-50	2.22997e-50	2.15742e-50	2.06695e-50	2.17867e-50
45.75	2.36286e-50	2.22535e-50	2.15454e-50	2.05756e-50	2.17391e-50
45.85	2.35711e-50	2.22077e-50	2.15283e-50	2.04811e-50	2.16917e-50
45.95	2.35139e-50	2.2162e-50	2.15112e-50	2.0386e-50	2.16445e-50
46.05	2.34571e-50	2.21164e-50	2.14942e-50	2.02908e-50	2.15975e-50
46.15	2.34006e-50	2.20712e-50	2.14772e-50	2.01957e-50	2.15507e-50
46.25	2.33443e-50	2.20264e-50	2.14602e-50	2.0101e-50	2.15041e-50
46.35	2.32884e-50	2.19817e-50	2.14432e-50	2.00068e-50	2.14577e-50
46.45	2.32328e-50	2.19371e-50	2.14263e-50	1.99133e-50	2.14115e-50
46.55	2.31774e-50	2.18929e-50	2.14094e-50	1.98207e-50	2.13655e-50
46.65	2.31223e-50	2.18492e-50	2.13926e-50	1.97291e-50	2.13197e-50
46.75	2.30675e-50	2.18055e-50	2.13758e-50	1.96386e-50	2.12741e-50
46.85	2.3013e-50	2.17618e-50	2.1359e-50	1.95493e-50	2.12287e-50
46.95	2.29587e-50	2.17186e-50	2.13422e-50	1.94613e-50	2.11835e-50
47.05	2.29046e-50	2.16758e-50	2.13255e-50	1.93746e-50	2.11385e-50
47.15	2.28508e-50	2.16331e-50	2.13088e-50	1.92893e-50	2.10936e-50
47.25	2.27973e-50	2.15904e-50	2.12921e-50	1.92055e-50	2.1049e-50
47.35	2.27439e-50	2.15481e-50	2.12755e-50	1.91232e-50	2.10045e-50
47.45	2.26908e-50	2.15063e-50	2.12563e-50	1.90425e-50	2.09603e-50
47.55	2.2638e-50	2.14645e-50	2.12095e-50	1.89634e-50	2.09162e-50
47.65	2.25854e-50	2.14227e-50	2.11627e-50	1.88861e-50	2.08723e-50
47.75	2.2533e-50	2.13813e-50	2.11158e-50	1.88106e-50	2.08286e-50
47.85	2.24808e-50	2.13403e-50	2.1069e-50	1.8737e-50	2.0785e-50
47.95	2.24289e-50	2.12994e-50	2.10221e-50	1.86654e-50	2.07417e-50
48.05	2.23772e-50	2.12584e-50	2.09752e-50	1.8596e-50	2.06985e-50
48.15	2.23258e-50	2.12179e-50	2.09284e-50	1.85289e-50	2.06555e-50
48.25	2.22746e-50	2.11777e-50	2.08814e-50	1.84642e-50	2.06127e-50
48.35	2.22236e-50	2.11376e-50	2.08345e-50	1.8402e-50	2.05701e-50
48.45	2.21729e-50	2.10974e-50	2.07876e-50	1.83425e-50	2.05276e-50
48.55	2.21225e-50	2.10577e-50	2.07406e-50	1.82859e-50	2.04854e-50
48.65	2.20722e-50	2.10182e-50	2.06937e-50	1.82323e-50	2.04433e-50
48.75	2.20223e-50	2.09789e-50	2.06467e-50	1.81819e-50	2.04013e-50
48.85	2.19726e-50	2.09395e-50	2.05997e-50	1.81347e-50	2.03596e-50
48.95	2.19231e-50	2.09004e-50	2.05527e-50	1.8091e-50	2.0318e-50
49.05	2.18739e-50	2.08617e-50	2.05056e-50	1.80508e-50	2.02765e-50
49.15	2.1825e-50	2.08231e-50	2.04586e-50	1.80143e-50	2.02353e-50
49.25	2.17763e-50	2.07844e-50	2.04139e-50	1.79816e-50	2.01942e-50
49.35	2.17278e-50	2.0746e-50	2.04062e-50	1.79528e-50	2.01533e-50
49.45	2.16796e-50	2.0708e-50	2.03985e-50	1.79279e-50	2.01125e-50
49.55	2.16316e-50	2.067e-50	2.03908e-50	1.79071e-50	2.00719e-50
49.65	2.15838e-50	2.06321e-50	2.03832e-50	1.78903e-50	2.00315e-50
49.75	2.15363e-50	2.05944e-50	2.03756e-50	1.78777e-50	1.99912e-50
49.85	2.14889e-50	2.0557e-50	2.0368e-50	1.78693e-50	1.99511e-50
49.95	2.14418e-50	2.05197e-50	2.03605e-50	1.78651e-50	1.99112e-50

## Sheet: Dark Matter, beta
Dark Matter scattering against electrons in Silicon, Lindhard model, for various beta (differential cross-section) [eV] , Figure 5(a)
Energy [eV]	Beta = 0.001	0.00125893	0.00158489	0.00199526	0.00251189	0.00316228	0.00398107	0.00501187	0.00630957	0.00794328	0.01	0.0125893	0.0158489	0.0199526	0.0251189	0.0316228	0.0398107	0.0501187	0.0630957	0.0794328	0.1	0.125893	0.158489	0.199526	0.251189	0.316228	0.398107	0.501187	0.630957	0.794328	1
0.05	1.19969e-37	7.85804e-38	5.14018e-38	3.35604e-38	2.19029e-38	1.4272e-38	9.2869e-39	6.04121e-39	3.93065e-39	2.55113e-39	1.65415e-39	1.07142e-39	6.93495e-40	4.5041e-40	2.90708e-40	1.87793e-40	1.21365e-40	7.84063e-41	5.05578e-41	3.27681e-41	2.11326e-41	1.36537e-41	8.94613e-42	5.64463e-42	3.74774e-42	2.36466e-42	1.48887e-42	9.39411e-43	5.92728e-43	3.73986e-43	2.35969e-43
0.15	2.9477e-37	1.94641e-37	1.2824e-37	8.43303e-38	5.53818e-38	3.63074e-38	2.37678e-38	1.55439e-38	1.01455e-38	6.61951e-39	4.31249e-39	2.80856e-39	1.82534e-39	1.18699e-39	7.69445e-40	5.00343e-40	3.23351e-40	2.09574e-40	1.35535e-40	8.78597e-41	5.68514e-41	3.66128e-41	2.38585e-41	1.51702e-41	9.83685e-42	6.35638e-42	4.05836e-42	2.84916e-42	1.9718e-42	1.24412e-42	7.84986e-43
0.25	4.40197e-37	2.92351e-37	1.93608e-37	1.27882e-37	8.43016e-38	5.54584e-38	3.64276e-38	2.38912e-38	1.56464e-38	1.02322e-38	6.68335e-39	4.36015e-39	2.84112e-39	1.8514e-39	1.20265e-39	7.82497e-40	5.07873e-40	3.29307e-40	2.13299e-40	1.38726e-40	8.96692e-41	5.78756e-41	3.73869e-41	2.4163e-41	1.56103e-41	1.00668e-41	6.52827e-42	4.20279e-42	2.67731e-42	1.69987e-42	1.07255e-42
0.35	5.6763e-37	3.79269e-37	2.5231e-37	1.67286e-37	1.10631e-37	7.29879e-38	4.80668e-38	3.1596e-38	2.07346e-38	1.35872e-38	8.89168e-39	5.81134e-39	3.79393e-39	2.47504e-39	1.61224e-39	1.04845e-39	6.81513e-40	4.42594e-40	2.87834e-40	1.86358e-40	1.20871e-40	7.81203e-41	5.06108e-41	3.26252e-41	2.11307e-41	1.37038e-41	8.82551e-42	5.71039e-42	3.63962e-42	2.38274e-42	1.50341e-42
0.45	6.80883e-37	4.57934e-37	3.06114e-37	2.03712e-37	1.35109e-37	8.93607e-38	5.89727e-38	3.8838e-38	2.55386e-38	1.67604e-38	1.09855e-38	7.19242e-39	4.69956e-39	3.06736e-39	2.00166e-39	1.30383e-39	8.48635e-40	5.51355e-40	3.5868e-40	2.32528e-40	1.5094e-40	9.76509e-41	6.33862e-41	4.09331e-41	2.64724e-41	1.71459e-41	1.11196e-41	7.16054e-42	4.63435e-42	2.95239e-42	1.9078e-42
0.55	7.81869e-37	5.29589e-37	3.55842e-37	2.37697e-37	1.58098e-37	1.04826e-37	6.93055e-38	4.57349e-38	3.01105e-38	1.97961e-38	1.29904e-38	8.51338e-39	5.57163e-39	3.64013e-39	2.37711e-39	1.54959e-39	1.00955e-39	6.56627e-40	4.27328e-40	2.77647e-40	1.80138e-40	1.16633e-40	7.56492e-41	4.88939e-41	3.1677e-41	2.05863e-41	1.32259e-41	8.57767e-42	5.52371e-42	3.57428e-42	2.27684e-42
0.65	8.71809e-37	5.95041e-37	4.02033e-37	2.69624e-37	1.79872e-37	1.19537e-37	7.91837e-38	5.23288e-38	3.45071e-38	2.27129e-38	1.49228e-38	9.79071e-39	6.41326e-39	4.19479e-39	2.74116e-39	1.78817e-39	1.16663e-39	7.59062e-40	4.94193e-40	3.20978e-40	2.08629e-40	1.3517e-40	8.77995e-41	5.68091e-41	3.6771e-41	2.37882e-41	1.54216e-41	9.96702e-42	6.43952e-42	4.1522e-42	2.6667e-42
0.75	9.51606e-37	6.54792e-37	4.44985e-37	2.99716e-37	2.00559e-37	1.33577e-37	8.86539e-38	5.86784e-38	3.87433e-38	2.55317e-38	1.67935e-38	1.10272e-38	7.2322e-39	4.73415e-39	3.09559e-39	2.02238e-39	1.31923e-39	8.59109e-40	5.59557e-40	3.64031e-40	2.36528e-40	1.53336e-40	9.97166e-41	6.44468e-41	4.17727e-41	2.70168e-41	1.75146e-41	1.13338e-41	7.29921e-42	4.75603e-42	3.02412e-42
0.85	1.022e-36	7.09194e-37	4.84976e-37	3.28101e-37	2.20266e-37	1.47052e-37	9.77769e-38	6.48039e-38	4.28472e-38	2.82649e-38	1.86105e-38	1.22342e-38	8.02832e-39	5.26023e-39	3.44274e-39	2.24969e-39	1.4679e-39	9.57097e-40	6.23629e-40	4.05941e-40	2.63918e-40	1.71182e-40	1.11099e-40	7.20901e-41	4.66956e-41	3.02788e-41	1.96438e-41	1.26809e-41	8.23116e-42	5.28407e-42	3.40293e-42
0.95	1.08363e-36	7.5868e-37	5.22157e-37	3.54928e-37	2.39071e-37	1.59997e-37	1.06575e-37	7.07445e-38	4.68212e-38	3.09222e-38	2.03799e-38	1.34072e-38	8.80741e-39	5.77459e-39	3.78149e-39	2.47324e-39	1.615e-39	1.05328e-39	6.8657e-40	4.4681e-40	2.90865e-40	1.89171e-40	1.22641e-40	7.94928e-41	5.15503e-41	3.34149e-41	2.16121e-41	1.40114e-41	9.06712e-42	5.83964e-42	3.75239e-42
1.05	1.13707e-36	8.03485e-37	5.56723e-37	3.80258e-37	2.57035e-37	1.72454e-37	1.15088e-37	7.6497e-38	5.06938e-38	3.3511e-38	2.21066e-38	1.45554e-38	9.56638e-39	6.27845e-39	4.11367e-39	2.69184e-39	1.75888e-39	1.14785e-39	7.48926e-40	4.87716e-40	3.17419e-40	2.06494e-40	1.3403e-40	8.69316e-41	5.63451e-41	3.65978e-41	2.36906e-41	1.53272e-41	9.89474e-42	6.42296e-42	4.12342e-42
1.15	1.18286e-36	8.43836e-37	5.88766e-37	4.04169e-37	2.74206e-37	1.84446e-37	1.23318e-37	8.20863e-38	5.44616e-38	3.60373e-38	2.37942e-38	1.56814e-38	1.03118e-38	6.7728e-39	4.43992e-39	2.90672e-39	1.9011e-39	1.24204e-39	8.09961e-40	5.27728e-40	3.43623e-40	2.23599e-40	1.45116e-40	9.41533e-41	6.10869e-41	3.96633e-41	2.56818e-41	1.66302e-41	1.07564e-41	6.96761e-42	4.4661e-42
1.25	1.22151e-36	8.80025e-37	6.18446e-37	4.26772e-37	2.90624e-37	1.96017e-37	1.31304e-37	8.75297e-38	5.81408e-38	3.8506e-38	2.54459e-38	1.67808e-38	1.10449e-38	7.25846e-39	4.76074e-39	3.11992e-39	2.04056e-39	1.33387e-39	8.70182e-40	5.67568e-40	3.69512e-40	2.40508e-40	1.56247e-40	1.01432e-40	6.57817e-41	4.2616e-41	2.77224e-41	1.7922e-41	1.15692e-41	7.47464e-42	4.8315e-42
1.35	1.25349e-36	9.12243e-37	6.45826e-37	4.48078e-37	3.06323e-37	2.07181e-37	1.3906e-37	9.28261e-38	6.17252e-38	4.09213e-38	2.70645e-38	1.78617e-38	1.17635e-38	7.73477e-39	5.07871e-39	3.32834e-39	2.17877e-39	1.4245e-39	9.29662e-40	6.06278e-40	3.95116e-40	2.5724e-40	1.67269e-40	1.0851e-40	7.04344e-41	4.571e-41	2.9612e-41	1.92038e-41	1.24603e-41	8.04454e-42	5.169e-42
1.45	1.27926e-36	9.40634e-37	6.7105e-37	4.6817e-37	3.2132e-37	2.17955e-37	1.46584e-37	9.80002e-38	6.5237e-38	4.32934e-38	2.8652e-38	1.89212e-38	1.24719e-38	8.20501e-39	5.38997e-39	3.53391e-39	2.31454e-39	1.51404e-39	9.88467e-40	6.44906e-40	4.20461e-40	2.73812e-40	1.78194e-40	1.1566e-40	7.50495e-41	4.86971e-41	3.16218e-41	2.04768e-41	1.32608e-41	8.57778e-42	5.53007e-42
1.55	1.29927e-36	9.65522e-37	6.94164e-37	4.87061e-37	3.35666e-37	2.28337e-37	1.53901e-37	1.03037e-37	6.86683e-38	4.56118e-38	3.02105e-38	1.99669e-38	1.31674e-38	8.66836e-39	5.69695e-39	3.73769e-39	2.44935e-39	1.60257e-39	1.04665e-39	6.83488e-40	4.45572e-40	2.9024e-40	1.8869e-40	1.22622e-40	7.9631e-41	5.17481e-41	3.35518e-41	2.1742e-41	1.4057e-41	9.07491e-42	5.8636e-42
1.65	1.31392e-36	9.87034e-37	7.15301e-37	5.04792e-37	3.49372e-37	2.38379e-37	1.61e-37	1.0796e-37	7.20316e-38	4.78859e-38	3.17417e-38	2.09915e-38	1.38541e-38	9.12525e-39	5.99996e-39	3.93818e-39	2.58199e-39	1.69018e-39	1.10427e-39	7.21047e-40	4.70468e-40	3.06536e-40	1.99445e-40	1.29668e-40	8.41825e-41	5.46962e-41	3.55385e-41	2.30005e-41	1.48913e-41	9.63593e-42	6.22155e-42
1.75	1.32363e-36	1.00532e-36	7.34496e-37	5.21458e-37	3.62459e-37	2.48074e-37	1.6791e-37	1.12763e-37	7.53178e-38	5.01181e-38	3.3247e-38	2.20023e-38	1.45294e-38	9.5761e-39	6.29925e-39	4.13808e-39	2.71255e-39	1.77693e-39	1.16221e-39	7.58962e-40	4.9517e-40	3.22714e-40	2.10127e-40	1.36537e-40	8.87073e-41	5.77135e-41	3.73796e-41	2.4253e-41	1.56798e-41	1.01616e-41	6.55216e-42
1.85	1.32878e-36	1.02062e-36	7.5188e-37	5.37041e-37	3.74946e-37	2.57435e-37	1.74637e-37	1.17468e-37	7.85472e-38	5.23104e-38	3.47278e-38	2.29959e-38	1.5197e-38	1.00213e-38	6.59614e-39	4.33416e-39	2.84317e-39	1.86289e-39	1.21882e-39	7.96246e-40	5.19693e-40	3.38784e-40	2.20575e-40	1.43501e-40	9.32084e-41	6.05457e-41	3.93478e-41	2.55004e-41	1.65505e-41	1.07196e-41	6.90786e-42
1.95	1.32973e-36	1.03308e-36	7.67477e-37	5.51615e-37	3.86852e-37	2.66471e-37	1.81175e-37	1.22056e-37	8.17097e-38	5.44647e-38	3.61853e-38	2.39794e-38	1.58542e-38	1.04611e-38	6.88868e-39	4.52824e-39	2.9719e-39	1.94812e-39	1.27499e-39	8.33603e-40	5.44055e-40	3.54756e-40	2.31134e-40	1.50295e-40	9.76886e-41	6.34508e-41	4.12409e-41	2.67435e-41	1.73328e-41	1.12078e-41	7.23646e-42
2.05	1.32684e-36	1.04278e-36	7.81414e-37	5.65175e-37	3.98193e-37	2.75182e-37	1.87544e-37	1.26549e-37	8.48167e-38	5.65826e-38	3.76206e-38	2.49472e-38	1.65048e-38	1.08958e-38	7.17816e-39	4.72132e-39	3.10018e-39	2.03267e-39	1.33075e-39	8.70033e-40	5.68271e-40	3.70641e-40	2.41643e-40	1.57193e-40	1.02151e-40	6.64306e-41	4.31963e-41	2.7983e-41	1.81563e-41	1.1729e-41	7.59073e-42
2.15	1.32044e-36	1.05003e-36	7.9371e-37	5.77755e-37	4.08986e-37	2.83596e-37	1.93727e-37	1.30939e-37	8.78574e-38	5.86657e-38	3.90347e-38	2.58999e-38	1.71441e-38	1.13231e-38	7.46474e-39	4.9118e-39	3.22674e-39	2.11659e-39	1.38613e-39	9.06581e-40	5.92354e-40	3.86448e-40	2.51762e-40	1.63929e-40	1.06597e-40	6.9316e-41	4.50093e-41	2.92196e-41	1.8935e-41	1.22834e-41	7.91807e-42
2.25	1.31083e-36	1.05492e-36	8.04489e-37	5.89444e-37	4.19246e-37	2.91712e-37	1.9975e-37	1.35245e-37	9.08514e-38	6.07154e-38	4.04284e-38	2.68445e-38	1.77777e-38	1.17485e-38	7.7486e-39	5.10065e-39	3.35301e-39	2.19994e-39	1.44117e-39	9.4327e-40	6.16319e-40	4.02186e-40	2.62183e-40	1.70778e-40	1.1103e-40	7.22803e-41	4.68867e-41	3.0454e-41	1.97126e-41	1.28031e-41	8.27169e-42
2.35	1.29833e-36	1.05755e-36	8.13819e-37	6.00213e-37	4.28957e-37	2.99537e-37	2.0562e-37	1.39449e-37	9.3792e-38	6.27365e-38	4.18026e-38	2.7773e-38	1.84058e-38	1.21697e-38	8.02989e-39	5.2897e-39	3.47769e-39	2.28275e-39	1.49633e-39	9.79088e-40	6.40178e-40	4.17862e-40	2.72571e-40	1.77471e-40	1.15453e-40	7.51523e-41	4.88296e-41	3.16867e-41	2.05758e-41	1.32882e-41	8.59849e-42
2.45	1.2832e-36	1.05813e-36	8.21684e-37	6.10134e-37	4.38192e-37	3.07057e-37	2.11324e-37	1.43569e-37	9.66767e-38	6.47232e-38	4.31581e-38	2.86924e-38	1.90254e-38	1.25868e-38	8.31096e-39	5.47559e-39	3.60222e-39	2.36506e-39	1.55077e-39	1.01543e-39	6.63943e-40	4.33486e-40	2.82757e-40	1.84285e-40	1.19867e-40	7.81071e-41	5.0633e-41	3.29186e-41	2.13519e-41	1.38416e-41	8.95218e-42
2.55	1.26571e-36	1.05678e-36	8.28231e-37	6.19193e-37	4.46935e-37	3.14321e-37	2.16882e-37	1.47598e-37	9.95159e-38	6.66802e-38	4.44957e-38	2.95988e-38	1.96402e-38	1.30001e-38	8.58758e-39	5.66102e-39	3.72459e-39	2.44693e-39	1.60496e-39	1.05128e-39	6.87626e-40	4.49064e-40	2.93091e-40	1.90949e-40	1.24274e-40	8.08843e-41	5.25726e-41	3.415e-41	2.21718e-41	1.4361e-41	9.27913e-42
2.65	1.2461e-36	1.05355e-36	8.33466e-37	6.27461e-37	4.552e-37	3.21315e-37	2.22283e-37	1.51555e-37	1.02298e-37	6.86084e-38	4.5816e-38	3.04991e-38	2.02472e-38	1.34097e-38	8.86206e-39	5.84433e-39	3.84693e-39	2.52839e-39	1.65891e-39	1.08666e-39	7.1124e-40	4.64825e-40	3.03408e-40	1.97741e-40	1.28898e-40	8.37471e-41	5.44431e-41	3.53818e-41	2.29482e-41	1.4916e-41	9.63355e-42
2.75	1.2246e-36	1.0487e-36	8.37508e-37	6.349e-37	4.62998e-37	3.28045e-37	2.27529e-37	1.55418e-37	1.05042e-37	7.05088e-38	4.71196e-38	3.13874e-38	2.085e-38	1.38159e-38	9.13453e-39	6.02649e-39	3.96931e-39	2.60948e-39	1.71265e-39	1.12262e-39	7.34795e-40	4.80337e-40	3.13359e-40	2.04389e-40	1.333e-40	8.66974e-41	5.63839e-41	3.66144e-41	2.37255e-41	1.54014e-41	9.96135e-42
2.85	1.20143e-36	1.0423e-36	8.40357e-37	6.41602e-37	4.70341e-37	3.34516e-37	2.32648e-37	1.59208e-37	1.07736e-37	7.23824e-38	4.84072e-38	3.2264e-38	2.14455e-38	1.42188e-38	9.40511e-39	6.20933e-39	4.0904e-39	2.69024e-39	1.76622e-39	1.15814e-39	7.58302e-40	4.95827e-40	3.23652e-40	2.11173e-40	1.37702e-40	8.95613e-41	5.81867e-41	3.78485e-41	2.4592e-41	1.59229e-41	1.03172e-41
2.95	1.17678e-36	1.03441e-36	8.4213e-37	6.47594e-37	4.77241e-37	3.40723e-37	2.37618e-37	1.62914e-37	1.10391e-37	7.42301e-38	4.96794e-38	3.31358e-38	2.20373e-38	1.46173e-38	9.67504e-39	6.38942e-39	4.21163e-39	2.7707e-39	1.81963e-39	1.19393e-39	7.81773e-40	5.11301e-40	3.3394e-40	2.17818e-40	1.42107e-40	9.25165e-41	6.01316e-41	3.90846e-41	2.53718e-41	1.64809e-41	1.06465e-41
3.05	1.15083e-36	1.02523e-36	8.42824e-37	6.52856e-37	4.83711e-37	3.46694e-37	2.4246e-37	1.66544e-37	1.12994e-37	7.60526e-38	5.09367e-38	3.39944e-38	2.26224e-38	1.50142e-38	9.94222e-39	6.56949e-39	4.33167e-39	2.8509e-39	1.8738e-39	1.22896e-39	8.05218e-40	5.26766e-40	3.4423e-40	2.24607e-40	1.46515e-40	9.53869e-41	6.20099e-41	4.03234e-41	2.6198e-41	1.70051e-41	1.10044e-41
3.15	1.12375e-36	1.01482e-36	8.42551e-37	6.5746e-37	4.8976e-37	3.52422e-37	2.47158e-37	1.70113e-37	1.15564e-37	7.78507e-38	5.21795e-38	3.48468e-38	2.32008e-38	1.54083e-38	1.02079e-38	6.74783e-39	4.45197e-39	2.93087e-39	1.92697e-39	1.26429e-39	8.28647e-40	5.42231e-40	3.54346e-40	2.31261e-40	1.5093e-40	9.81733e-41	6.39633e-41	4.15654e-41	2.6982e-41	1.74955e-41	1.13358e-41
3.25	1.09569e-36	1.0032e-36	8.41306e-37	6.61361e-37	4.95399e-37	3.57914e-37	2.51716e-37	1.73597e-37	1.18089e-37	7.96253e-38	5.34085e-38	3.56889e-38	2.37781e-38	1.57999e-38	1.04721e-38	6.9254e-39	4.57118e-39	3.01122e-39	1.98006e-39	1.29994e-39	8.52071e-40	5.57701e-40	3.64651e-40	2.38066e-40	1.55353e-40	1.01145e-40	6.57797e-41	4.28112e-41	2.77687e-41	1.80588e-41	1.16965e-41
3.35	1.0668e-36	9.90616e-37	8.39199e-37	6.6465e-37	5.00623e-37	3.63148e-37	2.56163e-37	1.77017e-37	1.2058e-37	8.13841e-38	5.46241e-38	3.65278e-38	2.43492e-38	1.6189e-38	1.0735e-38	7.10409e-39	4.69075e-39	3.09085e-39	2.03308e-39	1.33487e-39	8.75501e-40	5.73185e-40	3.7497e-40	2.44742e-40	1.59787e-40	1.04035e-40	6.77444e-41	4.40615e-41	2.86483e-41	1.85889e-41	1.20307e-41
3.45	1.0372e-36	9.77086e-37	8.36218e-37	6.67353e-37	5.05475e-37	3.6818e-37	2.60473e-37	1.80361e-37	1.23022e-37	8.31136e-38	5.58267e-38	3.73569e-38	2.4918e-38	1.65759e-38	1.09989e-38	7.28036e-39	4.80861e-39	3.17035e-39	2.08607e-39	1.37051e-39	8.98947e-40	5.88687e-40	3.84947e-40	2.51576e-40	1.64233e-40	1.07025e-40	6.96447e-41	4.53167e-41	2.94414e-41	1.91577e-41	1.23948e-41
3.55	1.00702e-36	9.62657e-37	8.32472e-37	6.69446e-37	5.09949e-37	3.72988e-37	2.64668e-37	1.8365e-37	1.25437e-37	8.48215e-38	5.70168e-38	3.81767e-38	2.5481e-38	1.69606e-38	1.12595e-38	7.45609e-39	4.92693e-39	3.24977e-39	2.13904e-39	1.40582e-39	9.22419e-40	6.04217e-40	3.95309e-40	2.58286e-40	1.68693e-40	1.09935e-40	7.16253e-41	4.65775e-41	3.02838e-41	1.96566e-41	1.27325e-41
3.65	9.76363e-37	9.47478e-37	8.27946e-37	6.70997e-37	5.14055e-37	3.77578e-37	2.68732e-37	1.86859e-37	1.2781e-37	8.65085e-38	5.81949e-38	3.89942e-38	2.60421e-38	1.73433e-38	1.15191e-38	7.63226e-39	5.04579e-39	3.32913e-39	2.19248e-39	1.44078e-39	9.45928e-40	6.19781e-40	4.05699e-40	2.65163e-40	1.73171e-40	1.12949e-40	7.34694e-41	4.78445e-41	3.10849e-41	2.01948e-41	1.31007e-41
3.75	9.45321e-37	9.3159e-37	8.22744e-37	6.71959e-37	5.17803e-37	3.81941e-37	2.72666e-37	1.9001e-37	1.30152e-37	8.81752e-38	5.93613e-38	3.98006e-38	2.65978e-38	1.77242e-38	1.17778e-38	7.80711e-39	5.16377e-39	3.40847e-39	2.24548e-39	1.47653e-39	9.69485e-40	6.35385e-40	4.1594e-40	2.71919e-40	1.77666e-40	1.15793e-40	7.54686e-41	4.91184e-41	3.19829e-41	2.0773e-41	1.34426e-41
3.85	9.13985e-37	9.14992e-37	8.16849e-37	6.72423e-37	5.21202e-37	3.86107e-37	2.76501e-37	1.9309e-37	1.3245e-37	8.98222e-38	6.05164e-38	4.0603e-38	2.7152e-38	1.81005e-38	1.20356e-38	7.98347e-39	5.2824e-39	3.48783e-39	2.29854e-39	1.51197e-39	9.93099e-40	6.51037e-40	4.26402e-40	2.7885e-40	1.82183e-40	1.18743e-40	7.74056e-41	5.03997e-41	3.27935e-41	2.13181e-41	1.38156e-41
3.95	8.82436e-37	8.97889e-37	8.10362e-37	6.72409e-37	5.24262e-37	3.90067e-37	2.8021e-37	1.96121e-37	1.34723e-37	9.145e-38	6.16607e-38	4.13972e-38	2.77012e-38	1.84781e-38	1.22928e-38	8.15773e-39	5.40024e-39	3.56722e-39	2.35168e-39	1.54786e-39	1.01678e-39	6.66745e-40	4.36908e-40	2.85666e-40	1.86723e-40	1.21803e-40	7.94281e-41	5.16891e-41	3.36096e-41	2.18299e-41	1.41623e-41
4.05	8.50745e-37	8.80274e-37	8.03261e-37	6.71892e-37	5.26992e-37	3.93825e-37	2.83815e-37	1.99077e-37	1.36958e-37	9.30592e-38	6.27945e-38	4.21902e-38	2.82493e-38	1.88544e-38	1.25505e-38	8.33179e-39	5.51883e-39	3.6467e-39	2.40491e-39	1.5831e-39	1.04055e-39	6.82515e-40	4.47089e-40	2.92665e-40	1.91288e-40	1.24788e-40	8.13147e-41	5.29872e-41	3.44783e-41	2.24199e-41	1.45409e-41
4.15	8.18977e-37	8.6217e-37	7.95645e-37	6.70938e-37	5.29401e-37	3.97386e-37	2.87299e-37	2.01978e-37	1.39166e-37	9.46503e-38	6.39182e-38	4.29755e-38	2.87928e-38	1.92293e-38	1.28066e-38	8.50667e-39	5.63672e-39	3.72629e-39	2.45827e-39	1.6192e-39	1.0644e-39	6.98355e-40	4.57694e-40	2.99553e-40	1.95881e-40	1.27886e-40	8.33637e-41	5.42947e-41	3.53065e-41	2.29772e-41	1.48932e-41
4.25	7.8719e-37	8.43697e-37	7.8749e-37	6.69519e-37	5.31461e-37	4.00727e-37	2.90662e-37	2.04814e-37	1.41331e-37	9.62276e-38	6.50322e-38	4.37533e-38	2.93318e-38	1.96031e-38	1.30622e-38	8.68055e-39	5.75396e-39	3.80602e-39	2.51177e-39	1.65505e-39	1.08835e-39	7.14272e-40	4.68358e-40	3.06633e-40	2.00503e-40	1.30911e-40	8.53526e-41	5.56122e-41	3.62364e-41	2.35016e-41	1.52781e-41
4.35	7.55436e-37	8.24871e-37	7.78889e-37	6.67655e-37	5.33255e-37	4.03904e-37	2.93936e-37	2.07604e-37	1.43476e-37	9.77841e-38	6.61367e-38	4.45309e-38	2.98722e-38	1.99758e-38	1.33175e-38	8.85445e-39	5.87285e-39	3.88594e-39	2.5664e-39	1.69067e-39	1.11242e-39	7.30274e-40	4.79087e-40	3.13607e-40	2.05157e-40	1.33863e-40	8.74329e-41	5.69405e-41	3.70785e-41	2.41061e-41	1.56368e-41
4.45	7.23762e-37	8.05677e-37	7.69817e-37	6.65433e-37	5.34754e-37	4.06895e-37	2.97093e-37	2.10323e-37	1.45585e-37	9.93241e-38	6.72322e-38	4.52991e-38	3.04086e-38	2.03477e-38	1.35727e-38	9.03034e-39	5.99119e-39	3.96607e-39	2.62027e-39	1.7272e-39	1.13661e-39	7.46852e-40	4.89692e-40	3.20782e-40	2.09846e-40	1.37029e-40	8.93776e-41	5.82802e-41	3.79281e-41	2.46782e-41	1.60289e-41
4.55	6.92209e-37	7.86284e-37	7.60362e-37	6.62803e-37	5.35967e-37	4.09704e-37	3.00155e-37	2.12993e-37	1.4767e-37	1.00848e-37	6.8319e-38	4.60652e-38	3.09448e-38	2.07189e-38	1.38301e-38	9.20448e-39	6.11053e-39	4.04646e-39	2.67436e-39	1.76353e-39	1.16094e-39	7.6305e-40	5.00562e-40	3.27856e-40	2.14571e-40	1.40126e-40	9.14927e-41	5.96321e-41	3.88341e-41	2.52946e-41	1.63946e-41
4.65	6.60814e-37	7.66667e-37	7.50499e-37	6.59827e-37	5.36903e-37	4.1232e-37	3.03104e-37	2.15599e-37	1.49715e-37	1.02356e-37	6.93975e-38	4.68248e-38	3.14772e-38	2.1088e-38	1.40851e-38	9.37982e-39	6.22942e-39	4.12713e-39	2.72869e-39	1.80044e-39	1.18541e-39	7.79357e-40	5.11513e-40	3.3514e-40	2.19336e-40	1.43346e-40	9.355e-41	6.09968e-41	3.97004e-41	2.58395e-41	1.67947e-41
4.75	6.29611e-37	7.46835e-37	7.40339e-37	6.56475e-37	5.37569e-37	4.14775e-37	3.05961e-37	2.18166e-37	1.51742e-37	1.03849e-37	7.04679e-38	4.75852e-38	3.201e-38	2.14581e-38	1.43401e-38	9.55449e-39	6.34943e-39	4.20812e-39	2.78329e-39	1.83679e-39	1.21005e-39	7.95781e-40	5.22157e-40	3.4233e-40	2.24143e-40	1.46499e-40	9.57053e-41	6.23752e-41	4.06739e-41	2.64293e-41	1.71685e-41
4.85	5.9863e-37	7.2688e-37	7.29827e-37	6.52765e-37	5.37974e-37	4.17058e-37	3.08698e-37	2.20663e-37	1.53736e-37	1.05327e-37	7.15306e-38	4.83395e-38	3.25393e-38	2.18278e-38	1.45954e-38	9.72953e-39	6.46906e-39	4.28948e-39	2.83818e-39	1.87375e-39	1.23485e-39	8.1233e-40	5.33282e-40	3.49738e-40	2.28994e-40	1.49782e-40	9.7725e-41	6.37681e-41	4.15589e-41	2.7065e-41	1.75774e-41
4.95	5.67898e-37	7.06805e-37	7.18987e-37	6.48782e-37	5.38125e-37	4.19173e-37	3.11345e-37	2.23107e-37	1.55708e-37	1.06791e-37	7.25858e-38	4.9088e-38	3.30694e-38	2.21974e-38	1.4851e-38	9.907e-39	6.58994e-39	4.37123e-39	2.89339e-39	1.91135e-39	1.25984e-39	8.29014e-40	5.44504e-40	3.57058e-40	2.33892e-40	1.52898e-40	9.99242e-41	6.51761e-41	4.25038e-41	2.76685e-41	1.796e-41
5.05	5.37441e-37	6.8658e-37	7.079e-37	6.44471e-37	5.3803e-37	4.21094e-37	3.13906e-37	2.25507e-37	1.57642e-37	1.08241e-37	7.3634e-38	4.98381e-38	3.35963e-38	2.2567e-38	1.51081e-38	1.0083e-38	6.70975e-39	4.45342e-39	2.94946e-39	1.94843e-39	1.28503e-39	8.45839e-40	5.55628e-40	3.64607e-40	2.3884e-40	1.56147e-40	1.02068e-40	6.66002e-41	4.34095e-41	2.82393e-41	1.83788e-41
5.15	5.07283e-37	6.66349e-37	6.96534e-37	6.39894e-37	5.37679e-37	4.22882e-37	3.16361e-37	2.27847e-37	1.59561e-37	1.09686e-37	7.46754e-38	5.05804e-38	3.41244e-38	2.29366e-38	1.53646e-38	1.02596e-38	6.83091e-39	4.53609e-39	3.0054e-39	1.98659e-39	1.31043e-39	8.62817e-40	5.67062e-40	3.72073e-40	2.43841e-40	1.59534e-40	1.04317e-40	6.80412e-41	4.43263e-41	2.88976e-41	1.87713e-41
5.25	4.77447e-37	6.46076e-37	6.84966e-37	6.35018e-37	5.37115e-37	4.24513e-37	3.18732e-37	2.30151e-37	1.61449e-37	1.1111e-37	7.57104e-38	5.13224e-38	3.46477e-38	2.33065e-38	1.56216e-38	1.04379e-38	6.9535e-39	4.61927e-39	3.06174e-39	2.02466e-39	1.33605e-39	8.79956e-40	5.78611e-40	3.7978e-40	2.48897e-40	1.62858e-40	1.06431e-40	6.95e-41	4.53567e-41	2.9524e-41	1.92009e-41
5.35	4.47956e-37	6.25758e-37	6.73162e-37	6.29858e-37	5.36328e-37	4.25988e-37	3.20988e-37	2.3239e-37	1.63317e-37	1.12521e-37	7.67392e-38	5.20594e-38	3.51724e-38	2.36767e-38	1.58793e-38	1.0616e-38	7.07596e-39	4.70431e-39	3.11851e-39	2.06264e-39	1.36191e-39	8.97265e-40	5.89872e-40	3.8741e-40	2.54012e-40	1.66325e-40	1.08734e-40	7.09773e-41	4.62977e-41	3.01999e-41	1.96041e-41
5.45	4.18836e-37	6.0547e-37	6.61196e-37	6.24497e-37	5.35324e-37	4.27312e-37	3.23164e-37	2.34587e-37	1.65149e-37	1.13919e-37	7.77621e-38	5.27991e-38	3.56988e-38	2.40474e-38	1.61379e-38	1.07969e-38	7.19998e-39	4.78865e-39	3.17574e-39	2.10179e-39	1.38802e-39	9.14755e-40	6.0167e-40	3.95292e-40	2.59189e-40	1.69731e-40	1.10985e-40	7.24743e-41	4.73035e-41	3.08024e-41	2.00456e-41
5.55	3.90115e-37	5.85202e-37	6.49033e-37	6.18878e-37	5.34111e-37	4.28472e-37	3.2526e-37	2.36728e-37	1.66968e-37	1.15306e-37	7.87794e-38	5.35318e-38	3.6223e-38	2.44156e-38	1.64e-38	1.09767e-38	7.32397e-39	4.87364e-39	3.23347e-39	2.14089e-39	1.4144e-39	9.32435e-40	6.13604e-40	4.03103e-40	2.6443e-40	1.73077e-40	1.13349e-40	7.39919e-41	4.8271e-41	3.14552e-41	2.04608e-41
5.65	3.6183e-37	5.64923e-37	6.36742e-37	6.13059e-37	5.32695e-37	4.29502e-37	3.27256e-37	2.38836e-37	1.68758e-37	1.16682e-37	7.97915e-38	5.42652e-38	3.67493e-38	2.47878e-38	1.66605e-38	1.11575e-38	7.44965e-39	4.95931e-39	3.29277e-39	2.1808e-39	1.44106e-39	9.50317e-40	6.25681e-40	4.1118e-40	2.6974e-40	1.76679e-40	1.15578e-40	7.55309e-41	4.92526e-41	3.21598e-41	2.09153e-41
5.75	3.34024e-37	5.44749e-37	6.2429e-37	6.07008e-37	5.31083e-37	4.30389e-37	3.29175e-37	2.40881e-37	1.7053e-37	1.18046e-37	8.07986e-38	5.49996e-38	3.72737e-38	2.51609e-38	1.69222e-38	1.13404e-38	7.57543e-39	5.04572e-39	3.35158e-39	2.22028e-39	1.46802e-39	9.6841e-40	6.37697e-40	4.19192e-40	2.75121e-40	1.80224e-40	1.18008e-40	7.70926e-41	5.03554e-41	3.28328e-41	2.13435e-41
5.85	3.06761e-37	5.24645e-37	6.11741e-37	6.0078e-37	5.29282e-37	4.31136e-37	3.30986e-37	2.42887e-37	1.72268e-37	1.19399e-37	8.1801e-38	5.57276e-38	3.78006e-38	2.55352e-38	1.71851e-38	1.15234e-38	7.70303e-39	5.1329e-39	3.41098e-39	2.26105e-39	1.4953e-39	9.86726e-40	6.50082e-40	4.27483e-40	2.80577e-40	1.83928e-40	1.20388e-40	7.86779e-41	5.13677e-41	3.34736e-41	2.18123e-41
5.95	2.8013e-37	5.046e-37	5.99061e-37	5.9432e-37	5.27299e-37	4.31717e-37	3.32723e-37	2.44838e-37	1.73995e-37	1.20743e-37	8.2799e-38	5.64571e-38	3.83259e-38	2.59107e-38	1.74494e-38	1.17077e-38	7.82997e-39	5.2209e-39	3.471e-39	2.30184e-39	1.5229e-39	1.00528e-39	6.62634e-40	4.35718e-40	2.86112e-40	1.87579e-40	1.22892e-40	8.02879e-41	5.24505e-41	3.42111e-41	2.22548e-41
6.05	2.54264e-37	4.84675e-37	5.86312e-37	5.87705e-37	5.25138e-37	4.32195e-37	3.34387e-37	2.4676e-37	1.75694e-37	1.2208e-37	8.37929e-38	5.71831e-38	3.88542e-38	2.62876e-38	1.77152e-38	1.18956e-38	7.95889e-39	5.30978e-39	3.53168e-39	2.34269e-39	1.55086e-39	1.02407e-39	6.74922e-40	4.44245e-40	2.91729e-40	1.91395e-40	1.2526e-40	8.19238e-41	5.34962e-41	3.49173e-41	2.27391e-41
6.15	2.29345e-37	4.64857e-37	5.7346e-37	5.80946e-37	5.22768e-37	4.32542e-37	3.35958e-37	2.48621e-37	1.77377e-37	1.23403e-37	8.47829e-38	5.79137e-38	3.93813e-38	2.66661e-38	1.7984e-38	1.20827e-38	8.08985e-39	5.39958e-39	3.59304e-39	2.38491e-39	1.57918e-39	1.04313e-39	6.87828e-40	4.52723e-40	2.97433e-40	1.95161e-40	1.27843e-40	8.35867e-41	5.46706e-41	3.568e-41	2.31972e-41
6.25	2.05585e-37	4.45115e-37	5.60563e-37	5.74008e-37	5.20273e-37	4.3276e-37	3.37458e-37	2.50446e-37	1.79028e-37	1.24718e-37	8.57694e-38	5.86387e-38	3.99117e-38	2.70463e-38	1.82532e-38	1.22724e-38	8.22121e-39	5.49035e-39	3.65514e-39	2.42723e-39	1.60788e-39	1.06274e-39	7.00926e-40	4.61509e-40	3.03227e-40	1.98876e-40	1.30379e-40	8.5278e-41	5.57531e-41	3.63668e-41	2.36985e-41
6.35	1.83174e-37	4.2555e-37	5.47585e-37	5.66946e-37	5.17618e-37	4.32854e-37	3.38866e-37	2.52218e-37	1.80669e-37	1.26023e-37	8.67527e-38	5.93662e-38	4.04392e-38	2.74267e-38	1.85243e-38	1.24627e-38	8.35479e-39	5.58216e-39	3.71857e-39	2.47056e-39	1.63698e-39	1.08235e-39	7.13999e-40	4.70256e-40	3.09115e-40	2.02879e-40	1.3287e-40	8.69988e-41	5.6855e-41	3.71111e-41	2.41737e-41
6.45	1.62239e-37	4.06128e-37	5.34585e-37	5.59701e-37	5.1481e-37	4.3281e-37	3.40183e-37	2.53964e-37	1.82285e-37	1.27319e-37	8.77329e-38	6.00965e-38	4.09704e-38	2.78109e-38	1.87974e-38	1.26547e-38	8.48889e-39	5.67505e-39	3.78224e-39	2.51359e-39	1.66651e-39	1.10226e-39	7.27506e-40	4.79326e-40	3.15103e-40	2.06838e-40	1.35585e-40	8.87506e-41	5.80342e-41	3.79147e-41	2.46936e-41
6.55	1.42839e-37	3.8686e-37	5.21525e-37	5.52349e-37	5.11854e-37	4.32662e-37	3.41445e-37	2.5565e-37	1.83886e-37	1.28608e-37	8.87105e-38	6.08218e-38	4.15056e-38	2.81973e-38	1.90726e-38	1.28509e-38	8.62537e-39	5.76908e-39	3.84677e-39	2.55768e-39	1.69649e-39	1.12249e-39	7.41235e-40	4.88366e-40	3.21194e-40	2.10982e-40	1.38258e-40	9.05347e-41	5.91777e-41	3.86876e-41	2.51873e-41
6.65	1.24987e-37	3.6774e-37	5.0846e-37	5.44897e-37	5.08756e-37	4.32396e-37	3.42619e-37	2.57301e-37	1.85456e-37	1.29888e-37	8.96856e-38	6.15503e-38	4.20406e-38	2.85862e-38	1.93531e-38	1.30467e-38	8.76253e-39	5.86431e-39	3.91219e-39	2.60288e-39	1.72692e-39	1.14304e-39	7.54728e-40	4.97748e-40	3.27393e-40	2.15084e-40	1.41074e-40	9.23525e-41	6.04602e-41	3.94293e-41	2.57274e-41
6.75	1.08662e-37	3.48825e-37	4.95355e-37	5.37311e-37	5.05521e-37	4.32016e-37	3.43728e-37	2.58903e-37	1.87018e-37	1.31161e-37	9.06586e-38	6.2277e-38	4.258e-38	2.89776e-38	1.9633e-38	1.32446e-38	8.90039e-39	5.9608e-39	3.97854e-39	2.64784e-39	1.75785e-39	1.16393e-39	7.68923e-40	5.07109e-40	3.33706e-40	2.19382e-40	1.43756e-40	9.42056e-41	6.16496e-41	4.02795e-41	2.62414e-41
6.85	9.38232e-38	3.3011e-37	4.82261e-37	5.2964e-37	5.02154e-37	4.31493e-37	3.44751e-37	2.60463e-37	1.88556e-37	1.32427e-37	9.16298e-38	6.30103e-38	4.31196e-38	2.93718e-38	1.99156e-38	1.34458e-38	9.04185e-39	6.05862e-39	4.04587e-39	2.69444e-39	1.78928e-39	1.18519e-39	7.83371e-40	5.16831e-40	3.40137e-40	2.23523e-40	1.46679e-40	9.60956e-41	6.28631e-41	4.10998e-41	2.68035e-41
6.95	8.04177e-38	3.11581e-37	4.69143e-37	5.2183e-37	4.98659e-37	4.30892e-37	3.45688e-37	2.61999e-37	1.90081e-37	1.33685e-37	9.25993e-38	6.37393e-38	4.36642e-38	2.9769e-38	2.02009e-38	1.36482e-38	9.1842e-39	6.15784e-39	4.11423e-39	2.74133e-39	1.82125e-39	1.20681e-39	7.97842e-40	5.26544e-40	3.46692e-40	2.27866e-40	1.49565e-40	9.8024e-41	6.41621e-41	4.19855e-41	2.73396e-41
7.05	6.83845e-38	2.93343e-37	4.56071e-37	5.13948e-37	4.95024e-37	4.30184e-37	3.46575e-37	2.63478e-37	1.91588e-37	1.34946e-37	9.35675e-38	6.44728e-38	4.42093e-38	3.01694e-38	2.04891e-38	1.38554e-38	9.32942e-39	6.25851e-39	4.18489e-39	2.78851e-39	1.85377e-39	1.22883e-39	8.12827e-40	5.36637e-40	3.53375e-40	2.32418e-40	1.52608e-40	9.99925e-41	6.54274e-41	4.27926e-41	2.79257e-41
7.15	5.76583e-38	2.75395e-37	4.42989e-37	5.06003e-37	4.9129e-37	4.29371e-37	3.47379e-37	2.64925e-37	1.93064e-37	1.36192e-37	9.45347e-38	6.52109e-38	4.47599e-38	3.05731e-38	2.07819e-38	1.40627e-38	9.4757e-39	6.36071e-39	4.25548e-39	2.83748e-39	1.88688e-39	1.25126e-39	8.28101e-40	5.46734e-40	3.60194e-40	2.36941e-40	1.55518e-40	1.02003e-40	6.68439e-41	4.36667e-41	2.8486e-41
7.25	4.81714e-38	2.57771e-37	4.29904e-37	4.97959e-37	4.87442e-37	4.2844e-37	3.48125e-37	2.66323e-37	1.94536e-37	1.37431e-37	9.55012e-38	6.59454e-38	4.53115e-38	3.09765e-38	2.10764e-38	1.42727e-38	9.62507e-39	6.46452e-39	4.32724e-39	2.88682e-39	1.9206e-39	1.27412e-39	8.43677e-40	5.57233e-40	3.67154e-40	2.41684e-40	1.58689e-40	1.04057e-40	6.81664e-41	4.46102e-41	2.90982e-41
7.35	3.98548e-38	2.4057e-37	4.16864e-37	4.89862e-37	4.83486e-37	4.27425e-37	3.48788e-37	2.67701e-37	1.95984e-37	1.38665e-37	9.64671e-38	6.66852e-38	4.58642e-38	3.13875e-38	2.13742e-38	1.44868e-38	9.77568e-39	6.57e-39	4.40024e-39	2.93757e-39	1.95496e-39	1.29743e-39	8.59062e-40	5.6775e-40	3.74261e-40	2.46404e-40	1.61829e-40	1.06158e-40	6.95822e-41	4.54743e-41	2.96847e-41
7.45	3.26395e-38	2.23853e-37	4.03834e-37	4.81678e-37	4.79426e-37	4.26313e-37	3.4937e-37	2.69021e-37	1.97421e-37	1.39894e-37	9.74328e-38	6.74246e-38	4.64256e-38	3.18024e-38	2.16756e-38	1.47025e-38	9.92962e-39	6.67805e-39	4.47454e-39	2.98824e-39	1.98999e-39	1.32121e-39	8.75277e-40	5.78693e-40	3.81523e-40	2.51099e-40	1.65142e-40	1.08306e-40	7.09664e-41	4.64097e-41	3.03255e-41
7.55	2.64563e-38	2.0767e-37	3.90859e-37	4.73413e-37	4.75264e-37	4.25105e-37	3.49908e-37	2.70312e-37	1.98829e-37	1.41117e-37	9.83986e-38	6.81729e-38	4.69886e-38	3.22216e-38	2.19808e-38	1.49214e-38	1.0085e-38	6.78715e-39	4.5502e-39	3.04091e-39	2.02572e-39	1.34547e-39	8.91836e-40	5.89668e-40	3.88945e-40	2.5616e-40	1.68324e-40	1.10504e-40	7.23832e-41	4.74191e-41	3.09407e-41
7.65	2.12358e-38	1.92153e-37	3.77908e-37	4.65131e-37	4.71007e-37	4.23804e-37	3.50367e-37	2.71556e-37	2.00233e-37	1.42335e-37	9.93647e-38	6.89184e-38	4.75584e-38	3.26452e-38	2.22899e-38	1.51461e-38	1.02419e-38	6.89818e-39	4.62793e-39	3.0941e-39	2.06218e-39	1.37025e-39	9.08492e-40	6.01095e-40	3.96536e-40	2.61206e-40	1.7179e-40	1.12754e-40	7.3966e-41	4.84006e-41	3.16125e-41
7.75	1.6908e-38	1.77321e-37	3.65023e-37	4.56778e-37	4.66656e-37	4.22381e-37	3.50773e-37	2.72781e-37	2.01615e-37	1.43549e-37	1.00331e-37	6.96702e-38	4.81303e-38	3.30735e-38	2.26064e-38	1.53716e-38	1.04035e-38	7.01122e-39	4.70649e-39	3.14783e-39	2.0994e-39	1.39557e-39	9.25783e-40	6.12571e-40	4.04302e-40	2.66504e-40	1.75233e-40	1.15058e-40	7.54538e-41	4.93535e-41	3.22592e-41
7.85	1.34e-38	1.63192e-37	3.52175e-37	4.48397e-37	4.62217e-37	4.209e-37	3.511e-37	2.7395e-37	2.02988e-37	1.44758e-37	1.01299e-37	7.04289e-38	4.87096e-38	3.35066e-38	2.29239e-38	1.5602e-38	1.05668e-38	7.12638e-39	4.78661e-39	3.20375e-39	2.13742e-39	1.42144e-39	9.43469e-40	6.24527e-40	4.12253e-40	2.71795e-40	1.78867e-40	1.1742e-40	7.70468e-41	5.04378e-41	3.29648e-41
7.95	1.06336e-38	1.4981e-37	3.39408e-37	4.39955e-37	4.57656e-37	4.19332e-37	3.51376e-37	2.75092e-37	2.04331e-37	1.45969e-37	1.02268e-37	7.11854e-38	4.92914e-38	3.39449e-38	2.32461e-38	1.58347e-38	1.07342e-38	7.24374e-39	4.86835e-39	3.26031e-39	2.17628e-39	1.44859e-39	9.61017e-40	6.3655e-40	4.20568e-40	2.77353e-40	1.82374e-40	1.19841e-40	7.86116e-41	5.14957e-41	3.36457e-41
8.05	8.51872e-39	1.37162e-37	3.26692e-37	4.31456e-37	4.5305e-37	4.1768e-37	3.51563e-37	2.76187e-37	2.05673e-37	1.4717e-37	1.03238e-37	7.19492e-38	4.98813e-38	3.43865e-38	2.35729e-38	1.60714e-38	1.09035e-38	7.36341e-39	4.95179e-39	3.31865e-39	2.21601e-39	1.47568e-39	9.79536e-40	6.49085e-40	4.28914e-40	2.82772e-40	1.86191e-40	1.22325e-40	8.02171e-41	5.2637e-41	3.43884e-41
8.15	6.94525e-39	1.25222e-37	3.14073e-37	4.22959e-37	4.48364e-37	4.15928e-37	3.517e-37	2.77265e-37	2.06992e-37	1.48368e-37	1.04209e-37	7.27144e-38	5.04743e-38	3.48358e-38	2.39048e-38	1.6315e-38	1.10771e-38	7.4855e-39	5.037e-39	3.37716e-39	2.25665e-39	1.5034e-39	9.98504e-40	6.61706e-40	4.3747e-40	2.8847e-40	1.89995e-40	1.24874e-40	8.20067e-41	5.36961e-41	3.51067e-41
8.25	5.7821e-39	1.14023e-37	3.01526e-37	4.14414e-37	4.43603e-37	4.14112e-37	3.51787e-37	2.78288e-37	2.08304e-37	1.49563e-37	1.05183e-37	7.34908e-38	5.10759e-38	3.52911e-38	2.42436e-38	1.656e-38	1.1253e-38	7.61012e-39	5.12408e-39	3.43757e-39	2.29825e-39	1.53179e-39	1.01766e-39	6.74873e-40	4.46246e-40	2.94461e-40	1.94014e-40	1.27491e-40	8.3701e-41	5.48412e-41	3.58899e-41
8.35	4.90314e-39	1.03525e-37	2.89099e-37	4.0586e-37	4.3877e-37	4.12216e-37	3.51801e-37	2.79285e-37	2.09587e-37	1.50755e-37	1.06159e-37	7.42659e-38	5.16811e-38	3.57526e-38	2.45861e-38	1.68095e-38	1.14335e-38	7.73738e-39	5.21454e-39	3.49997e-39	2.34085e-39	1.56089e-39	1.03758e-39	6.88149e-40	4.55251e-40	3.00465e-40	1.97909e-40	1.30179e-40	8.5515e-41	5.60762e-41	3.66493e-41
8.45	4.21641e-39	9.36996e-38	2.76775e-37	3.97264e-37	4.33867e-37	4.10242e-37	3.51767e-37	2.80237e-37	2.10869e-37	1.51944e-37	1.07137e-37	7.50496e-38	5.22901e-38	3.62206e-38	2.49343e-38	1.70652e-38	1.16154e-38	7.86741e-39	5.30561e-39	3.56267e-39	2.3845e-39	1.59072e-39	1.05802e-39	7.01539e-40	4.64498e-40	3.0678e-40	2.02146e-40	1.32942e-40	8.73057e-41	5.72872e-41	3.74767e-41
8.55	3.66412e-39	8.45443e-38	2.64606e-37	3.88632e-37	4.28898e-37	4.08193e-37	3.51648e-37	2.81173e-37	2.12129e-37	1.5313e-37	1.08118e-37	7.58358e-38	5.29115e-38	3.66954e-38	2.52885e-38	1.73242e-38	1.18023e-38	8.00033e-39	5.3988e-39	3.62809e-39	2.42924e-39	1.62131e-39	1.079e-39	7.15762e-40	4.73996e-40	3.1312e-40	2.06383e-40	1.35783e-40	8.91475e-41	5.84734e-41	3.8281e-41
8.65	3.21015e-39	7.60265e-38	2.52585e-37	3.80017e-37	4.23865e-37	4.06039e-37	3.51482e-37	2.82055e-37	2.13383e-37	1.54314e-37	1.09102e-37	7.66346e-38	5.35374e-38	3.71773e-38	2.5649e-38	1.75914e-38	1.19943e-38	8.13627e-39	5.49422e-39	3.69453e-39	2.47512e-39	1.65271e-39	1.09993e-39	7.30133e-40	4.83758e-40	3.19485e-40	2.10861e-40	1.38705e-40	9.11956e-41	5.98156e-41	3.9157e-41
8.75	2.83083e-39	6.81082e-38	2.40772e-37	3.71372e-37	4.1877e-37	4.03844e-37	3.51271e-37	2.82902e-37	2.14608e-37	1.55495e-37	1.10088e-37	7.74363e-38	5.41736e-38	3.76667e-38	2.60197e-38	1.78609e-38	1.21893e-38	8.27538e-39	5.59197e-39	3.76203e-39	2.5222e-39	1.68495e-39	1.12206e-39	7.4515e-40	4.93797e-40	3.26342e-40	2.15223e-40	1.41714e-40	9.3149e-41	6.11363e-41	4.00106e-41
8.85	2.50986e-39	6.07954e-38	2.29168e-37	3.62734e-37	4.13616e-37	4.01578e-37	3.5099e-37	2.83724e-37	2.15834e-37	1.56685e-37	1.11079e-37	7.82413e-38	5.48149e-38	3.8159e-38	2.63935e-38	1.81361e-38	1.239e-38	8.41779e-39	5.69215e-39	3.83253e-39	2.57054e-39	1.71807e-39	1.1448e-39	7.60344e-40	5.04124e-40	3.33243e-40	2.19965e-40	1.44812e-40	9.52404e-41	6.25601e-41	4.09398e-41
8.95	2.23554e-39	5.40482e-38	2.17837e-37	3.54072e-37	4.08389e-37	3.99243e-37	3.50665e-37	2.84503e-37	2.17038e-37	1.57863e-37	1.12073e-37	7.906e-38	5.54674e-38	3.86642e-38	2.67744e-38	1.84186e-38	1.2594e-38	8.56368e-39	5.79568e-39	3.90426e-39	2.6202e-39	1.75212e-39	1.16787e-39	7.7623e-40	5.14755e-40	3.40509e-40	2.24721e-40	1.48004e-40	9.73154e-41	6.38998e-41	4.18476e-41
9.05	1.99914e-39	4.78368e-38	2.0678e-37	3.45422e-37	4.03124e-37	3.96825e-37	3.50257e-37	2.85267e-37	2.18235e-37	1.59038e-37	1.1307e-37	7.98791e-38	5.61255e-38	3.91778e-38	2.71627e-38	1.87057e-38	1.28041e-38	8.71319e-39	5.9011e-39	3.97857e-39	2.67123e-39	1.78713e-39	1.19193e-39	7.92327e-40	5.25704e-40	3.47832e-40	2.29753e-40	1.51296e-40	9.96189e-41	6.53467e-41	4.28354e-41
9.15	1.79401e-39	4.21493e-38	1.96048e-37	3.36741e-37	3.97808e-37	3.94356e-37	3.49807e-37	2.85977e-37	2.19405e-37	1.60213e-37	1.14072e-37	8.07092e-38	5.67956e-38	3.97003e-38	2.75589e-38	1.90023e-38	1.30179e-38	8.8665e-39	6.00931e-39	4.0536e-39	2.7237e-39	1.82315e-39	1.2167e-39	8.0917e-40	5.36986e-40	3.55547e-40	2.34678e-40	1.5469e-40	1.01829e-40	6.6906e-41	4.38027e-41
9.25	1.61499e-39	3.69559e-38	1.85636e-37	3.28079e-37	3.92441e-37	3.91822e-37	3.49315e-37	2.86663e-37	2.20575e-37	1.61385e-37	1.15078e-37	8.15435e-38	5.74721e-38	4.0232e-38	2.79651e-38	1.93025e-38	1.32382e-38	9.02378e-39	6.12045e-39	4.13141e-39	2.77769e-39	1.86024e-39	1.24155e-39	8.26261e-40	5.48618e-40	3.63166e-40	2.40028e-40	1.58193e-40	1.0411e-40	6.84488e-41	4.48549e-41
9.35	1.45794e-39	3.22251e-38	1.75581e-37	3.19441e-37	3.87027e-37	3.89224e-37	3.48755e-37	2.87306e-37	2.21724e-37	1.62557e-37	1.16089e-37	8.23933e-38	5.81614e-38	4.07733e-38	2.83779e-38	1.96096e-38	1.34614e-38	9.18523e-39	6.23467e-39	4.21213e-39	2.83326e-39	1.89844e-39	1.26784e-39	8.44156e-40	5.60617e-40	3.712e-40	2.45413e-40	1.61811e-40	1.06553e-40	6.9974e-41	4.58879e-41
9.45	1.31955e-39	2.79521e-38	1.65892e-37	3.108e-37	3.81566e-37	3.86534e-37	3.48154e-37	2.87935e-37	2.22866e-37	1.63727e-37	1.17104e-37	8.3248e-38	5.88546e-38	4.13247e-38	2.87995e-38	1.99258e-38	1.36917e-38	9.35104e-39	6.3521e-39	4.29381e-39	2.8905e-39	1.93781e-39	1.29495e-39	8.62341e-40	5.73002e-40	3.7967e-40	2.51115e-40	1.65548e-40	1.08989e-40	7.169e-41	4.70111e-41
9.55	1.19711e-39	2.41054e-38	1.56537e-37	3.02192e-37	3.76062e-37	3.83813e-37	3.47474e-37	2.8851e-37	2.2398e-37	1.64895e-37	1.18124e-37	8.41077e-38	5.95615e-38	4.18866e-38	2.92304e-38	2.02479e-38	1.39294e-38	9.52365e-39	6.47291e-39	4.37933e-39	2.94949e-39	1.97841e-39	1.32256e-39	8.81395e-40	5.85791e-40	3.88243e-40	2.56724e-40	1.69411e-40	1.11687e-40	7.33937e-41	4.81167e-41
9.65	1.08841e-39	2.06604e-38	1.47553e-37	2.93577e-37	3.70514e-37	3.81032e-37	3.46753e-37	2.89062e-37	2.25094e-37	1.66062e-37	1.19149e-37	8.49843e-38	6.02826e-38	4.24594e-38	2.96709e-38	2.05779e-38	1.4172e-38	9.69887e-39	6.59908e-39	4.46672e-39	3.01031e-39	2.0203e-39	1.35144e-39	9.00786e-40	5.99006e-40	3.97286e-40	2.62812e-40	1.73407e-40	1.14296e-40	7.52295e-41	4.93184e-41
9.75	9.91586e-40	1.76025e-38	1.38917e-37	2.85009e-37	3.64927e-37	3.78192e-37	3.45993e-37	2.8957e-37	2.26187e-37	1.67228e-37	1.20179e-37	8.58627e-38	6.10118e-38	4.30408e-38	3.01216e-38	2.092e-38	1.44226e-38	9.87912e-39	6.72717e-39	4.55755e-39	3.07306e-39	2.06402e-39	1.38126e-39	9.2112e-40	6.12668e-40	4.06453e-40	2.68963e-40	1.77541e-40	1.16996e-40	7.69818e-41	5.05042e-41
9.85	9.05082e-40	1.49073e-38	1.30646e-37	2.76494e-37	3.59269e-37	3.75295e-37	3.45168e-37	2.90065e-37	2.27274e-37	1.68399e-37	1.21215e-37	8.67547e-38	6.17564e-38	4.36369e-38	3.05873e-38	2.12672e-38	1.46788e-38	1.00646e-38	6.85917e-39	4.64973e-39	3.13783e-39	2.10869e-39	1.41208e-39	9.41845e-40	6.26801e-40	4.16129e-40	2.75481e-40	1.81823e-40	1.19887e-40	7.88725e-41	5.17926e-41
9.95	8.2759e-40	1.25501e-38	1.22715e-37	2.68013e-37	3.53605e-37	3.72326e-37	3.44303e-37	2.90505e-37	2.2833e-37	1.69562e-37	1.22256e-37	8.7653e-38	6.25099e-38	4.42453e-38	3.10597e-38	2.16255e-38	1.49437e-38	1.02557e-38	6.99527e-39	4.74563e-39	3.20473e-39	2.15487e-39	1.44319e-39	9.63595e-40	6.41429e-40	4.2576e-40	2.81925e-40	1.86258e-40	1.22787e-40	8.09097e-41	5.30675e-41
10.05	7.57996e-40	1.05195e-38	1.15138e-37	2.59606e-37	3.47905e-37	3.69315e-37	3.43374e-37	2.90922e-37	2.29387e-37	1.70724e-37	1.23303e-37	8.85699e-38	6.32798e-38	4.48667e-38	3.15436e-38	2.19916e-38	1.52147e-38	1.04526e-38	7.13567e-39	4.84544e-39	3.27386e-39	2.20262e-39	1.47616e-39	9.85797e-40	6.56578e-40	4.35935e-40	2.88916e-40	1.90856e-40	1.25991e-40	8.28649e-41	5.44522e-41
10.15	6.95348e-40	8.78982e-39	1.0789e-37	2.51244e-37	3.42172e-37	3.6625e-37	3.4238e-37	2.91295e-37	2.30421e-37	1.71885e-37	1.24355e-37	8.94937e-38	6.40596e-38	4.55016e-38	3.20396e-38	2.23677e-38	1.54922e-38	1.06555e-38	7.2806e-39	4.94698e-39	3.34536e-39	2.25203e-39	1.5103e-39	1.00911e-39	6.72277e-40	4.46686e-40	2.96006e-40	1.95626e-40	1.29114e-40	8.49743e-41	5.5826e-41
10.25	6.38831e-40	7.33826e-39	1.0098e-37	2.42983e-37	3.36407e-37	3.63131e-37	3.41362e-37	2.91654e-37	2.31448e-37	1.73043e-37	1.25414e-37	9.04244e-38	6.48568e-38	4.61506e-38	3.25483e-38	2.27583e-38	1.57811e-38	1.08649e-38	7.43028e-39	5.05358e-39	3.41933e-39	2.30319e-39	1.54525e-39	1.03296e-39	6.88555e-40	4.57631e-40	3.03528e-40	2.00576e-40	1.3246e-40	8.72469e-41	5.73177e-41
10.35	5.8774e-40	6.14443e-39	9.43831e-38	2.34837e-37	3.30611e-37	3.59928e-37	3.40279e-37	2.91957e-37	2.32443e-37	1.742e-37	1.26478e-37	9.13753e-38	6.56649e-38	4.68143e-38	3.30727e-38	2.31561e-38	1.60773e-38	1.10811e-38	7.58602e-39	5.16303e-39	3.49592e-39	2.35619e-39	1.5819e-39	1.05802e-39	7.05444e-40	4.69202e-40	3.11001e-40	2.05718e-40	1.35829e-40	8.95244e-41	5.88016e-41
10.45	5.41465e-40	5.18068e-39	8.81075e-38	2.26793e-37	3.24787e-37	3.56703e-37	3.39159e-37	2.92237e-37	2.33438e-37	1.75355e-37	1.27548e-37	9.23295e-38	6.64842e-38	4.74934e-38	3.36086e-38	2.35655e-38	1.63845e-38	1.13043e-38	7.74601e-39	5.27546e-39	3.57525e-39	2.41114e-39	1.61992e-39	1.08368e-39	7.22978e-40	4.81004e-40	3.19107e-40	2.1106e-40	1.39331e-40	9.18062e-41	6.04125e-41
10.55	4.99477e-40	4.41484e-39	8.21288e-38	2.18891e-37	3.18936e-37	3.53425e-37	3.37975e-37	2.92469e-37	2.34408e-37	1.76508e-37	1.28624e-37	9.33004e-38	6.73266e-38	4.81821e-38	3.41589e-38	2.39892e-38	1.66997e-38	1.1535e-38	7.91154e-39	5.39365e-39	3.6575e-39	2.46813e-39	1.6585e-39	1.11068e-39	7.41193e-40	4.93047e-40	3.27359e-40	2.16616e-40	1.43195e-40	9.43555e-41	6.20194e-41
10.65	4.61312e-40	3.81328e-39	7.64528e-38	2.11119e-37	3.13062e-37	3.50096e-37	3.36726e-37	2.92667e-37	2.35369e-37	1.77658e-37	1.29707e-37	9.42794e-38	6.81814e-38	4.88938e-38	3.47245e-38	2.44236e-38	1.70268e-38	1.17735e-38	8.08293e-39	5.51526e-39	3.7428e-39	2.52729e-39	1.69947e-39	1.13838e-39	7.60127e-40	5.06022e-40	3.35763e-40	2.22539e-40	1.4699e-40	9.69198e-41	6.37636e-41
10.75	4.26566e-40	3.33576e-39	7.10566e-38	2.03486e-37	3.07152e-37	3.46717e-37	3.35453e-37	2.9285e-37	2.36296e-37	1.78817e-37	1.30795e-37	9.52806e-38	6.90569e-38	4.9623e-38	3.5306e-38	2.4876e-38	1.73631e-38	1.20204e-38	8.26049e-39	5.6423e-39	3.83135e-39	2.58873e-39	1.74204e-39	1.16754e-39	7.79823e-40	5.19292e-40	3.44877e-40	2.28562e-40	1.51059e-40	9.96836e-41	6.5508e-41
10.85	3.94884e-40	2.94865e-39	6.59444e-38	1.96038e-37	3.01238e-37	3.43272e-37	3.34116e-37	2.92974e-37	2.37221e-37	1.79961e-37	1.31889e-37	9.62907e-38	6.9946e-38	5.03705e-38	3.59098e-38	2.5338e-38	1.77125e-38	1.22759e-38	8.44457e-39	5.77225e-39	3.92331e-39	2.65259e-39	1.78584e-39	1.19751e-39	8.00323e-40	5.33348e-40	3.54183e-40	2.34836e-40	1.5518e-40	1.02375e-40	6.74015e-41
10.95	3.65954e-40	2.62842e-39	6.10948e-38	1.88746e-37	2.9531e-37	3.39793e-37	3.32741e-37	2.93071e-37	2.38118e-37	1.81101e-37	1.3299e-37	9.73099e-38	7.08574e-38	5.11371e-38	3.65257e-38	2.5815e-38	1.80701e-38	1.25407e-38	8.63794e-39	5.90816e-39	4.01888e-39	2.719e-39	1.83191e-39	1.2291e-39	8.21676e-40	5.47751e-40	3.64076e-40	2.41378e-40	1.59477e-40	1.0528e-40	6.93003e-41
11.05	3.39498e-40	2.35827e-39	5.65106e-38	1.81637e-37	2.8937e-37	3.36265e-37	3.31302e-37	2.93119e-37	2.39004e-37	1.82237e-37	1.34096e-37	9.83528e-38	7.17836e-38	5.19237e-38	3.716e-38	2.631e-38	1.84422e-38	1.28152e-38	8.83621e-39	6.05037e-39	4.11828e-39	2.78812e-39	1.87988e-39	1.26161e-39	8.43933e-40	5.63019e-40	3.73998e-40	2.48203e-40	1.64212e-40	1.08411e-40	7.13614e-41
11.15	3.15272e-40	2.12661e-39	5.21719e-38	1.74694e-37	2.83423e-37	3.32688e-37	3.29798e-37	2.93151e-37	2.39852e-37	1.83368e-37	1.35208e-37	9.94006e-38	7.27338e-38	5.27312e-38	3.78137e-38	2.68191e-38	1.88295e-38	1.31e-38	9.04217e-39	6.19623e-39	4.22174e-39	2.86011e-39	1.92885e-39	1.29592e-39	8.67147e-40	5.78438e-40	3.84761e-40	2.55329e-40	1.68901e-40	1.1158e-40	7.34341e-41
11.25	2.93061e-40	1.92642e-39	4.80807e-38	1.67919e-37	2.77475e-37	3.29035e-37	3.28268e-37	2.9312e-37	2.40695e-37	1.84494e-37	1.36326e-37	1.00468e-37	7.37001e-38	5.35606e-38	3.84877e-38	2.73455e-38	1.92289e-38	1.33956e-38	9.25626e-39	6.35008e-39	4.32948e-39	2.93513e-39	1.98096e-39	1.33129e-39	8.91378e-40	5.94799e-40	3.95794e-40	2.62775e-40	1.73933e-40	1.14787e-40	7.5684e-41
11.35	2.72671e-40	1.75148e-39	4.42183e-38	1.61345e-37	2.71531e-37	3.25363e-37	3.26673e-37	2.9306e-37	2.41507e-37	1.85614e-37	1.37449e-37	1.01546e-37	7.46922e-38	5.4413e-38	3.91831e-38	2.78954e-38	1.96452e-38	1.37027e-38	9.47895e-39	6.50923e-39	4.44177e-39	3.01337e-39	2.03535e-39	1.36866e-39	9.16689e-40	6.12165e-40	4.07543e-40	2.7056e-40	1.79059e-40	1.18358e-40	7.79529e-41
11.45	2.5393e-40	1.59735e-39	4.05859e-38	1.54942e-37	2.65597e-37	3.21645e-37	3.25039e-37	2.92947e-37	2.42305e-37	1.86728e-37	1.38578e-37	1.02651e-37	7.5702e-38	5.52854e-38	3.99042e-38	2.84596e-38	2.00751e-38	1.4022e-38	9.71077e-39	6.67619e-39	4.55889e-39	3.09504e-39	2.09215e-39	1.40726e-39	9.43148e-40	6.3005e-40	4.19391e-40	2.78706e-40	1.84704e-40	1.21985e-40	8.04163e-41
11.55	2.36686e-40	1.46097e-39	3.71665e-38	1.48729e-37	2.5968e-37	3.17882e-37	3.23338e-37	2.92814e-37	2.43059e-37	1.87835e-37	1.39713e-37	1.03766e-37	7.67302e-38	5.61869e-38	4.06459e-38	2.90468e-38	2.05238e-38	1.43541e-38	9.95226e-39	6.84804e-39	4.68113e-39	3.18178e-39	2.15094e-39	1.44808e-39	9.70826e-40	6.49052e-40	4.32247e-40	2.87236e-40	1.90331e-40	1.259e-40	8.29075e-41
11.65	2.20801e-40	1.33953e-39	3.39603e-38	1.42686e-37	2.53788e-37	3.14061e-37	3.21597e-37	2.92614e-37	2.43806e-37	1.8894e-37	1.40852e-37	1.04893e-37	7.77919e-38	5.71148e-38	4.14125e-38	2.9653e-38	2.09878e-38	1.47017e-38	1.02055e-38	7.02854e-39	4.80883e-39	3.27099e-39	2.21303e-39	1.49033e-39	9.99804e-40	6.68661e-40	4.45484e-40	2.96175e-40	1.96228e-40	1.2977e-40	8.56126e-41
11.75	2.06153e-40	1.23072e-39	3.09589e-38	1.36832e-37	2.47902e-37	3.1021e-37	3.19776e-37	2.92381e-37	2.44526e-37	1.9003e-37	1.41997e-37	1.06048e-37	7.88739e-38	5.80706e-38	4.22054e-38	3.02819e-38	2.14727e-38	1.5062e-38	1.04682e-38	7.21827e-39	4.94232e-39	3.36432e-39	2.27802e-39	1.53505e-39	1.03017e-39	6.8891e-40	4.59604e-40	3.05551e-40	2.02566e-40	1.33951e-40	8.83563e-41
11.85	1.9263e-40	1.13322e-39	2.81441e-38	1.31136e-37	2.42081e-37	3.06318e-37	3.17914e-37	2.9209e-37	2.45208e-37	1.9111e-37	1.43146e-37	1.0721e-37	7.99872e-38	5.90555e-38	4.30261e-38	3.09408e-38	2.19726e-38	1.54377e-38	1.07425e-38	7.41414e-39	5.08199e-39	3.46203e-39	2.34486e-39	1.58144e-39	1.06201e-39	7.10773e-40	4.73924e-40	3.15392e-40	2.09064e-40	1.38466e-40	9.13366e-41
11.95	1.80136e-40	1.04536e-39	2.5519e-38	1.25624e-37	2.36305e-37	3.02386e-37	3.16011e-37	2.91775e-37	2.4587e-37	1.92181e-37	1.443e-37	1.08395e-37	8.11229e-38	6.00712e-38	4.38836e-38	3.16195e-38	2.24958e-38	1.58297e-38	1.10291e-38	7.62157e-39	5.22822e-39	3.56442e-39	2.41622e-39	1.63062e-39	1.09542e-39	7.33406e-40	4.89474e-40	3.2573e-40	2.16216e-40	1.43084e-40	9.43682e-41
12.05	1.68579e-40	9.65891e-40	2.30701e-38	1.20292e-37	2.30584e-37	2.98416e-37	3.1404e-37	2.91389e-37	2.46484e-37	1.9324e-37	1.45458e-37	1.09594e-37	8.22925e-38	6.11192e-38	4.47649e-38	3.23252e-38	2.30437e-38	1.62391e-38	1.13288e-38	7.83745e-39	5.38147e-39	3.67179e-39	2.4911e-39	1.68172e-39	1.13052e-39	7.57521e-40	5.05556e-40	3.366e-40	2.23404e-40	1.47809e-40	9.76624e-41
12.15	1.5788e-40	8.93932e-40	2.07964e-38	1.15122e-37	2.24921e-37	2.94384e-37	3.12027e-37	2.90965e-37	2.47084e-37	1.94288e-37	1.46621e-37	1.10824e-37	8.3487e-38	6.22014e-38	4.5679e-38	3.30629e-38	2.36127e-38	1.6667e-38	1.16425e-38	8.06231e-39	5.54221e-39	3.78449e-39	2.56907e-39	1.73596e-39	1.16741e-39	7.8254e-40	5.22748e-40	3.48039e-40	2.3097e-40	1.53056e-40	1.01023e-40
12.25	1.47966e-40	8.2855e-40	1.86855e-38	1.10127e-37	2.19323e-37	2.90346e-37	3.09933e-37	2.90479e-37	2.47642e-37	1.95323e-37	1.47787e-37	1.12063e-37	8.47185e-38	6.33098e-38	4.66279e-38	3.38279e-38	2.42095e-38	1.71147e-38	1.19747e-38	8.30092e-39	5.71094e-39	3.90288e-39	2.65172e-39	1.79244e-39	1.20623e-39	8.0923e-40	5.40286e-40	3.60086e-40	2.39117e-40	1.58444e-40	1.04677e-40
12.35	1.38772e-40	7.68897e-40	1.67358e-38	1.0528e-37	2.13796e-37	2.86279e-37	3.07797e-37	2.89966e-37	2.48176e-37	1.96345e-37	1.48958e-37	1.13328e-37	8.59775e-38	6.44656e-38	4.76137e-38	3.46322e-38	2.48304e-38	1.75833e-38	1.23194e-38	8.54996e-39	5.88821e-39	4.02736e-39	2.73869e-39	1.85248e-39	1.24711e-39	8.36614e-40	5.59348e-40	3.72785e-40	2.47524e-40	1.64274e-40	1.08416e-40
12.45	1.30237e-40	7.14563e-40	1.49363e-38	1.00601e-37	2.08344e-37	2.82185e-37	3.05621e-37	2.89378e-37	2.48656e-37	1.97353e-37	1.50132e-37	1.14622e-37	8.72771e-38	6.56615e-38	4.86428e-38	3.54644e-38	2.54827e-38	1.80744e-38	1.26812e-38	8.81311e-39	6.07464e-39	4.15836e-39	2.82876e-39	1.91513e-39	1.2902e-39	8.65864e-40	5.79155e-40	3.86184e-40	2.56777e-40	1.70125e-40	1.12482e-40
12.55	1.22309e-40	6.64877e-40	1.32849e-38	9.60869e-38	2.0297e-37	2.78055e-37	3.03378e-37	2.88737e-37	2.49119e-37	1.98347e-37	1.51311e-37	1.15926e-37	8.86014e-38	6.68999e-38	4.97093e-38	3.63332e-38	2.61626e-38	1.85895e-38	1.30611e-38	9.08675e-39	6.27086e-39	4.29635e-39	2.92525e-39	1.98182e-39	1.33566e-39	8.97127e-40	6.0038e-40	4.00334e-40	2.66158e-40	1.76463e-40	1.16656e-40
12.65	1.14937e-40	6.19318e-40	1.17716e-38	9.17194e-38	1.97667e-37	2.7392e-37	3.01095e-37	2.88056e-37	2.49536e-37	1.99339e-37	1.52493e-37	1.1726e-37	8.99699e-38	6.81832e-38	5.082e-38	3.7245e-38	2.68719e-38	1.91302e-38	1.34606e-38	9.37635e-39	6.47758e-39	4.44183e-39	3.02704e-39	2.05158e-39	1.38367e-39	9.29748e-40	6.22161e-40	4.1529e-40	2.76281e-40	1.83327e-40	1.21199e-40
12.75	1.08078e-40	5.77551e-40	1.03941e-38	8.7509e-38	1.9246e-37	2.69771e-37	2.98735e-37	2.87309e-37	2.49926e-37	2.00302e-37	1.53678e-37	1.18612e-37	9.13853e-38	6.95142e-38	5.19776e-38	3.81948e-38	2.7622e-38	1.96984e-38	1.3881e-38	9.68312e-39	6.69558e-39	4.59536e-39	3.13454e-39	2.12594e-39	1.4344e-39	9.64664e-40	6.45867e-40	4.31115e-40	2.86781e-40	1.90258e-40	1.25876e-40
12.85	1.01691e-40	5.39161e-40	9.1431e-39	8.34328e-38	1.87341e-37	2.65611e-37	2.96338e-37	2.86534e-37	2.50258e-37	2.01248e-37	1.54868e-37	1.20004e-37	9.28372e-38	7.08957e-38	5.31853e-38	3.91891e-38	2.84062e-38	2.0296e-38	1.43237e-38	1.00032e-38	6.92567e-39	4.75752e-39	3.24729e-39	2.20388e-39	1.48808e-39	1.00118e-39	6.70619e-40	4.47872e-40	2.97902e-40	1.97773e-40	1.3097e-40
12.95	9.57385e-41	5.03759e-40	8.01595e-39	7.95068e-38	1.8231e-37	2.61445e-37	2.93905e-37	2.85682e-37	2.50572e-37	2.02177e-37	1.56061e-37	1.21408e-37	9.43409e-38	7.2331e-38	5.44564e-38	4.02396e-38	2.92335e-38	2.0925e-38	1.47927e-38	1.03446e-38	7.16876e-39	4.92898e-39	3.36748e-39	2.2871e-39	1.54493e-39	1.03941e-39	6.97211e-40	4.65635e-40	3.10149e-40	2.05924e-40	1.3623e-40
13.05	9.01877e-41	4.71189e-40	7.0042e-39	7.57268e-38	1.7737e-37	2.57252e-37	2.91412e-37	2.84789e-37	2.50837e-37	2.03089e-37	1.57259e-37	1.22849e-37	9.58858e-38	7.38233e-38	5.57746e-38	4.13328e-38	3.01e-38	2.15879e-38	1.52854e-38	1.07034e-38	7.42583e-39	5.11042e-39	3.49476e-39	2.37453e-39	1.60518e-39	1.08088e-39	7.24665e-40	4.84481e-40	3.22675e-40	2.1439e-40	1.41963e-40
13.15	8.50076e-41	4.41125e-40	6.10469e-39	7.20776e-38	1.72521e-37	2.53087e-37	2.88888e-37	2.83833e-37	2.51073e-37	2.03983e-37	1.5846e-37	1.24327e-37	9.74883e-38	7.53698e-38	5.71534e-38	4.2485e-38	3.10159e-38	2.2287e-38	1.58058e-38	1.10848e-38	7.69795e-39	5.30263e-39	3.6277e-39	2.46802e-39	1.6691e-39	1.12441e-39	7.54591e-40	5.04495e-40	3.36226e-40	2.23187e-40	1.479e-40
13.25	8.01701e-41	4.1334e-40	5.30952e-39	6.85671e-38	1.67766e-37	2.48929e-37	2.86309e-37	2.82849e-37	2.5125e-37	2.04859e-37	1.59667e-37	1.25822e-37	9.91372e-38	7.69871e-38	5.8597e-38	4.36912e-38	3.19771e-38	2.30251e-38	1.6356e-38	1.14846e-38	7.98626e-39	5.50772e-39	3.77078e-39	2.56645e-39	1.73828e-39	1.17116e-39	7.85988e-40	5.25769e-40	3.50377e-40	2.32949e-40	1.54377e-40
13.35	7.56494e-41	3.87605e-40	4.61486e-39	6.51809e-38	1.63103e-37	2.4478e-37	2.83676e-37	2.8179e-37	2.51407e-37	2.05718e-37	1.60878e-37	1.27357e-37	1.0085e-37	7.86732e-38	6.01099e-38	4.49598e-38	3.29949e-38	2.38051e-38	1.69382e-38	1.19102e-38	8.29201e-39	5.72406e-39	3.92272e-39	2.67187e-39	1.81049e-39	1.22035e-39	8.1981e-40	5.48403e-40	3.65433e-40	2.43129e-40	1.61104e-40
13.45	7.1422e-41	3.63789e-40	4.01297e-39	6.19161e-38	1.58534e-37	2.40635e-37	2.81032e-37	2.80694e-37	2.51515e-37	2.06557e-37	1.62094e-37	1.28919e-37	1.02616e-37	8.04326e-38	6.16968e-38	4.63057e-38	3.40651e-38	2.46301e-38	1.7555e-38	1.23638e-38	8.61658e-39	5.95387e-39	4.08312e-39	2.78311e-39	1.88731e-39	1.27325e-39	8.54932e-40	5.72506e-40	3.82028e-40	2.54198e-40	1.68447e-40
13.55	6.74663e-41	3.41701e-40	3.49892e-39	5.87845e-38	1.5404e-37	2.36518e-37	2.7834e-37	2.79537e-37	2.51595e-37	2.07387e-37	1.63315e-37	1.30534e-37	1.04454e-37	8.227e-38	6.33693e-38	4.77136e-38	3.51916e-38	2.55035e-38	1.8209e-38	1.28407e-38	8.96141e-39	6.19821e-39	4.25492e-39	2.90243e-39	1.96912e-39	1.32903e-39	8.93274e-40	5.98196e-40	3.99141e-40	2.65538e-40	1.76096e-40
13.65	6.37626e-41	3.21157e-40	3.06429e-39	5.57677e-38	1.49658e-37	2.32423e-37	2.75628e-37	2.78356e-37	2.51614e-37	2.08189e-37	1.64543e-37	1.32172e-37	1.06343e-37	8.41908e-38	6.51206e-38	4.91987e-38	3.6392e-38	2.64291e-38	1.8909e-38	1.33522e-38	9.32811e-39	6.45822e-39	4.43786e-39	3.02858e-39	2.0563e-39	1.38788e-39	9.33686e-40	6.25599e-40	4.17703e-40	2.77877e-40	1.84451e-40
13.75	6.02927e-41	3.02103e-40	2.702e-39	5.28719e-38	1.45369e-37	2.28353e-37	2.72873e-37	2.77105e-37	2.51615e-37	2.08973e-37	1.65776e-37	1.33858e-37	1.08311e-37	8.62004e-38	6.69626e-38	5.07723e-38	3.7658e-38	2.74185e-38	1.96464e-38	1.38936e-38	9.71839e-39	6.73515e-39	4.63028e-39	3.16408e-39	2.14928e-39	1.45194e-39	9.77324e-40	6.54854e-40	4.37205e-40	2.91311e-40	1.93176e-40
13.85	5.70398e-41	2.84379e-40	2.40162e-39	5.00848e-38	1.41173e-37	2.24286e-37	2.70079e-37	2.75821e-37	2.51567e-37	2.09737e-37	1.67016e-37	1.35597e-37	1.10365e-37	8.8305e-38	6.8902e-38	5.24291e-38	3.90044e-38	2.84609e-38	2.04302e-38	1.44671e-38	1.01341e-38	7.03032e-39	4.83811e-39	3.30762e-39	2.24854e-39	1.51968e-39	1.02288e-39	6.86108e-40	4.5804e-40	3.05407e-40	2.02712e-40
13.95	5.39886e-41	2.67861e-40	2.15322e-39	4.74038e-38	1.37069e-37	2.20273e-37	2.67285e-37	2.7448e-37	2.51491e-37	2.10483e-37	1.68263e-37	1.37364e-37	1.12491e-37	9.04937e-38	7.09456e-38	5.41941e-38	4.04268e-38	2.95684e-38	2.12642e-38	1.50834e-38	1.05772e-38	7.34516e-39	5.05993e-39	3.46197e-39	2.35456e-39	1.59275e-39	1.07266e-39	7.1952e-40	4.81017e-40	3.20201e-40	2.12693e-40
14.05	5.11249e-41	2.52484e-40	1.94547e-39	4.48381e-38	1.33056e-37	2.16291e-37	2.64457e-37	2.73122e-37	2.51355e-37	2.11209e-37	1.69517e-37	1.39187e-37	1.14713e-37	9.28073e-38	7.31165e-38	5.60494e-38	4.19418e-38	3.07458e-38	2.21519e-38	1.57373e-38	1.10498e-38	7.68119e-39	5.29684e-39	3.62572e-39	2.46787e-39	1.67015e-39	1.12533e-39	7.55258e-40	5.04873e-40	3.36611e-40	2.23605e-40
14.15	4.84356e-41	2.3814e-40	1.76983e-39	4.23723e-38	1.29133e-37	2.12344e-37	2.61621e-37	2.71698e-37	2.51203e-37	2.11915e-37	1.7078e-37	1.41051e-37	1.17017e-37	9.52364e-38	7.53922e-38	5.80147e-38	4.35451e-38	3.19983e-38	2.30977e-38	1.64377e-38	1.15543e-38	8.04004e-39	5.54844e-39	3.80197e-39	2.58902e-39	1.75372e-39	1.18228e-39	7.93503e-40	5.30788e-40	3.53877e-40	2.35047e-40
14.25	4.59089e-41	2.24727e-40	1.61853e-39	4.00111e-38	1.25301e-37	2.08434e-37	2.58756e-37	2.70246e-37	2.51002e-37	2.12602e-37	1.7205e-37	1.42989e-37	1.19429e-37	9.77891e-38	7.7796e-38	6.01052e-38	4.52548e-38	3.33317e-38	2.41097e-38	1.71787e-38	1.20928e-38	8.42341e-39	5.81896e-39	3.98917e-39	2.71862e-39	1.84151e-39	1.24196e-39	8.34442e-40	5.58131e-40	3.7269e-40	2.47554e-40
14.35	4.35334e-41	2.1222e-40	1.48653e-39	3.77444e-38	1.21556e-37	2.04551e-37	2.55865e-37	2.68744e-37	2.50775e-37	2.1327e-37	1.7333e-37	1.44963e-37	1.21934e-37	1.00474e-37	8.0337e-38	6.23151e-38	4.70601e-38	3.47518e-38	2.51847e-38	1.79728e-38	1.26681e-38	8.8331e-39	6.10822e-39	4.19072e-39	2.85727e-39	1.93629e-39	1.30718e-39	8.78271e-40	5.88261e-40	3.92163e-40	2.60684e-40
14.45	4.12991e-41	2.00526e-40	1.37039e-39	3.55696e-38	1.179e-37	2.00719e-37	2.52986e-37	2.67204e-37	2.50489e-37	2.13935e-37	1.74618e-37	1.47006e-37	1.2456e-37	1.03299e-37	8.3025e-38	6.46766e-38	4.89868e-38	3.62648e-38	2.63313e-38	1.8824e-38	1.32825e-38	9.27095e-39	6.41393e-39	4.40488e-39	3.00561e-39	2.0386e-39	1.37628e-39	9.25192e-40	6.19636e-40	4.13362e-40	2.75026e-40
14.55	3.91964e-41	1.89575e-40	1.26706e-39	3.34939e-38	1.14322e-37	1.96928e-37	2.50085e-37	2.65654e-37	2.50189e-37	2.14563e-37	1.75917e-37	1.49124e-37	1.27292e-37	1.06275e-37	8.58799e-38	6.71677e-38	5.10439e-38	3.78769e-38	2.75544e-38	1.97253e-38	1.39388e-38	9.73885e-39	6.74442e-39	4.63538e-39	3.16427e-39	2.14714e-39	1.45097e-39	9.75406e-40	6.53207e-40	4.36434e-40	2.90086e-40
14.65	3.72165e-41	1.79331e-40	1.17471e-39	3.15046e-38	1.10837e-37	1.9318e-37	2.47188e-37	2.64045e-37	2.49842e-37	2.15171e-37	1.77226e-37	1.51285e-37	1.30136e-37	1.09411e-37	8.8893e-38	6.98133e-38	5.32259e-38	3.95948e-38	2.88588e-38	2.0695e-38	1.46397e-38	1.02387e-38	7.09761e-39	4.88019e-39	3.33389e-39	2.26419e-39	1.52928e-39	1.02911e-39	6.89609e-40	4.60728e-40	3.06508e-40
14.75	3.53514e-41	1.69732e-40	1.09148e-39	2.96054e-38	1.07436e-37	1.89457e-37	2.44274e-37	2.62415e-37	2.4947e-37	2.15759e-37	1.78545e-37	1.53528e-37	1.33136e-37	1.12707e-37	9.20849e-38	7.2633e-38	5.55554e-38	4.1425e-38	3.02494e-38	2.17253e-38	1.53876e-38	1.07722e-38	7.47265e-39	5.14327e-39	3.51506e-39	2.3882e-39	1.61374e-39	1.0865e-39	7.27984e-40	4.86266e-40	3.23732e-40
14.85	3.35935e-41	1.60715e-40	1.01629e-39	2.77876e-38	1.04118e-37	1.85798e-37	2.41345e-37	2.60743e-37	2.49041e-37	2.16326e-37	1.79876e-37	1.55832e-37	1.36265e-37	1.16195e-37	9.54669e-38	7.56185e-38	5.80258e-38	4.33737e-38	3.1731e-38	2.28192e-38	1.6185e-38	1.13411e-38	7.87482e-39	5.42216e-39	3.70833e-39	2.51937e-39	1.70473e-39	1.14772e-39	7.70038e-40	5.14388e-40	3.42458e-40
14.95	3.19358e-41	1.52272e-40	9.47897e-40	2.60544e-38	1.00881e-37	1.82185e-37	2.38438e-37	2.59064e-37	2.48599e-37	2.16873e-37	1.81219e-37	1.58239e-37	1.39556e-37	1.19878e-37	9.90506e-38	7.87888e-38	6.06608e-38	4.54469e-38	3.33193e-38	2.39926e-38	1.70339e-38	1.19469e-38	8.3031e-39	5.72096e-39	3.91413e-39	2.66135e-39	1.79979e-39	1.21293e-39	8.13676e-40	5.43884e-40	3.62035e-40
15.05	3.0372e-41	1.44344e-40	8.85622e-40	2.43954e-38	9.77238e-38	1.78619e-37	2.3552e-37	2.57333e-37	2.48112e-37	2.17399e-37	1.82574e-37	1.60702e-37	1.42992e-37	1.23765e-37	1.02847e-37	8.21753e-38	6.34511e-38	4.76499e-38	3.49956e-38	2.52349e-38	1.7936e-38	1.25967e-38	8.75326e-39	6.0365e-39	4.13277e-39	2.81097e-39	1.90268e-39	1.28219e-39	8.60011e-40	5.75709e-40	3.83214e-40
15.15	2.8896e-41	1.36889e-40	8.28597e-40	2.28161e-38	9.46456e-38	1.75092e-37	2.32616e-37	2.55587e-37	2.47602e-37	2.17904e-37	1.83942e-37	1.63264e-37	1.4661e-37	1.2787e-37	1.06895e-37	8.57444e-38	6.64015e-38	4.99869e-38	3.67733e-38	2.65573e-38	1.88923e-38	1.32792e-38	9.23524e-39	6.37278e-39	4.36433e-39	2.97072e-39	2.01063e-39	1.35552e-39	9.09701e-40	6.08372e-40	4.05226e-40
15.25	2.75022e-41	1.29888e-40	7.76358e-40	2.13139e-38	9.16447e-38	1.71621e-37	2.29704e-37	2.53803e-37	2.47036e-37	2.18389e-37	1.85324e-37	1.65903e-37	1.50391e-37	1.32203e-37	1.11153e-37	8.95366e-38	6.95455e-38	5.24604e-38	3.86538e-38	2.79447e-38	1.99027e-38	1.39999e-38	9.74415e-39	6.72556e-39	4.60865e-39	3.13789e-39	2.12556e-39	1.43283e-39	9.61404e-40	6.43321e-40	4.28851e-40
15.35	2.61854e-41	1.23303e-40	7.28267e-40	1.98817e-38	8.87198e-38	1.68199e-37	2.26809e-37	2.52019e-37	2.4646e-37	2.18852e-37	1.86719e-37	1.68667e-37	1.54375e-37	1.36778e-37	1.15655e-37	9.3534e-38	7.2857e-38	5.5071e-38	4.06363e-38	2.94171e-38	2.09661e-38	1.47579e-38	1.02762e-38	7.09838e-39	4.86518e-39	3.31479e-39	2.24389e-39	1.51393e-39	1.01706e-39	6.80539e-40	4.53168e-40
15.45	2.49409e-41	1.17094e-40	6.84003e-40	1.85217e-38	8.58582e-38	1.64826e-37	2.239e-37	2.50188e-37	2.45841e-37	2.19305e-37	1.88129e-37	1.71518e-37	1.58541e-37	1.41604e-37	1.20409e-37	9.77512e-38	7.63564e-38	5.78163e-38	4.27176e-38	3.0955e-38	2.20796e-38	1.55507e-38	1.08352e-38	7.48539e-39	5.13291e-39	3.49632e-39	2.3696e-39	1.59846e-39	1.07357e-39	7.18113e-40	4.78957e-40
15.55	2.37642e-41	1.11258e-40	6.43077e-40	1.72257e-38	8.30813e-38	1.61501e-37	2.2101e-37	2.48347e-37	2.452e-37	2.19725e-37	1.89554e-37	1.74458e-37	1.62932e-37	1.46691e-37	1.2542e-37	1.02216e-37	8.00176e-38	6.06901e-38	4.48915e-38	3.25519e-38	2.32384e-38	1.63747e-38	1.14155e-38	7.88917e-39	5.4103e-39	3.68574e-39	2.49846e-39	1.68586e-39	1.13275e-39	7.57528e-40	5.05099e-40
15.65	2.26511e-41	1.0576e-40	6.05259e-40	1.59976e-38	8.03762e-38	1.5821e-37	2.18141e-37	2.46475e-37	2.44506e-37	2.20125e-37	1.90994e-37	1.77542e-37	1.67523e-37	1.52011e-37	1.30708e-37	1.06869e-37	8.38546e-38	6.36821e-38	4.71559e-38	3.42178e-38	2.44354e-38	1.72241e-38	1.2013e-38	8.30168e-39	5.69513e-39	3.88172e-39	2.63185e-39	1.77538e-39	1.19251e-39	7.98515e-40	5.32342e-40
15.75	2.15978e-41	1.00571e-40	5.70168e-40	1.48351e-38	7.77416e-38	1.54984e-37	2.15273e-37	2.44606e-37	2.43804e-37	2.20502e-37	1.9245e-37	1.8071e-37	1.72322e-37	1.57643e-37	1.36235e-37	1.11725e-37	8.78282e-38	6.67762e-38	4.94801e-38	3.59214e-38	2.56606e-38	1.80915e-38	1.2615e-38	8.724e-39	5.98443e-39	4.07886e-39	2.7643e-39	1.866e-39	1.2529e-39	8.39287e-40	5.59324e-40
15.85	2.06006e-41	9.56824e-41	5.37635e-40	1.37326e-38	7.51759e-38	1.51809e-37	2.12428e-37	2.42697e-37	2.4306e-37	2.20857e-37	1.93923e-37	1.84017e-37	1.77395e-37	1.63553e-37	1.4201e-37	1.16784e-37	9.19418e-38	6.99613e-38	5.18521e-38	3.76597e-38	2.69011e-38	1.89669e-38	1.32279e-38	9.1454e-39	6.27446e-39	4.27797e-39	2.89944e-39	1.95646e-39	1.31492e-39	8.79161e-40	5.86733e-40
15.95	1.96561e-41	9.10686e-41	5.07355e-40	1.26916e-38	7.2678e-38	1.48682e-37	2.09577e-37	2.40783e-37	2.42298e-37	2.2119e-37	1.95413e-37	1.87434e-37	1.82693e-37	1.69742e-37	1.48017e-37	1.21988e-37	9.61385e-38	7.31865e-38	5.42464e-38	3.93903e-38	2.81406e-38	1.98382e-38	1.3836e-38	9.56513e-39	6.56064e-39	4.47225e-39	3.03086e-39	2.04522e-39	1.3739e-39	9.19622e-40	6.12952e-40
16.05	1.87612e-41	8.67042e-41	4.79202e-40	1.17054e-38	7.02462e-38	1.45598e-37	2.06751e-37	2.38842e-37	2.41484e-37	2.21501e-37	1.9692e-37	1.91022e-37	1.88263e-37	1.76202e-37	1.54234e-37	1.27352e-37	1.00378e-37	7.64259e-38	5.66319e-38	4.11099e-38	2.936e-38	2.06909e-38	1.44249e-38	9.96975e-39	6.83766e-39	4.65776e-39	3.15895e-39	2.13052e-39	1.43139e-39	9.57656e-40	6.3861e-40
16.15	1.79129e-41	8.25893e-41	4.5293e-40	1.07769e-38	6.78795e-38	1.4257e-37	2.03951e-37	2.36909e-37	2.40664e-37	2.21789e-37	1.98446e-37	1.94731e-37	1.94065e-37	1.82922e-37	1.6067e-37	1.32762e-37	1.04656e-37	7.96357e-38	5.89719e-38	4.27902e-38	3.05371e-38	2.15089e-38	1.49906e-38	1.0357e-38	7.09959e-39	4.83633e-39	3.27617e-39	2.2104e-39	1.48413e-39	9.93907e-40	6.61881e-40
16.25	1.71086e-41	7.87004e-41	4.28442e-40	9.90412e-39	6.55762e-38	1.39592e-37	2.01159e-37	2.34942e-37	2.39804e-37	2.22054e-37	1.9999e-37	1.98564e-37	2.00148e-37	1.89881e-37	1.67197e-37	1.38196e-37	1.08873e-37	8.27659e-38	6.12458e-38	4.43753e-38	3.1648e-38	2.22745e-38	1.55165e-38	1.07115e-38	7.34018e-39	4.99769e-39	3.3859e-39	2.28284e-39	1.5317e-39	1.02502e-39	6.83397e-40
16.35	1.63456e-41	7.50197e-41	4.05536e-40	9.08243e-39	6.33309e-38	1.36663e-37	1.98395e-37	2.32962e-37	2.38929e-37	2.22318e-37	2.01552e-37	2.02589e-37	2.06462e-37	1.9705e-37	1.73801e-37	1.43606e-37	1.12994e-37	8.57609e-38	6.3369e-38	4.58638e-38	3.26676e-38	2.29696e-38	1.59814e-38	1.10308e-38	7.55316e-39	5.14162e-39	3.48035e-39	2.34582e-39	1.57487e-39	1.0525e-39	7.01253e-40
16.45	1.56216e-41	7.15411e-41	3.84165e-40	8.31276e-39	6.11509e-38	1.33782e-37	1.95629e-37	2.30983e-37	2.38027e-37	2.22537e-37	2.03134e-37	2.06726e-37	2.13051e-37	2.04364e-37	1.80416e-37	1.48879e-37	1.16918e-37	8.85628e-38	6.53163e-38	4.71973e-38	3.35714e-38	2.35768e-38	1.63896e-38	1.12998e-38	7.73264e-39	5.25991e-39	3.5601e-39	2.39751e-39	1.6082e-39	1.07557e-39	7.1621e-40
16.55	1.49343e-41	6.82489e-41	3.64131e-40	7.591e-39	5.90306e-38	1.30935e-37	1.92894e-37	2.28983e-37	2.37075e-37	2.22732e-37	2.04736e-37	2.11043e-37	2.1985e-37	2.11827e-37	1.86964e-37	1.53952e-37	1.20604e-37	9.11137e-38	6.70439e-38	4.8344e-38	3.4337e-38	2.40804e-38	1.67221e-38	1.15177e-38	7.87358e-39	5.35336e-39	3.6178e-39	2.43635e-39	1.63383e-39	1.09184e-39	7.26482e-40
16.65	1.42816e-41	6.51259e-41	3.45334e-40	6.91574e-39	5.69687e-38	1.28151e-37	1.90189e-37	2.26998e-37	2.36121e-37	2.22904e-37	2.06358e-37	2.15499e-37	2.26899e-37	2.19352e-37	1.93384e-37	1.58779e-37	1.23949e-37	9.33589e-38	6.85128e-38	4.93017e-38	3.49455e-38	2.44675e-38	1.69659e-38	1.16719e-38	7.97217e-39	5.41308e-39	3.65851e-39	2.46124e-39	1.6489e-39	1.10084e-39	7.33093e-40
16.75	1.36615e-41	6.21733e-41	3.27725e-40	6.28846e-39	5.49638e-38	1.25415e-37	1.87496e-37	2.24982e-37	2.35131e-37	2.23052e-37	2.08e-37	2.2017e-37	2.34085e-37	2.26868e-37	1.99533e-37	1.63193e-37	1.26917e-37	9.52509e-38	6.96906e-38	5.00238e-38	3.5383e-38	2.47347e-38	1.71239e-38	1.17658e-38	8.02612e-39	5.44401e-39	3.67628e-39	2.47162e-39	1.65622e-39	1.10486e-39	7.34564e-40
16.85	1.30723e-41	5.93753e-41	3.11174e-40	5.7045e-39	5.30147e-38	1.22727e-37	1.84834e-37	2.22972e-37	2.34127e-37	2.23176e-37	2.09663e-37	2.24982e-37	2.41465e-37	2.34293e-37	2.0534e-37	1.67174e-37	1.29402e-37	9.67522e-38	7.05543e-38	5.05132e-38	3.56419e-38	2.48668e-38	1.71894e-38	1.1788e-38	8.03485e-39	5.44581e-39	3.67433e-39	2.46746e-39	1.6516e-39	1.10141e-39	7.32246e-40
16.95	1.25121e-41	5.67201e-41	2.95642e-40	5.16418e-39	5.11201e-38	1.20078e-37	1.82185e-37	2.20945e-37	2.33076e-37	2.23276e-37	2.11346e-37	2.29932e-37	2.49002e-37	2.41538e-37	2.1071e-37	1.7061e-37	1.31408e-37	9.78376e-38	7.11016e-38	5.07405e-38	3.57205e-38	2.48698e-38	1.71634e-38	1.17499e-38	7.99948e-39	5.41529e-39	3.64852e-39	2.44931e-39	1.63756e-39	1.09242e-39	7.25044e-40
17.05	1.19794e-41	5.42041e-41	2.8102e-40	4.66429e-39	4.9279e-38	1.17483e-37	1.7955e-37	2.18935e-37	2.32026e-37	2.23351e-37	2.13051e-37	2.35103e-37	2.56582e-37	2.48508e-37	2.15555e-37	1.73464e-37	1.32905e-37	9.84958e-38	7.13106e-38	5.07409e-38	3.56239e-38	2.47484e-38	1.70426e-38	1.16547e-38	7.92265e-39	5.35842e-39	3.60669e-39	2.41819e-39	1.61582e-39	1.07602e-39	7.14576e-40
17.15	1.14727e-41	5.18169e-41	2.67277e-40	4.20351e-39	4.749e-38	1.14934e-37	1.76957e-37	2.169e-37	2.30941e-37	2.23402e-37	2.14776e-37	2.40374e-37	2.64215e-37	2.55105e-37	2.19797e-37	1.75734e-37	1.33847e-37	9.8729e-38	7.12011e-38	5.05018e-38	3.53625e-38	2.45115e-38	1.68496e-38	1.15013e-38	7.80827e-39	5.27413e-39	3.54611e-39	2.37553e-39	1.58539e-39	1.05526e-39	7.00072e-40
17.25	1.09905e-41	4.95467e-41	2.54319e-40	3.78247e-39	4.57521e-38	1.1243e-37	1.74379e-37	2.14874e-37	2.29846e-37	2.2344e-37	2.16523e-37	2.45828e-37	2.71765e-37	2.61237e-37	2.23424e-37	1.77318e-37	1.34269e-37	9.85526e-38	7.07916e-38	5.00416e-38	3.49511e-38	2.41709e-38	1.65852e-38	1.13024e-38	7.66113e-39	5.16958e-39	3.47217e-39	2.32298e-39	1.5502e-39	1.03084e-39	6.83255e-40
17.35	1.05314e-41	4.73951e-41	2.42122e-40	3.3976e-39	4.40573e-38	1.09959e-37	1.71834e-37	2.12835e-37	2.28707e-37	2.23441e-37	2.1829e-37	2.51391e-37	2.79231e-37	2.66753e-37	2.2629e-37	1.78253e-37	1.3416e-37	9.79925e-38	7.0108e-38	4.9404e-38	3.44076e-38	2.37402e-38	1.62563e-38	1.10597e-38	7.48651e-39	5.04318e-39	3.38324e-39	2.26234e-39	1.50784e-39	1.00214e-39	6.6355e-40
17.45	1.00943e-41	4.53512e-41	2.30607e-40	3.04867e-39	4.2418e-38	1.07546e-37	1.69306e-37	2.10817e-37	2.2757e-37	2.23417e-37	2.20079e-37	2.57149e-37	2.86463e-37	2.717e-37	2.28422e-37	1.7857e-37	1.33578e-37	9.70832e-38	6.91813e-38	4.85931e-38	3.37518e-38	2.32344e-38	1.58807e-38	1.07864e-38	7.28987e-39	4.90406e-39	3.28745e-39	2.1954e-39	1.46141e-39	9.70117e-40	6.42606e-40
17.55	9.67799e-42	4.3407e-41	2.19753e-40	2.73309e-39	4.08264e-38	1.05176e-37	1.66794e-37	2.08777e-37	2.26401e-37	2.23368e-37	2.21887e-37	2.62986e-37	2.9345e-37	2.75954e-37	2.29814e-37	1.78264e-37	1.32538e-37	9.58646e-38	6.8061e-38	4.76489e-38	3.3004e-38	2.26681e-38	1.54655e-38	1.04848e-38	7.07648e-39	4.75561e-39	3.18328e-39	2.12388e-39	1.41282e-39	9.37449e-40	6.19915e-40
17.65	9.28128e-42	4.15606e-41	2.09493e-40	2.4495e-39	3.92813e-38	1.0285e-37	1.64325e-37	2.06749e-37	2.25225e-37	2.23293e-37	2.23716e-37	2.68878e-37	3.00039e-37	2.79469e-37	2.30479e-37	1.77426e-37	1.31115e-37	9.43797e-38	6.675e-38	4.65797e-38	3.21838e-38	2.20557e-38	1.50149e-38	1.0167e-38	6.85125e-39	4.5981e-39	3.07552e-39	2.04934e-39	1.36158e-39	9.02941e-40	5.96933e-40
17.75	8.90316e-42	3.98046e-41	1.9981e-40	2.1976e-39	3.77816e-38	1.00567e-37	1.61874e-37	2.04713e-37	2.24007e-37	2.23193e-37	2.25564e-37	2.74906e-37	3.06225e-37	2.82217e-37	2.30468e-37	1.76043e-37	1.29321e-37	9.26722e-38	6.52987e-38	4.54293e-38	3.13098e-38	2.14103e-38	1.45501e-38	9.83453e-39	6.61856e-39	4.43745e-39	2.9628e-39	1.97316e-39	1.31074e-39	8.68383e-40	5.73148e-40
17.85	8.54266e-42	3.81309e-41	1.90646e-40	1.97447e-39	3.63262e-38	9.8321e-38	1.59456e-37	2.02699e-37	2.22795e-37	2.23068e-37	2.27431e-37	2.80895e-37	3.11823e-37	2.8419e-37	2.29781e-37	1.74205e-37	1.27248e-37	9.07844e-38	6.37392e-38	4.42202e-38	3.03985e-38	2.07436e-38	1.40731e-38	9.4975e-39	6.38222e-39	4.27348e-39	2.85124e-39	1.8965e-39	1.25831e-39	8.32691e-40	5.49775e-40
17.95	8.19885e-42	3.65412e-41	1.81987e-40	1.77903e-39	3.49143e-38	9.61225e-38	1.57057e-37	2.00668e-37	2.21553e-37	2.22916e-37	2.29315e-37	2.8692e-37	3.1688e-37	2.85395e-37	2.28493e-37	1.71985e-37	1.24944e-37	8.87719e-38	6.21008e-38	4.29578e-38	2.94646e-38	2.00656e-38	1.35883e-38	9.15644e-39	6.14539e-39	4.10856e-39	2.73909e-39	1.82032e-39	1.20696e-39	7.97889e-40	5.26276e-40
18.05	7.87087e-42	3.50278e-41	1.73783e-40	1.60869e-39	3.35446e-38	9.39653e-38	1.54676e-37	1.98651e-37	2.20306e-37	2.22739e-37	2.31216e-37	2.92867e-37	3.21343e-37	2.85858e-37	2.26663e-37	1.69415e-37	1.22437e-37	8.66384e-38	6.04095e-38	4.16801e-38	2.85206e-38	1.93849e-38	1.31065e-38	8.81909e-39	5.91067e-39	3.94796e-39	2.62943e-39	1.74538e-39	1.15595e-39	7.64215e-40	5.03638e-40
18.15	7.55788e-42	3.35851e-41	1.66023e-40	1.46174e-39	3.22163e-38	9.18489e-38	1.52338e-37	1.96629e-37	2.1902e-37	2.22561e-37	2.33133e-37	2.98813e-37	3.25101e-37	2.85592e-37	2.24353e-37	1.66566e-37	1.19791e-37	8.44328e-38	5.86875e-38	4.03881e-38	2.75768e-38	1.87085e-38	1.26298e-38	8.4849e-39	5.68009e-39	3.78948e-39	2.52051e-39	1.67225e-39	1.1063e-39	7.3101e-40	4.81303e-40
18.25	7.25912e-42	3.22121e-41	1.58662e-40	1.33497e-39	3.09258e-38	8.97621e-38	1.50019e-37	1.94612e-37	2.17742e-37	2.22332e-37	2.35063e-37	3.04592e-37	3.28197e-37	2.84692e-37	2.21659e-37	1.63516e-37	1.17027e-37	8.21833e-38	5.69592e-38	3.90953e-38	2.66417e-38	1.80418e-38	1.21619e-38	8.15965e-39	5.45521e-39	3.63628e-39	2.41639e-39	1.60138e-39	1.05926e-39	6.98541e-40	4.60065e-40
18.35	6.97387e-42	3.09037e-41	1.51692e-40	1.22614e-39	2.96774e-38	8.77257e-38	1.47734e-37	1.9262e-37	2.16438e-37	2.22078e-37	2.37006e-37	3.10157e-37	3.30553e-37	2.83188e-37	2.18577e-37	1.60267e-37	1.14199e-37	7.99137e-38	5.52297e-38	3.78239e-38	2.5722e-38	1.73892e-38	1.17018e-38	7.84196e-39	5.23717e-39	3.4871e-39	2.31508e-39	1.53306e-39	1.013e-39	6.68085e-40	4.3937e-40
18.45	6.70142e-42	2.9654e-41	1.45075e-40	1.13223e-39	2.84674e-38	8.57283e-38	1.45468e-37	1.90616e-37	2.15131e-37	2.21797e-37	2.38958e-37	3.15582e-37	3.32235e-37	2.81138e-37	2.152e-37	1.56898e-37	1.1132e-37	7.76439e-38	5.35174e-38	3.65702e-38	2.48228e-38	1.67539e-38	1.12592e-38	7.53607e-39	5.02677e-39	3.34431e-39	2.21839e-39	1.46748e-39	9.69116e-40	6.38562e-40	4.19858e-40
18.55	6.44114e-42	2.84647e-41	1.38803e-40	1.05022e-39	2.72951e-38	8.37694e-38	1.43237e-37	1.88628e-37	2.13788e-37	2.2149e-37	2.40918e-37	3.20654e-37	3.33197e-37	2.78603e-37	2.11584e-37	1.53427e-37	1.08418e-37	7.53905e-38	5.18324e-38	3.53477e-38	2.3948e-38	1.61423e-38	1.08316e-38	7.24004e-39	4.82553e-39	3.20566e-39	2.12446e-39	1.40476e-39	9.26781e-40	6.10079e-40	4.00997e-40
18.65	6.19242e-42	2.73302e-41	1.32843e-40	9.78071e-40	2.61594e-38	8.18483e-38	1.41018e-37	1.86638e-37	2.12455e-37	2.21157e-37	2.42883e-37	3.25453e-37	3.33523e-37	2.75644e-37	2.07779e-37	1.49899e-37	1.05535e-37	7.31665e-38	5.01826e-38	3.41514e-38	2.31003e-38	1.55477e-38	1.04184e-38	6.957e-39	4.63166e-39	3.07387e-39	2.03599e-39	1.34494e-39	8.8647e-40	5.83593e-40	3.83309e-40
18.75	5.95467e-42	2.62467e-41	1.27189e-40	9.13674e-40	2.50595e-38	7.99598e-38	1.38833e-37	1.84675e-37	2.11098e-37	2.20799e-37	2.4485e-37	3.29852e-37	3.3319e-37	2.7232e-37	2.03829e-37	1.4636e-37	1.02668e-37	7.09825e-38	4.85741e-38	3.29971e-38	2.22816e-38	1.49753e-38	1.00231e-38	6.68474e-39	4.44633e-39	2.94881e-39	1.9511e-39	1.28801e-39	8.48866e-40	5.58141e-40	3.66297e-40
18.85	5.72735e-42	2.52135e-41	1.21822e-40	8.55965e-40	2.39946e-38	7.81129e-38	1.36683e-37	1.82702e-37	2.09741e-37	2.20414e-37	2.46816e-37	3.33938e-37	3.32241e-37	2.68685e-37	1.99786e-37	1.42801e-37	9.98449e-38	6.88465e-38	4.70112e-38	3.1878e-38	2.14929e-38	1.44256e-38	9.64451e-39	6.4256e-39	4.26952e-39	2.82898e-39	1.87088e-39	1.23391e-39	8.12483e-40	5.34272e-40	3.50394e-40
18.95	5.50995e-42	2.42271e-41	1.16709e-40	8.03861e-40	2.29638e-38	7.63021e-38	1.34552e-37	1.80748e-37	2.08352e-37	2.20004e-37	2.48777e-37	3.37514e-37	3.30801e-37	2.64794e-37	1.95662e-37	1.39259e-37	9.70641e-38	6.67645e-38	4.55032e-38	3.0796e-38	2.07348e-38	1.38988e-38	9.27994e-39	6.17727e-39	4.10108e-39	2.71562e-39	1.79366e-39	1.18258e-39	7.78316e-40	5.11158e-40	3.35144e-40
19.05	5.30198e-42	2.32832e-41	1.11852e-40	7.56383e-40	2.19663e-38	7.45269e-38	1.32455e-37	1.78793e-37	2.06974e-37	2.19567e-37	2.50729e-37	3.40676e-37	3.2884e-37	2.60664e-37	1.915e-37	1.35759e-37	9.43462e-38	6.47408e-38	4.40388e-38	2.97593e-38	2.00073e-38	1.33946e-38	8.93428e-39	5.94155e-39	3.9408e-39	2.6073e-39	1.72088e-39	1.13392e-39	7.45659e-40	4.89535e-40	3.20912e-40
19.15	5.10298e-42	2.23833e-41	1.07226e-40	7.13032e-40	2.09975e-38	7.27779e-38	1.30371e-37	1.76868e-37	2.05576e-37	2.19119e-37	2.52669e-37	3.43403e-37	3.26455e-37	2.56398e-37	1.87326e-37	1.32301e-37	9.16874e-38	6.27784e-38	4.26258e-38	2.87603e-38	1.93101e-38	1.29126e-38	8.6045e-39	5.71618e-39	3.78841e-39	2.5039e-39	1.65229e-39	1.08781e-39	7.14758e-40	4.69302e-40	3.07285e-40
19.25	4.91251e-42	2.15233e-41	1.02829e-40	6.73096e-40	2.00644e-38	7.10723e-38	1.2832e-37	1.74934e-37	2.0418e-37	2.18632e-37	2.5459e-37	3.45568e-37	3.23649e-37	2.52005e-37	1.8316e-37	1.28914e-37	8.91025e-38	6.0879e-38	4.12645e-38	2.78034e-38	1.86427e-38	1.24523e-38	8.28909e-39	5.50256e-39	3.6436e-39	2.40685e-39	1.58643e-39	1.04415e-39	6.86044e-40	4.49957e-40	2.94577e-40
19.35	4.73016e-42	2.07005e-41	9.8637e-41	6.36341e-40	1.91622e-38	6.94005e-38	1.26303e-37	1.7302e-37	2.02753e-37	2.18119e-37	2.56489e-37	3.47281e-37	3.20514e-37	2.4752e-37	1.79039e-37	1.25583e-37	8.65814e-38	5.90435e-38	3.99545e-38	2.68814e-38	1.80043e-38	1.2013e-38	7.9896e-39	5.29857e-39	3.50605e-39	2.31426e-39	1.52481e-39	1.0028e-39	6.58373e-40	4.31478e-40	2.82414e-40
19.45	4.55555e-42	1.99146e-41	9.4649e-41	6.02402e-40	1.82902e-38	6.77621e-38	1.24306e-37	1.71109e-37	2.01341e-37	2.17581e-37	2.5836e-37	3.48471e-37	3.17055e-37	2.42973e-37	1.74944e-37	1.22326e-37	8.41397e-38	5.72719e-38	3.86952e-38	2.59999e-38	1.73939e-38	1.15938e-38	7.70434e-39	5.10533e-39	3.37542e-39	2.22689e-39	1.46603e-39	9.63659e-40	6.32431e-40	4.14384e-40	2.71071e-40
19.55	4.3883e-42	1.91629e-41	9.08445e-41	5.70877e-40	1.74477e-38	6.61524e-38	1.22341e-37	1.69227e-37	1.99911e-37	2.17018e-37	2.60197e-37	3.49251e-37	3.13354e-37	2.38389e-37	1.70904e-37	1.19154e-37	8.17779e-38	5.55637e-38	3.74877e-38	2.51572e-38	1.68106e-38	1.11941e-38	7.43096e-39	4.92088e-39	3.25136e-39	2.14356e-39	1.41068e-39	9.26591e-40	6.07665e-40	3.9804e-40	2.60214e-40
19.65	4.22806e-42	1.84438e-41	8.72224e-41	5.41613e-40	1.6634e-38	6.4579e-38	1.2039e-37	1.67339e-37	1.98485e-37	2.16431e-37	2.61995e-37	3.49498e-37	3.09414e-37	2.33794e-37	1.6693e-37	1.1606e-37	7.94883e-38	5.39181e-38	3.63262e-38	2.43469e-38	1.62533e-38	1.08128e-38	7.17237e-39	4.74615e-39	3.13354e-39	2.06491e-39	1.35754e-39	8.91485e-40	5.84642e-40	3.82746e-40	2.50083e-40
19.75	4.0745e-42	1.77544e-41	8.37644e-41	5.14304e-40	1.58483e-38	6.30372e-38	1.18471e-37	1.65472e-37	1.97032e-37	2.15819e-37	2.63746e-37	3.49333e-37	3.05309e-37	2.29205e-37	1.63029e-37	1.1306e-37	7.72781e-38	5.23337e-38	3.52114e-38	2.35745e-38	1.5721e-38	1.04493e-38	6.92612e-39	4.57936e-39	3.02162e-39	1.98949e-39	1.3078e-39	8.58225e-40	5.62443e-40	3.67961e-40	2.40378e-40
19.85	3.92732e-42	1.70958e-41	8.04698e-41	4.88771e-40	1.509e-38	6.15266e-38	1.16585e-37	1.63609e-37	1.95594e-37	2.15182e-37	2.65446e-37	3.48772e-37	3.01023e-37	2.24631e-37	1.59214e-37	1.10136e-37	7.51394e-38	5.0809e-38	3.41418e-38	2.28335e-38	1.52124e-38	1.01025e-38	6.69157e-39	4.4213e-39	2.91527e-39	1.91828e-39	1.26031e-39	8.26702e-40	5.41426e-40	3.54122e-40	2.31316e-40
19.95	3.7862e-42	1.64652e-41	7.73223e-41	4.64965e-40	1.43584e-38	6.00466e-38	1.14718e-37	1.61776e-37	1.94142e-37	2.14522e-37	2.67086e-37	3.47751e-37	2.96635e-37	2.20104e-37	1.55478e-37	1.07299e-37	7.30775e-38	4.93421e-38	3.31158e-38	2.21229e-38	1.47265e-38	9.77182e-39	6.46742e-39	4.27035e-39	2.81419e-39	1.85101e-39	1.21554e-39	7.96813e-40	5.21689e-40	3.41154e-40	2.22627e-40
20.05	3.65088e-42	1.58608e-41	7.43214e-41	4.4263e-40	1.36529e-38	5.85893e-38	1.12883e-37	1.59939e-37	1.92696e-37	2.13865e-37	2.68661e-37	3.46389e-37	2.9217e-37	2.15627e-37	1.51829e-37	1.04553e-37	7.10845e-38	4.79314e-38	3.21316e-38	2.14455e-38	1.42622e-38	9.45627e-39	6.25452e-39	4.1272e-39	2.71807e-39	1.78675e-39	1.1725e-39	7.68459e-40	5.02811e-40	3.28731e-40	2.14505e-40
20.15	3.52108e-42	1.52824e-41	7.14526e-41	4.21707e-40	1.29714e-38	5.7169e-38	1.11061e-37	1.58115e-37	1.91225e-37	2.13157e-37	2.70163e-37	3.44655e-37	2.87626e-37	2.11208e-37	1.4827e-37	1.01887e-37	6.91647e-38	4.65768e-38	3.11875e-38	2.07956e-38	1.38185e-38	9.15512e-39	6.05156e-39	3.99039e-39	2.62664e-39	1.726e-39	1.13213e-39	7.41547e-40	4.85221e-40	3.1683e-40	2.06708e-40
20.25	3.39655e-42	1.47281e-41	6.87156e-41	4.0202e-40	1.23162e-38	5.57777e-38	1.0927e-37	1.56314e-37	1.89772e-37	2.12427e-37	2.71587e-37	3.42659e-37	2.8305e-37	2.06857e-37	1.44802e-37	9.93061e-38	6.73076e-38	4.52721e-38	3.02849e-38	2.01746e-38	1.33943e-38	8.86762e-39	5.85682e-39	3.86054e-39	2.53962e-39	1.66791e-39	1.09352e-39	7.1599e-40	4.68218e-40	3.05783e-40	1.9941e-40
20.35	3.27704e-42	1.4196e-41	6.60973e-41	3.83475e-40	1.16851e-38	5.44149e-38	1.0751e-37	1.54518e-37	1.88306e-37	2.11673e-37	2.72924e-37	3.40327e-37	2.78437e-37	2.0258e-37	1.41435e-37	9.68142e-38	6.55195e-38	4.40176e-38	2.94158e-38	1.95774e-38	1.29886e-38	8.59376e-39	5.67222e-39	3.73633e-39	2.45676e-39	1.61237e-39	1.05704e-39	6.91704e-40	4.52076e-40	2.9518e-40	1.92396e-40
20.45	3.16234e-42	1.36868e-41	6.35977e-41	3.66064e-40	1.10777e-38	5.30768e-38	1.05768e-37	1.52752e-37	1.86848e-37	2.10898e-37	2.74169e-37	3.37761e-37	2.73826e-37	1.98381e-37	1.38151e-37	9.43962e-38	6.37978e-38	4.28111e-38	2.85818e-38	1.90065e-38	1.26006e-38	8.33139e-39	5.49602e-39	3.61833e-39	2.37781e-39	1.56004e-39	1.0219e-39	6.68613e-40	4.36874e-40	2.85216e-40	1.85824e-40
20.55	3.05222e-42	1.31986e-41	6.1205e-41	3.49624e-40	1.04932e-38	5.17695e-38	1.04057e-37	1.50984e-37	1.85368e-37	2.101e-37	2.75316e-37	3.34987e-37	2.69211e-37	1.94265e-37	1.34957e-37	9.20599e-38	6.21353e-38	4.16508e-38	2.77813e-38	1.84605e-38	1.22292e-38	8.08061e-39	5.32725e-39	3.50534e-39	2.30256e-39	1.50993e-39	9.88863e-40	6.46645e-40	4.2229e-40	2.75539e-40	1.79498e-40
20.65	2.94648e-42	1.27299e-41	5.89195e-41	3.34133e-40	9.93122e-39	5.04893e-38	1.02365e-37	1.49238e-37	1.83907e-37	2.09281e-37	2.76359e-37	3.31965e-37	2.64626e-37	1.90223e-37	1.31855e-37	8.97972e-38	6.05345e-38	4.05347e-38	2.70128e-38	1.7935e-38	1.18737e-38	7.8408e-39	5.16652e-39	3.39789e-39	2.23079e-39	1.46241e-39	9.57196e-40	6.25732e-40	4.08659e-40	2.66438e-40	1.73562e-40
20.75	2.84492e-42	1.22808e-41	5.67303e-41	3.19476e-40	9.39112e-39	4.92357e-38	1.00691e-37	1.47499e-37	1.82436e-37	2.08441e-37	2.77292e-37	3.28786e-37	2.6006e-37	1.8628e-37	1.28841e-37	8.76088e-38	5.89888e-38	3.94609e-38	2.62747e-38	1.74331e-38	1.15332e-38	7.61137e-39	5.01288e-39	3.2949e-39	2.16229e-39	1.41686e-39	9.272e-40	6.05811e-40	3.95442e-40	2.5787e-40	1.67841e-40
20.85	2.74735e-42	1.18498e-41	5.46379e-41	3.05598e-40	8.87236e-39	4.8008e-38	9.90525e-38	1.4579e-37	1.80974e-37	2.0758e-37	2.78111e-37	3.25432e-37	2.55543e-37	1.82425e-37	1.25914e-37	8.54977e-38	5.75001e-38	3.84275e-38	2.55657e-38	1.69506e-38	1.12069e-38	7.39178e-39	4.86506e-39	3.19684e-39	2.09689e-39	1.37362e-39	8.98237e-40	5.86822e-40	3.82964e-40	2.49618e-40	1.62466e-40
20.95	2.65361e-42	1.14354e-41	5.26326e-41	2.92506e-40	8.37443e-39	4.67999e-38	9.74318e-38	1.44081e-37	1.79493e-37	2.06712e-37	2.78811e-37	3.21982e-37	2.51057e-37	1.7866e-37	1.23076e-37	8.34509e-38	5.60623e-38	3.74329e-38	2.48855e-38	1.64885e-38	1.08942e-38	7.18149e-39	4.7245e-39	3.10275e-39	2.03441e-39	1.33211e-39	8.70943e-40	5.68712e-40	3.70961e-40	2.41672e-40	1.57279e-40
21.05	2.56351e-42	1.10383e-41	5.07147e-41	2.80089e-40	7.89489e-39	4.56231e-38	9.58397e-38	1.42394e-37	1.78032e-37	2.05812e-37	2.79388e-37	3.18384e-37	2.46633e-37	1.74985e-37	1.20319e-37	8.14715e-38	5.46736e-38	3.64753e-38	2.42305e-38	1.60431e-38	1.05943e-38	6.98001e-39	4.58994e-39	3.01307e-39	1.97468e-39	1.29226e-39	8.44716e-40	5.51428e-40	3.59513e-40	2.34259e-40	1.52399e-40
21.15	2.47691e-42	1.0657e-41	4.888e-41	2.68337e-40	7.43713e-39	4.44709e-38	9.42655e-38	1.40714e-37	1.76573e-37	2.04891e-37	2.7984e-37	3.14709e-37	2.42277e-37	1.71399e-37	1.17643e-37	7.95595e-38	5.33372e-38	3.5553e-38	2.36006e-38	1.56162e-38	1.03066e-38	6.78689e-39	4.46105e-39	2.92693e-39	1.91755e-39	1.25456e-39	8.19812e-40	5.34922e-40	3.48782e-40	2.27106e-40	1.47683e-40
21.25	2.39364e-42	1.02905e-41	4.7118e-41	2.57174e-40	6.99867e-39	4.3343e-38	9.27092e-38	1.39064e-37	1.75105e-37	2.03953e-37	2.80164e-37	3.10971e-37	2.37977e-37	1.67901e-37	1.15047e-37	7.77079e-38	5.20459e-38	3.46646e-38	2.29947e-38	1.52067e-38	1.00304e-38	6.60168e-39	4.33716e-39	2.84474e-39	1.86288e-39	1.2183e-39	7.95707e-40	5.19149e-40	3.38341e-40	2.20204e-40	1.4324e-40
21.35	2.31357e-42	9.9388e-42	4.54315e-41	2.46595e-40	6.57902e-39	4.2236e-38	9.11856e-38	1.37415e-37	1.73649e-37	2.02996e-37	2.80358e-37	3.07141e-37	2.33752e-37	1.64491e-37	1.12528e-37	7.59208e-38	5.08009e-38	3.38084e-38	2.24116e-38	1.48117e-38	9.76512e-39	6.42398e-39	4.21874e-39	2.7657e-39	1.81052e-39	1.18379e-39	7.72936e-40	5.04069e-40	3.28454e-40	2.13754e-40	1.38941e-40
21.45	2.23655e-42	9.60085e-42	4.3813e-41	2.36517e-40	6.17771e-39	4.11552e-38	8.96794e-38	1.35788e-37	1.72176e-37	2.02021e-37	2.80422e-37	3.03279e-37	2.29591e-37	1.61168e-37	1.10089e-37	7.41879e-38	4.95975e-38	3.29831e-38	2.18502e-38	1.44332e-38	9.51029e-39	6.25339e-39	4.10514e-39	2.69021e-39	1.76036e-39	1.15056e-39	7.51003e-40	4.89642e-40	3.18912e-40	2.07518e-40	1.34887e-40
21.55	2.16246e-42	9.27546e-42	4.22629e-41	2.26955e-40	5.79428e-39	4.00973e-38	8.82002e-38	1.34169e-37	1.70725e-37	2.01029e-37	2.80355e-37	2.9937e-37	2.2551e-37	1.57926e-37	1.07717e-37	7.25111e-38	4.84366e-38	3.21873e-38	2.13113e-38	1.40683e-38	9.26535e-39	6.08956e-39	3.99545e-39	2.61753e-39	1.71228e-39	1.11889e-39	7.30128e-40	4.75831e-40	3.09783e-40	2.01617e-40	1.30958e-40
21.65	2.09117e-42	8.96329e-42	4.07746e-41	2.17876e-40	5.42828e-39	3.90619e-38	8.67381e-38	1.32579e-37	1.69268e-37	2.00021e-37	2.80158e-37	2.95463e-37	2.21497e-37	1.54772e-37	1.05416e-37	7.08901e-38	4.73139e-38	3.14197e-38	2.07904e-38	1.37166e-38	9.02982e-39	5.93213e-39	3.89077e-39	2.54804e-39	1.66616e-39	1.08822e-39	7.09874e-40	4.62602e-40	3.01201e-40	1.95843e-40	1.27249e-40
21.75	2.02256e-42	8.66316e-42	3.93485e-41	2.09225e-40	5.07925e-39	3.80434e-38	8.52929e-38	1.30991e-37	1.67824e-37	1.98997e-37	2.79832e-37	2.91519e-37	2.17566e-37	1.517e-37	1.03183e-37	6.93193e-38	4.62304e-38	3.06791e-38	2.02884e-38	1.33792e-38	8.80322e-39	5.78079e-39	3.79019e-39	2.48108e-39	1.62191e-39	1.05895e-39	6.90698e-40	4.49924e-40	2.92825e-40	1.90376e-40	1.23649e-40
21.85	1.95651e-42	8.37427e-42	3.79785e-41	2.01001e-40	4.74677e-39	3.70517e-38	8.38785e-38	1.29425e-37	1.66365e-37	1.97957e-37	2.7938e-37	2.87584e-37	2.13706e-37	1.48707e-37	1.01016e-37	6.77986e-38	4.51819e-38	2.99642e-38	1.98044e-38	1.30535e-38	8.58512e-39	5.63523e-39	3.69322e-39	2.41698e-39	1.57941e-39	1.031e-39	6.72186e-40	4.37766e-40	2.8487e-40	1.85194e-40	1.20247e-40
21.95	1.89293e-42	8.09668e-42	3.66651e-41	1.93145e-40	4.42979e-39	3.60814e-38	8.24805e-38	1.27868e-37	1.64928e-37	1.96928e-37	2.78803e-37	2.83643e-37	2.09918e-37	1.45794e-37	9.89156e-38	6.63292e-38	4.4167e-38	2.92739e-38	1.93376e-38	1.27402e-38	8.37512e-39	5.49517e-39	3.60026e-39	2.35515e-39	1.53859e-39	1.00403e-39	6.54527e-40	4.26102e-40	2.77169e-40	1.80169e-40	1.16942e-40
22.05	1.8317e-42	7.82964e-42	3.54028e-41	1.85669e-40	4.12917e-39	3.51319e-38	8.1108e-38	1.26326e-37	1.63487e-37	1.95859e-37	2.78105e-37	2.79736e-37	2.06218e-37	1.42957e-37	9.68746e-38	6.49028e-38	4.31879e-38	2.86072e-38	1.88871e-38	1.24372e-38	8.17281e-39	5.36101e-39	3.51081e-39	2.29591e-39	1.49936e-39	9.78248e-40	6.37355e-40	4.14904e-40	2.69914e-40	1.75295e-40	1.13815e-40
22.15	1.77273e-42	7.5722e-42	3.4192e-41	1.78552e-40	3.84384e-39	3.42028e-38	7.97515e-38	1.24812e-37	1.6206e-37	1.94776e-37	2.77289e-37	2.75836e-37	2.0259e-37	1.40194e-37	9.48933e-38	6.35225e-38	4.22397e-38	2.79631e-38	1.84524e-38	1.21454e-38	7.97784e-39	5.23113e-39	3.42419e-39	2.23871e-39	1.46163e-39	9.53336e-40	6.21064e-40	4.04148e-40	2.62817e-40	1.70721e-40	1.10772e-40
22.25	1.71593e-42	7.32492e-42	3.30278e-41	1.71753e-40	3.57341e-39	3.32915e-38	7.84197e-38	1.23301e-37	1.6062e-37	1.9368e-37	2.7636e-37	2.71952e-37	1.99044e-37	1.37504e-37	9.29697e-38	6.21835e-38	4.13232e-38	2.73421e-38	1.80332e-38	1.18644e-38	7.78987e-39	5.10598e-39	3.34129e-39	2.18385e-39	1.42533e-39	9.29256e-40	6.05301e-40	3.93813e-40	2.55999e-40	1.66278e-40	1.07891e-40
22.35	1.6612e-42	7.08688e-42	3.19106e-41	1.65274e-40	3.31749e-39	3.24023e-38	7.70995e-38	1.21811e-37	1.59204e-37	1.92572e-37	2.75321e-37	2.68115e-37	1.95569e-37	1.3488e-37	9.1102e-38	6.08858e-38	4.04352e-38	2.67401e-38	1.76276e-38	1.15922e-38	7.60855e-39	4.98534e-39	3.26141e-39	2.13083e-39	1.39039e-39	9.0633e-40	5.90236e-40	3.83875e-40	2.49508e-40	1.62055e-40	1.05085e-40
22.45	1.60846e-42	6.8575e-42	3.08358e-41	1.59069e-40	3.07568e-39	3.15324e-38	7.58035e-38	1.20331e-37	1.57784e-37	1.91451e-37	2.74178e-37	2.64295e-37	1.92173e-37	1.3233e-37	8.92881e-38	5.96303e-38	3.95763e-38	2.61579e-38	1.72358e-38	1.13303e-38	7.43359e-39	4.869e-39	3.18441e-39	2.07994e-39	1.35674e-39	8.84143e-40	5.75555e-40	3.74315e-40	2.43207e-40	1.57903e-40	1.02425e-40
22.55	1.55763e-42	6.63682e-42	2.98039e-41	1.53152e-40	2.84761e-39	3.06815e-38	7.45312e-38	1.18878e-37	1.56379e-37	1.90319e-37	2.72936e-37	2.6052e-37	1.88848e-37	1.29847e-37	8.75297e-38	5.84103e-38	3.87436e-38	2.55946e-38	1.6857e-38	1.10769e-38	7.2647e-39	4.75675e-39	3.10993e-39	2.0307e-39	1.32433e-39	8.62886e-40	5.61599e-40	3.65114e-40	2.37256e-40	1.53955e-40	9.98314e-41
22.65	1.50863e-42	6.42427e-42	2.88108e-41	1.47506e-40	2.6329e-39	2.9845e-38	7.32741e-38	1.17428e-37	1.54962e-37	1.89176e-37	2.71599e-37	2.56779e-37	1.856e-37	1.27429e-37	8.5818e-38	5.7227e-38	3.79379e-38	2.50494e-38	1.64907e-38	1.08324e-38	7.10159e-39	4.64841e-39	3.0383e-39	1.9834e-39	1.29308e-39	8.42295e-40	5.4807e-40	3.56255e-40	2.31419e-40	1.50198e-40	9.73702e-41
22.75	1.46139e-42	6.21914e-42	2.78569e-41	1.421e-40	2.43119e-39	2.90311e-38	7.204e-38	1.16e-37	1.5357e-37	1.88023e-37	2.70173e-37	2.53096e-37	1.8242e-37	1.25074e-37	8.41549e-38	5.60803e-38	3.71553e-38	2.45217e-38	1.61363e-38	1.05952e-38	6.94402e-39	4.54381e-39	2.96917e-39	1.9376e-39	1.26295e-39	8.22549e-40	5.35115e-40	3.4772e-40	2.25798e-40	1.46539e-40	9.4968e-41
22.85	1.41583e-42	6.02187e-42	2.69384e-41	1.36937e-40	2.24211e-39	2.8235e-38	7.08169e-38	1.1458e-37	1.52175e-37	1.86873e-37	2.68664e-37	2.49452e-37	1.79315e-37	1.22781e-37	8.25386e-38	5.49664e-38	3.63977e-38	2.40106e-38	1.57945e-38	1.03663e-38	6.79173e-39	4.44276e-39	2.90202e-39	1.89355e-39	1.23388e-39	8.03306e-40	5.22466e-40	3.39494e-40	2.20432e-40	1.42974e-40	9.26865e-41
22.95	1.37189e-42	5.83177e-42	2.60559e-41	1.31991e-40	2.0646e-39	2.74566e-38	6.96164e-38	1.13188e-37	1.50796e-37	1.85701e-37	2.67077e-37	2.45848e-37	1.76276e-37	1.20547e-37	8.09676e-38	5.38873e-38	3.56639e-38	2.35155e-38	1.54626e-38	1.01452e-38	6.64448e-39	4.34511e-39	2.83755e-39	1.85087e-39	1.20582e-39	7.84839e-40	5.10421e-40	3.31562e-40	2.15212e-40	1.39617e-40	9.04574e-41
23.05	1.32951e-42	5.64836e-42	2.52057e-41	1.2725e-40	1.89976e-39	2.66935e-38	6.84381e-38	1.11799e-37	1.49408e-37	1.84521e-37	2.65416e-37	2.42307e-37	1.73302e-37	1.18371e-37	7.94417e-38	5.28376e-38	3.49515e-38	2.30358e-38	1.51411e-38	9.93052e-39	6.50207e-39	4.25072e-39	2.77525e-39	1.8098e-39	1.17873e-39	7.67107e-40	4.98722e-40	3.23911e-40	2.10271e-40	1.36341e-40	8.83384e-41
23.15	1.28862e-42	5.47173e-42	2.43885e-41	1.22724e-40	1.74646e-39	2.59493e-38	6.72741e-38	1.1043e-37	1.48043e-37	1.83333e-37	2.63689e-37	2.38804e-37	1.70402e-37	1.16251e-37	7.79565e-38	5.18182e-38	3.42611e-38	2.25708e-38	1.48298e-38	9.72342e-39	6.36428e-39	4.15943e-39	2.71484e-39	1.76996e-39	1.15256e-39	7.49893e-40	4.87359e-40	3.16526e-40	2.05412e-40	1.33218e-40	8.62662e-41
23.25	1.24916e-42	5.30142e-42	2.36009e-41	1.18383e-40	1.60437e-39	2.52216e-38	6.61316e-38	1.09071e-37	1.46678e-37	1.82137e-37	2.61899e-37	2.35359e-37	1.67564e-37	1.14183e-37	7.65121e-38	5.08291e-38	3.35904e-38	2.21199e-38	1.45282e-38	9.5225e-39	6.23091e-39	4.07111e-39	2.65661e-39	1.73159e-39	1.12728e-39	7.33351e-40	4.76525e-40	3.09397e-40	2.00766e-40	1.30134e-40	8.42946e-41
23.35	1.21107e-42	5.13686e-42	2.28435e-41	1.1423e-40	1.47312e-39	2.45103e-38	6.49993e-38	1.07738e-37	1.45328e-37	1.80935e-37	2.60052e-37	2.3196e-37	1.64793e-37	1.1217e-37	7.51071e-38	4.98671e-38	3.29401e-38	2.16825e-38	1.42358e-38	9.32753e-39	6.10178e-39	3.98564e-39	2.60026e-39	1.69435e-39	1.10283e-39	7.17278e-40	4.65989e-40	3.02511e-40	1.96237e-40	1.27191e-40	8.23647e-41
23.45	1.17431e-42	4.97845e-42	2.21149e-41	1.10243e-40	1.35234e-39	2.3815e-38	6.38882e-38	1.06408e-37	1.4397e-37	1.79726e-37	2.58153e-37	2.28626e-37	1.62082e-37	1.10208e-37	7.37401e-38	4.89323e-38	3.2308e-38	2.12583e-38	1.39523e-38	9.13926e-39	5.97671e-39	3.90289e-39	2.54541e-39	1.65846e-39	1.07919e-39	7.01658e-40	4.55871e-40	2.95856e-40	1.91863e-40	1.24381e-40	8.05271e-41
23.55	1.13882e-42	4.82563e-42	2.14115e-41	1.06416e-40	1.24167e-39	2.31319e-38	6.27977e-38	1.05098e-37	1.42636e-37	1.78512e-37	2.56208e-37	2.2534e-37	1.59435e-37	1.08296e-37	7.24122e-38	4.80254e-38	3.16949e-38	2.08465e-38	1.36777e-38	8.95643e-39	5.85553e-39	3.82275e-39	2.49262e-39	1.62359e-39	1.05631e-39	6.86711e-40	4.45961e-40	2.89424e-40	1.87715e-40	1.21633e-40	7.87268e-41
23.65	1.10455e-42	4.67805e-42	2.07346e-41	1.02756e-40	1.14071e-39	2.24676e-38	6.17206e-38	1.03798e-37	1.41303e-37	1.77293e-37	2.5422e-37	2.22101e-37	1.56845e-37	1.06432e-37	7.11173e-38	4.71419e-38	3.10979e-38	2.04468e-38	1.3411e-38	8.77946e-39	5.73807e-39	3.7451e-39	2.4415e-39	1.58996e-39	1.03418e-39	6.72172e-40	4.36499e-40	2.83204e-40	1.83626e-40	1.18948e-40	7.70113e-41
23.75	1.07146e-42	4.53575e-42	2.00817e-41	9.92397e-41	1.04908e-39	2.18185e-38	6.06635e-38	1.02523e-37	1.39985e-37	1.76093e-37	2.52194e-37	2.18928e-37	1.54315e-37	1.04614e-37	6.98568e-38	4.62836e-38	3.05185e-38	2.00587e-38	1.31521e-38	8.60719e-39	5.6242e-39	3.66985e-39	2.39183e-39	1.55727e-39	1.01275e-39	6.58173e-40	4.27283e-40	2.77186e-40	1.7971e-40	1.1641e-40	7.53292e-41
23.85	1.03949e-42	4.39842e-42	1.94531e-41	9.58703e-41	9.66179e-40	2.11842e-38	5.96195e-38	1.01252e-37	1.38661e-37	1.74865e-37	2.50135e-37	2.15797e-37	1.51841e-37	1.02842e-37	6.86294e-38	4.54479e-38	2.9956e-38	1.96817e-38	1.29008e-38	8.44035e-39	5.51375e-39	3.59708e-39	2.34383e-39	1.52571e-39	9.92168e-40	6.44546e-40	4.18418e-40	2.71362e-40	1.75884e-40	1.13927e-40	7.37251e-41
23.95	1.00861e-42	4.26559e-42	1.88465e-41	9.26309e-41	8.91887e-40	2.05628e-38	5.85883e-38	9.99945e-38	1.37361e-37	1.73633e-37	2.48046e-37	2.12725e-37	1.49424e-37	1.01113e-37	6.7434e-38	4.46348e-38	2.94085e-38	1.93154e-38	1.26568e-38	8.2787e-39	5.40661e-39	3.52633e-39	2.2973e-39	1.49502e-39	9.72051e-40	6.31416e-40	4.09723e-40	2.65724e-40	1.72182e-40	1.11496e-40	7.2151e-41
24.05	9.78774e-43	4.13759e-42	1.82624e-41	8.95158e-41	8.25519e-40	1.99573e-38	5.75798e-38	9.87569e-38	1.36061e-37	1.72398e-37	2.45932e-37	2.09701e-37	1.47057e-37	9.94244e-38	6.62706e-38	4.3845e-38	2.88766e-38	1.89595e-38	1.24198e-38	8.1212e-39	5.30262e-39	3.4577e-39	2.25217e-39	1.46537e-39	9.52555e-40	6.18559e-40	4.01409e-40	2.60263e-40	1.68665e-40	1.09196e-40	7.06488e-41
24.15	9.49942e-43	4.01399e-42	1.76984e-41	8.65329e-41	7.66503e-40	1.93658e-38	5.65837e-38	9.75282e-38	1.34778e-37	1.7116e-37	2.43796e-37	2.0674e-37	1.44745e-37	9.77797e-38	6.51362e-38	4.30748e-38	2.83588e-38	1.86135e-38	1.21895e-38	7.96879e-39	5.20168e-39	3.3911e-39	2.20813e-39	1.43651e-39	9.33653e-40	6.06164e-40	3.933e-40	2.54973e-40	1.65192e-40	1.06943e-40	6.91735e-41
24.25	9.22076e-43	3.89449e-42	1.71551e-41	8.36627e-41	7.14197e-40	1.87879e-38	5.56062e-38	9.63237e-38	1.33489e-37	1.69921e-37	2.41642e-37	2.03826e-37	1.42487e-37	9.6175e-38	6.40307e-38	4.23249e-38	2.78555e-38	1.8277e-38	1.19663e-38	7.82047e-39	5.10366e-39	3.32644e-39	2.16565e-39	1.40862e-39	9.15321e-40	5.9421e-40	3.85489e-40	2.49846e-40	1.61859e-40	1.04786e-40	6.77648e-41
24.35	8.95141e-43	3.77918e-42	1.66304e-41	8.09084e-41	6.67886e-40	1.82236e-38	5.46409e-38	9.5123e-38	1.32224e-37	1.6868e-37	2.39473e-37	2.0096e-37	1.40277e-37	9.4609e-38	6.29532e-38	4.15954e-38	2.73652e-38	1.79502e-38	1.17488e-38	7.67659e-39	5.00846e-39	3.26367e-39	2.12442e-39	1.38145e-39	8.97537e-40	5.82553e-40	3.77817e-40	2.44876e-40	1.58597e-40	1.02645e-40	6.63802e-41
24.45	8.691e-43	3.66777e-42	1.61248e-41	7.82568e-41	6.26804e-40	1.76695e-38	5.36877e-38	9.3941e-38	1.30961e-37	1.67437e-37	2.37292e-37	1.98153e-37	1.38118e-37	9.30806e-38	6.19029e-38	4.08841e-38	2.68875e-38	1.76319e-38	1.15372e-38	7.53626e-39	4.91595e-39	3.2027e-39	2.08426e-39	1.35518e-39	8.80278e-40	5.71303e-40	3.70471e-40	2.40056e-40	1.55435e-40	1.00595e-40	6.50572e-41
24.55	8.43922e-43	3.55991e-42	1.56362e-41	7.57109e-41	5.90188e-40	1.71314e-38	5.27554e-38	9.27679e-38	1.29713e-37	1.66194e-37	2.35102e-37	1.95388e-37	1.36005e-37	9.15887e-38	6.08787e-38	4.01925e-38	2.64233e-38	1.73221e-38	1.13314e-38	7.40007e-39	4.82605e-39	3.14346e-39	2.04538e-39	1.32957e-39	8.63524e-40	5.60326e-40	3.63296e-40	2.35379e-40	1.52427e-40	9.86296e-41	6.37559e-41
24.65	8.19572e-43	3.45588e-42	1.51653e-41	7.32549e-41	5.57335e-40	1.66059e-38	5.18347e-38	9.16179e-38	1.28462e-37	1.64951e-37	2.32906e-37	1.92678e-37	1.3394e-37	9.01322e-38	5.98817e-38	3.95172e-38	2.59709e-38	1.70206e-38	1.11312e-38	7.26785e-39	4.73865e-39	3.08589e-39	2.0076e-39	1.30479e-39	8.47256e-40	5.49614e-40	3.56377e-40	2.30842e-40	1.4945e-40	9.67002e-41	6.25118e-41
24.75	7.96022e-43	3.35533e-42	1.47101e-41	7.08958e-41	5.27531e-40	1.60928e-38	5.09314e-38	9.04718e-38	1.27233e-37	1.63719e-37	2.30706e-37	1.90013e-37	1.31918e-37	8.87099e-38	5.89075e-38	3.88591e-38	2.55306e-38	1.67271e-38	1.09364e-38	7.13879e-39	4.65366e-39	3.02993e-39	1.97066e-39	1.28063e-39	8.31454e-40	5.39322e-40	3.49572e-40	2.26437e-40	1.4659e-40	9.48064e-41	6.12873e-41
24.85	7.73241e-43	3.25803e-42	1.42712e-41	6.86292e-41	5.00518e-40	1.55907e-38	5.00393e-38	8.93438e-38	1.26007e-37	1.62476e-37	2.28505e-37	1.87404e-37	1.29942e-37	8.73199e-38	5.7957e-38	3.82182e-38	2.51012e-38	1.64412e-38	1.07471e-38	7.01365e-39	4.571e-39	2.97552e-39	1.93497e-39	1.25723e-39	8.16101e-40	5.2927e-40	3.43049e-40	2.2216e-40	1.43785e-40	9.30109e-41	6.01159e-41
24.95	7.51201e-43	3.16404e-42	1.38469e-41	6.64441e-41	4.75777e-40	1.51019e-38	4.91584e-38	8.82244e-38	1.24797e-37	1.61234e-37	2.26304e-37	1.8484e-37	1.28008e-37	8.59632e-38	5.70297e-38	3.75926e-38	2.46832e-38	1.61628e-38	1.05625e-38	6.89164e-39	4.49057e-39	2.92259e-39	1.90027e-39	1.23441e-39	8.01179e-40	5.19555e-40	3.3667e-40	2.18005e-40	1.41114e-40	9.12466e-41	5.89622e-41
25.05	7.29875e-43	3.07316e-42	1.34375e-41	6.43437e-41	4.52994e-40	1.46248e-38	4.82971e-38	8.71272e-38	1.23583e-37	1.59994e-37	2.24107e-37	1.82318e-37	1.26116e-37	8.4638e-38	5.61246e-38	3.69825e-38	2.42753e-38	1.58916e-38	1.03827e-38	6.77266e-39	4.4123e-39	2.8711e-39	1.86641e-39	1.21229e-39	7.86673e-40	5.10061e-40	3.30511e-40	2.13969e-40	1.38468e-40	8.9553e-41	5.78578e-41
25.15	7.09238e-43	2.98509e-42	1.30416e-41	6.23149e-41	4.31914e-40	1.41593e-38	4.74465e-38	8.60339e-38	1.22392e-37	1.58755e-37	2.21914e-37	1.7985e-37	1.24263e-37	8.33432e-38	5.52419e-38	3.63885e-38	2.38781e-38	1.56272e-38	1.02076e-38	6.65721e-39	4.33611e-39	2.82099e-39	1.83358e-39	1.1907e-39	7.72566e-40	5.0088e-40	3.24446e-40	2.10046e-40	1.35898e-40	8.78684e-41	5.67694e-41
25.25	6.89263e-43	2.90007e-42	1.26595e-41	6.03638e-41	4.12333e-40	1.37027e-38	4.6612e-38	8.4958e-38	1.21204e-37	1.57518e-37	2.19728e-37	1.77421e-37	1.2245e-37	8.20779e-38	5.43793e-38	3.58079e-38	2.34899e-38	1.53696e-38	1.00369e-38	6.54456e-39	4.26192e-39	2.77222e-39	1.80162e-39	1.16977e-39	7.58845e-40	4.91903e-40	3.18625e-40	2.06233e-40	1.33423e-40	8.62506e-41	5.5727e-41
25.35	6.69927e-43	2.81782e-42	1.22899e-41	5.84869e-41	3.94081e-40	1.32596e-38	4.5788e-38	8.38904e-38	1.20032e-37	1.56284e-37	2.1755e-37	1.75039e-37	1.20678e-37	8.08412e-38	5.35371e-38	3.52419e-38	2.31118e-38	1.51185e-38	9.87065e-39	6.43501e-39	4.18968e-39	2.72473e-39	1.77051e-39	1.14925e-39	7.45495e-40	4.83125e-40	3.12927e-40	2.02524e-40	1.30994e-40	8.46965e-41	5.46992e-41
25.45	6.51208e-43	2.73816e-42	1.19331e-41	5.66755e-41	3.77018e-40	1.28274e-38	4.49744e-38	8.28441e-38	1.18857e-37	1.55052e-37	2.15381e-37	1.72698e-37	1.18942e-37	7.96325e-38	5.27146e-38	3.46889e-38	2.27432e-38	1.48736e-38	9.70857e-39	6.3279e-39	4.1193e-39	2.67848e-39	1.74004e-39	1.12936e-39	7.32503e-40	4.74675e-40	3.0742e-40	1.98918e-40	1.28678e-40	8.3167e-41	5.37142e-41
25.55	6.33082e-43	2.66115e-42	1.15878e-41	5.49323e-41	3.61023e-40	1.24059e-38	4.41788e-38	8.18017e-38	1.17704e-37	1.53824e-37	2.13223e-37	1.70406e-37	1.17244e-37	7.84507e-38	5.19111e-38	3.4149e-38	2.23833e-38	1.46347e-38	9.551e-39	6.22368e-39	4.05072e-39	2.63343e-39	1.71055e-39	1.11006e-39	7.19856e-40	4.66407e-40	3.0199e-40	1.95408e-40	1.26379e-40	8.1662e-41	5.27423e-41
25.65	6.15529e-43	2.58661e-42	1.12543e-41	5.32466e-41	3.45996e-40	1.19948e-38	4.33933e-38	8.0776e-38	1.16555e-37	1.52618e-37	2.11077e-37	1.68151e-37	1.1558e-37	7.72953e-38	5.11274e-38	3.36229e-38	2.20323e-38	1.44017e-38	9.39689e-39	6.12225e-39	3.98389e-39	2.58975e-39	1.68181e-39	1.09119e-39	7.07542e-40	4.584e-40	2.96774e-40	1.91993e-40	1.24143e-40	8.02322e-41	5.18106e-41
25.75	5.98529e-43	2.51433e-42	1.09316e-41	5.16237e-41	3.31822e-40	1.1593e-38	4.26227e-38	7.97583e-38	1.15421e-37	1.51397e-37	2.08944e-37	1.6594e-37	1.13952e-37	7.61636e-38	5.03604e-38	3.31082e-38	2.16894e-38	1.41743e-38	9.24658e-39	6.02301e-39	3.91874e-39	2.54697e-39	1.65374e-39	1.07288e-39	6.95549e-40	4.50561e-40	2.91662e-40	1.88669e-40	1.21988e-40	7.88239e-41	5.08907e-41
25.85	5.82062e-43	2.44448e-42	1.06202e-41	5.00608e-41	3.18481e-40	1.12023e-38	4.18619e-38	7.87529e-38	1.14297e-37	1.50179e-37	2.06826e-37	1.63771e-37	1.12357e-37	7.50584e-38	4.96107e-38	3.26058e-38	2.1355e-38	1.39524e-38	9.09993e-39	5.92655e-39	3.85521e-39	2.50527e-39	1.62645e-39	1.05497e-39	6.83865e-40	4.42967e-40	2.86717e-40	1.85432e-40	1.19869e-40	7.74694e-41	5.00084e-41
25.95	5.66108e-43	2.37685e-42	1.03186e-41	4.85508e-41	3.05877e-40	1.08215e-38	4.11155e-38	7.77676e-38	1.13171e-37	1.48965e-37	2.04722e-37	1.61638e-37	1.10796e-37	7.39774e-38	4.8878e-38	3.21146e-38	2.1028e-38	1.37358e-38	8.95683e-39	5.83229e-39	3.79326e-39	2.4646e-39	1.59986e-39	1.03758e-39	6.72481e-40	4.35489e-40	2.81836e-40	1.8228e-40	1.17846e-40	7.61187e-41	4.91368e-41
26.05	5.50651e-43	2.3113e-42	1.00265e-41	4.70961e-41	2.93953e-40	1.04504e-38	4.03762e-38	7.67862e-38	1.12066e-37	1.47756e-37	2.02634e-37	1.59546e-37	1.09266e-37	7.29198e-38	4.81616e-38	3.16347e-38	2.07091e-38	1.35244e-38	8.81717e-39	5.74017e-39	3.73283e-39	2.42495e-39	1.57377e-39	1.02057e-39	6.61385e-40	4.28242e-40	2.77143e-40	1.79209e-40	1.15836e-40	7.4819e-41	4.83004e-41
26.15	5.35673e-43	2.24787e-42	9.74425e-42	4.56901e-41	2.82657e-40	1.00869e-38	3.96511e-38	7.58205e-38	1.10965e-37	1.46552e-37	2.00563e-37	1.5749e-37	1.07766e-37	7.18849e-38	4.74611e-38	3.11665e-38	2.03968e-38	1.33179e-38	8.68103e-39	5.65057e-39	3.67386e-39	2.38627e-39	1.54848e-39	1.00404e-39	6.50569e-40	4.21215e-40	2.72539e-40	1.76217e-40	1.13898e-40	7.35681e-41	4.74738e-41
26.25	5.21157e-43	2.18644e-42	9.47081e-42	4.43309e-41	2.71942e-40	9.73467e-39	3.89398e-38	7.48625e-38	1.0988e-37	1.45353e-37	1.98509e-37	1.55476e-37	1.06299e-37	7.08721e-38	4.67767e-38	3.0708e-38	2.00921e-38	1.31162e-38	8.54791e-39	5.56296e-39	3.61633e-39	2.34853e-39	1.52382e-39	9.87868e-40	6.40022e-40	4.14328e-40	2.6808e-40	1.73301e-40	1.1199e-40	7.23343e-41	4.66802e-41
26.35	5.07086e-43	2.12692e-42	9.20649e-42	4.30228e-41	2.61766e-40	9.39158e-39	3.82375e-38	7.39239e-38	1.08792e-37	1.44159e-37	1.96473e-37	1.53494e-37	1.0486e-37	6.98808e-38	4.61066e-38	3.02598e-38	1.97946e-38	1.29192e-38	8.41791e-39	5.47756e-39	3.56016e-39	2.3117e-39	1.49968e-39	9.72145e-40	6.29736e-40	4.07649e-40	2.63676e-40	1.70458e-40	1.1013e-40	7.11177e-41	4.58955e-41
26.45	4.93447e-43	2.06914e-42	8.95034e-42	4.17576e-41	2.52093e-40	9.05746e-39	3.75487e-38	7.29889e-38	1.07726e-37	1.4297e-37	1.94456e-37	1.5155e-37	1.03452e-37	6.89104e-38	4.54512e-38	2.9822e-38	1.95035e-38	1.27271e-38	8.29092e-39	5.39389e-39	3.50533e-39	2.27576e-39	1.47619e-39	9.56748e-40	6.19702e-40	4.01098e-40	2.59438e-40	1.67687e-40	1.08353e-40	6.996e-41	4.51417e-41
26.55	4.80223e-43	2.01327e-42	8.70267e-42	4.05376e-41	2.42889e-40	8.73214e-39	3.68664e-38	7.20691e-38	1.06664e-37	1.41796e-37	1.92457e-37	1.49644e-37	1.0207e-37	6.79597e-38	4.48099e-38	2.93934e-38	1.92193e-38	1.2539e-38	8.16687e-39	5.31245e-39	3.45179e-39	2.24067e-39	1.45327e-39	9.41778e-40	6.09911e-40	3.94674e-40	2.55276e-40	1.64984e-40	1.06585e-40	6.88173e-41	4.43961e-41
26.65	4.674e-43	1.95911e-42	8.46258e-42	3.93573e-41	2.34089e-40	8.41464e-39	3.61972e-38	7.11566e-38	1.05617e-37	1.40619e-37	1.90477e-37	1.47768e-37	1.00717e-37	6.70294e-38	4.41823e-38	2.89749e-38	1.8941e-38	1.23551e-38	8.04565e-39	5.23275e-39	3.3995e-39	2.2064e-39	1.43076e-39	9.27113e-40	6.00357e-40	3.88473e-40	2.51242e-40	1.62347e-40	1.04877e-40	6.76898e-41	4.36796e-41
26.75	4.54966e-43	1.90657e-42	8.23037e-42	3.82152e-41	2.25734e-40	8.10645e-39	3.55409e-38	7.02627e-38	1.04568e-37	1.39448e-37	1.88517e-37	1.45927e-37	9.93902e-38	6.61184e-38	4.3569e-38	2.85648e-38	1.86693e-38	1.21754e-38	7.92718e-39	5.15475e-39	3.34842e-39	2.17294e-39	1.40891e-39	9.12847e-40	5.91031e-40	3.82388e-40	2.47254e-40	1.59774e-40	1.03195e-40	6.66161e-41	4.29704e-41
26.85	4.42906e-43	1.85569e-42	8.00521e-42	3.71149e-41	2.17763e-40	7.80656e-39	3.48929e-38	6.93723e-38	1.0354e-37	1.38283e-37	1.86576e-37	1.44118e-37	9.80901e-38	6.52261e-38	4.29678e-38	2.81636e-38	1.84032e-38	1.19996e-38	7.8117e-39	5.07878e-39	3.29852e-39	2.14025e-39	1.38757e-39	8.98866e-40	5.81926e-40	3.7648e-40	2.43412e-40	1.57263e-40	1.01554e-40	6.55556e-41	4.22887e-41
26.95	4.31208e-43	1.80636e-42	7.78738e-42	3.60499e-41	2.10154e-40	7.51481e-39	3.42574e-38	6.84963e-38	1.02516e-37	1.37124e-37	1.84656e-37	1.42344e-37	9.68145e-38	6.4352e-38	4.23791e-38	2.77713e-38	1.81426e-38	1.18277e-38	7.69848e-39	5.0044e-39	3.24975e-39	2.10831e-39	1.36672e-39	8.85261e-40	5.73034e-40	3.7068e-40	2.39637e-40	1.54812e-40	9.99837e-41	6.45332e-41	4.16136e-41
27.05	4.19859e-43	1.75844e-42	7.57611e-42	3.50219e-41	2.02884e-40	7.22959e-39	3.3628e-38	6.76275e-38	1.01506e-37	1.35972e-37	1.82756e-37	1.40599e-37	9.55647e-38	6.34957e-38	4.18028e-38	2.7387e-38	1.78882e-38	1.16596e-38	7.58777e-39	4.93181e-39	3.20208e-39	2.0771e-39	1.34629e-39	8.71923e-40	5.6435e-40	3.65046e-40	2.35975e-40	1.5242e-40	9.84199e-41	6.35109e-41	4.09645e-41
27.15	4.08849e-43	1.71205e-42	7.37165e-42	3.40264e-41	1.95934e-40	6.95372e-39	3.30107e-38	6.67762e-38	1.00496e-37	1.34826e-37	1.80876e-37	1.38886e-37	9.43381e-38	6.26566e-38	4.12383e-38	2.70108e-38	1.76389e-38	1.14951e-38	7.47949e-39	4.86059e-39	3.15548e-39	2.0466e-39	1.32638e-39	8.58938e-40	5.55867e-40	3.59484e-40	2.32351e-40	1.50084e-40	9.6908e-41	6.2525e-41	4.03213e-41
27.25	3.98166e-43	1.66707e-42	7.1733e-42	3.30624e-41	1.89286e-40	6.68554e-39	3.24053e-38	6.59285e-38	9.95052e-38	1.33688e-37	1.79017e-37	1.37206e-37	9.31342e-38	6.18343e-38	4.06859e-38	2.66431e-38	1.73953e-38	1.13342e-38	7.37358e-39	4.79106e-39	3.10992e-39	2.01678e-39	1.30693e-39	8.46202e-40	5.47578e-40	3.5408e-40	2.28858e-40	1.47802e-40	9.54171e-41	6.15737e-41	3.97027e-41
27.35	3.87798e-43	1.62339e-42	6.98129e-42	3.21329e-41	1.82922e-40	6.42489e-39	3.18076e-38	6.50945e-38	9.85188e-38	1.32556e-37	1.77179e-37	1.35552e-37	9.19552e-38	6.10284e-38	4.01444e-38	2.62824e-38	1.71565e-38	1.11767e-38	7.26996e-39	4.72316e-39	3.06536e-39	1.9877e-39	1.2878e-39	8.33799e-40	5.39478e-40	3.48828e-40	2.25422e-40	1.45573e-40	9.39892e-41	6.06333e-41	3.90895e-41
27.45	3.77735e-43	1.58106e-42	6.79496e-42	3.12323e-41	1.76827e-40	6.17099e-39	3.12215e-38	6.42673e-38	9.75468e-38	1.31431e-37	1.75361e-37	1.33928e-37	9.07977e-38	6.02373e-38	3.96138e-38	2.59295e-38	1.6923e-38	1.10226e-38	7.16856e-39	4.65651e-39	3.02178e-39	1.95919e-39	1.2692e-39	8.2163e-40	5.3156e-40	3.43667e-40	2.22043e-40	1.43395e-40	9.25662e-41	5.97037e-41	3.84994e-41
27.55	3.67967e-43	1.53999e-42	6.61456e-42	3.03623e-41	1.70976e-40	5.92502e-39	3.06429e-38	6.3457e-38	9.65738e-38	1.3033e-37	1.73564e-37	1.32331e-37	8.9663e-38	5.94628e-38	3.90939e-38	2.55836e-38	1.66941e-38	1.08717e-38	7.06947e-39	4.59152e-39	2.97915e-39	1.9313e-39	1.25102e-39	8.09775e-40	5.2382e-40	3.3865e-40	2.18784e-40	1.41267e-40	9.1176e-41	5.88172e-41	3.79143e-41
27.65	3.58485e-43	1.50006e-42	6.43944e-42	2.95192e-41	1.65377e-40	5.68616e-39	3.00718e-38	6.265e-38	9.56202e-38	1.2922e-37	1.71787e-37	1.30765e-37	8.85488e-38	5.87035e-38	3.85845e-38	2.52447e-38	1.64702e-38	1.0724e-38	6.97234e-39	4.52781e-39	2.93744e-39	1.90402e-39	1.23318e-39	7.98139e-40	5.16251e-40	3.33717e-40	2.15577e-40	1.39186e-40	8.98307e-41	5.79402e-41	3.7351e-41
27.75	3.49279e-43	1.46139e-42	6.26984e-42	2.87044e-41	1.60007e-40	5.45428e-39	2.95136e-38	6.18529e-38	9.46707e-38	1.28117e-37	1.70031e-37	1.29224e-37	8.74562e-38	5.79589e-38	3.80859e-38	2.49132e-38	1.62506e-38	1.05794e-38	6.87726e-39	4.46535e-39	2.89662e-39	1.87733e-39	1.21578e-39	7.868e-40	5.0885e-40	3.28869e-40	2.12462e-40	1.37153e-40	8.85027e-41	5.70933e-41	3.67923e-41
27.85	3.4034e-43	1.42385e-42	6.10517e-42	2.79134e-41	1.54853e-40	5.22924e-39	2.89626e-38	6.10688e-38	9.37353e-38	1.27022e-37	1.68296e-37	1.2771e-37	8.63831e-38	5.72286e-38	3.75964e-38	2.45879e-38	1.60353e-38	1.04377e-38	6.78416e-39	4.40441e-39	2.85667e-39	1.85121e-39	1.19876e-39	7.75666e-40	5.0161e-40	3.24178e-40	2.09375e-40	1.35164e-40	8.72298e-41	5.62452e-41	3.62542e-41
27.95	3.31659e-43	1.38738e-42	5.94565e-42	2.71487e-41	1.49905e-40	5.00978e-39	2.84222e-38	6.02912e-38	9.27991e-38	1.25934e-37	1.66582e-37	1.26224e-37	8.53307e-38	5.65124e-38	3.71165e-38	2.4269e-38	1.58248e-38	1.0299e-38	6.69298e-39	4.34465e-39	2.81756e-39	1.82565e-39	1.182e-39	7.64812e-40	4.94527e-40	3.19565e-40	2.06396e-40	1.3322e-40	8.596e-41	5.5426e-41	3.57203e-41
28.05	3.23228e-43	1.35202e-42	5.79073e-42	2.64095e-41	1.45153e-40	4.79808e-39	2.78889e-38	5.95293e-38	9.18817e-38	1.24854e-37	1.64887e-37	1.24761e-37	8.42969e-38	5.58098e-38	3.66459e-38	2.39567e-38	1.56183e-38	1.0163e-38	6.60369e-39	4.28622e-39	2.77927e-39	1.80062e-39	1.1657e-39	7.54152e-40	4.87598e-40	3.15076e-40	2.03462e-40	1.31318e-40	8.47183e-41	5.46346e-41	3.5206e-41
28.15	3.15039e-43	1.31767e-42	5.6408e-42	2.56925e-41	1.40586e-40	4.59283e-39	2.73625e-38	5.87707e-38	9.09683e-38	1.23781e-37	1.63214e-37	1.23324e-37	8.32827e-38	5.51204e-38	3.61845e-38	2.36503e-38	1.54162e-38	1.00298e-38	6.51646e-39	4.22881e-39	2.74177e-39	1.77612e-39	1.14974e-39	7.43756e-40	4.80816e-40	3.10659e-40	2.00611e-40	1.29457e-40	8.35158e-41	5.38509e-41	3.46954e-41
28.25	3.07084e-43	1.28427e-42	5.49514e-42	2.4999e-41	1.36196e-40	4.39392e-39	2.68479e-38	5.80244e-38	9.00687e-38	1.22716e-37	1.6156e-37	1.2191e-37	8.22855e-38	5.44436e-38	3.57319e-38	2.33504e-38	1.52178e-38	9.89933e-39	6.43075e-39	4.17275e-39	2.70505e-39	1.75213e-39	1.13412e-39	7.33542e-40	4.74178e-40	3.0636e-40	1.97784e-40	1.27637e-40	8.23275e-41	5.30751e-41	3.42034e-41
28.35	2.99355e-43	1.25189e-42	5.35363e-42	2.43253e-41	1.31974e-40	4.20072e-39	2.63401e-38	5.72844e-38	8.91684e-38	1.21659e-37	1.59927e-37	1.20522e-37	8.1307e-38	5.37799e-38	3.52883e-38	2.30558e-38	1.50236e-38	9.77142e-39	6.34677e-39	4.11775e-39	2.66909e-39	1.72864e-39	1.11877e-39	7.23578e-40	4.6768e-40	3.02106e-40	1.95053e-40	1.25855e-40	8.11877e-41	5.23343e-41	3.37148e-41
28.45	2.91845e-43	1.22044e-42	5.21646e-42	2.36735e-41	1.27913e-40	4.01412e-39	2.58421e-38	5.65594e-38	8.82862e-38	1.20618e-37	1.58313e-37	1.19156e-37	8.03469e-38	5.31285e-38	3.48528e-38	2.2767e-38	1.48329e-38	9.64604e-39	6.26448e-39	4.06376e-39	2.63385e-39	1.70563e-39	1.10378e-39	7.13786e-40	4.61317e-40	2.97964e-40	1.92362e-40	1.24111e-40	8.00497e-41	5.16003e-41	3.32438e-41
28.55	2.84548e-43	1.18986e-42	5.08317e-42	2.30429e-41	1.23989e-40	3.8335e-39	2.53507e-38	5.58374e-38	8.74081e-38	1.19577e-37	1.5672e-37	1.17814e-37	7.94032e-38	5.24891e-38	3.44256e-38	2.24838e-38	1.46462e-38	9.52327e-39	6.18381e-39	4.01104e-39	2.59933e-39	1.68308e-39	1.08911e-39	7.0423e-40	4.55087e-40	2.93931e-40	1.89745e-40	1.22405e-40	7.89468e-41	5.08907e-41	3.27759e-41
28.65	2.77456e-43	1.16019e-42	4.95393e-42	2.24308e-41	1.20227e-40	3.65874e-39	2.48656e-38	5.51272e-38	8.65432e-38	1.18543e-37	1.55146e-37	1.16492e-37	7.8477e-38	5.18615e-38	3.40063e-38	2.22059e-38	1.44627e-38	9.40276e-39	6.10474e-39	3.95927e-39	2.5655e-39	1.66099e-39	1.07464e-39	6.94836e-40	4.48985e-40	2.8996e-40	1.87149e-40	1.20733e-40	7.78563e-41	5.01789e-41	3.23248e-41
28.75	2.70563e-43	1.13136e-42	4.82831e-42	2.18384e-41	1.16604e-40	3.48972e-39	2.43916e-38	5.4423e-38	8.56779e-38	1.17518e-37	1.53592e-37	1.15196e-37	7.75665e-38	5.12453e-38	3.35948e-38	2.19332e-38	1.42829e-38	9.28458e-39	6.02722e-39	3.90862e-39	2.53234e-39	1.63935e-39	1.06055e-39	6.85667e-40	4.43008e-40	2.86091e-40	1.84639e-40	1.19097e-40	7.67888e-41	4.94906e-41	3.18765e-41
28.85	2.63863e-43	1.10329e-42	4.70649e-42	2.12624e-41	1.13113e-40	3.32548e-39	2.39238e-38	5.3733e-38	8.48301e-38	1.16501e-37	1.52057e-37	1.13919e-37	7.66726e-38	5.06402e-38	3.31916e-38	2.16661e-38	1.41067e-38	9.16867e-39	5.95131e-39	3.85879e-39	2.49984e-39	1.61814e-39	1.04675e-39	6.7665e-40	4.37153e-40	2.82281e-40	1.82165e-40	1.17494e-40	7.57639e-41	4.88247e-41	3.1444e-41
28.95	2.57349e-43	1.07607e-42	4.58805e-42	2.07048e-41	1.0975e-40	3.16764e-39	2.34651e-38	5.3046e-38	8.39863e-38	1.15492e-37	1.50541e-37	1.12663e-37	7.57937e-38	5.00461e-38	3.27951e-38	2.14035e-38	1.39336e-38	9.05499e-39	5.87676e-39	3.81001e-39	2.46798e-39	1.59734e-39	1.03318e-39	6.67845e-40	4.31415e-40	2.78568e-40	1.79757e-40	1.15924e-40	7.47398e-41	4.81645e-41	3.10142e-41
29.05	2.51016e-43	1.04962e-42	4.47316e-42	2.01649e-41	1.06507e-40	3.01522e-39	2.30124e-38	5.23702e-38	8.31552e-38	1.14491e-37	1.49044e-37	1.11429e-37	7.49307e-38	4.94626e-38	3.2406e-38	2.11461e-38	1.3764e-38	8.94346e-39	5.80364e-39	3.76226e-39	2.43673e-39	1.57696e-39	1.01991e-39	6.59185e-40	4.25793e-40	2.7489e-40	1.77366e-40	1.14386e-40	7.37466e-41	4.751e-41	3.05995e-41
29.15	2.44859e-43	1.02388e-42	4.36144e-42	1.96405e-41	1.03381e-40	2.86811e-39	2.25686e-38	5.17001e-38	8.23238e-38	1.13498e-37	1.47566e-37	1.10213e-37	7.40821e-38	4.88887e-38	3.20238e-38	2.08931e-38	1.35974e-38	8.83404e-39	5.73191e-39	3.71527e-39	2.4061e-39	1.55707e-39	1.00691e-39	6.50726e-40	4.20306e-40	2.71305e-40	1.75055e-40	1.12879e-40	7.27638e-41	4.68843e-41	3.01871e-41
29.25	2.3887e-43	9.9889e-43	4.25305e-42	1.91327e-41	1.00365e-40	2.72584e-39	2.21292e-38	5.10436e-38	8.15093e-38	1.12513e-37	1.46106e-37	1.09019e-37	7.32474e-38	4.83258e-38	3.16486e-38	2.06448e-38	1.3434e-38	8.72667e-39	5.66155e-39	3.66933e-39	2.37605e-39	1.53747e-39	9.94086e-40	6.42403e-40	4.14904e-40	2.67811e-40	1.72774e-40	1.11402e-40	7.18009e-41	4.62637e-41	2.97891e-41
29.35	2.33047e-43	9.74592e-43	4.14762e-42	1.86393e-41	9.7456e-41	2.58906e-39	2.16984e-38	5.03898e-38	8.06987e-38	1.11549e-37	1.44665e-37	1.07842e-37	7.24282e-38	4.77727e-38	3.12804e-38	2.04014e-38	1.32735e-38	8.6213e-39	5.59251e-39	3.62418e-39	2.34658e-39	1.51824e-39	9.81585e-40	6.34273e-40	4.09607e-40	2.64366e-40	1.70553e-40	1.09955e-40	7.08759e-41	4.56629e-41	2.93932e-41
29.45	2.27382e-43	9.50924e-43	4.0453e-42	1.81598e-41	9.46429e-41	2.45727e-39	2.12761e-38	4.97468e-38	7.99004e-38	1.10581e-37	1.43242e-37	1.06687e-37	7.16224e-38	4.72293e-38	3.09185e-38	2.0162e-38	1.31157e-38	8.51788e-39	5.52475e-39	3.57981e-39	2.31766e-39	1.49938e-39	9.69324e-40	6.2627e-40	4.04414e-40	2.61008e-40	1.68347e-40	1.08536e-40	6.99508e-41	4.50595e-41	2.9011e-41
29.55	2.21872e-43	9.27954e-43	3.94576e-42	1.7696e-41	9.19327e-41	2.3304e-39	2.08594e-38	4.91091e-38	7.91019e-38	1.0962e-37	1.41836e-37	1.05549e-37	7.08307e-38	4.66954e-38	3.0563e-38	1.9927e-38	1.29612e-38	8.41637e-39	5.45844e-39	3.53642e-39	2.2893e-39	1.48089e-39	9.57297e-40	6.1845e-40	3.99321e-40	2.57696e-40	1.66212e-40	1.07146e-40	6.90531e-41	4.44753e-41	2.86308e-41
29.65	2.16512e-43	9.05617e-43	3.84914e-42	1.72453e-41	8.93159e-41	2.20769e-39	2.04508e-38	4.84794e-38	7.83196e-38	1.08667e-37	1.40449e-37	1.04428e-37	7.00518e-38	4.61707e-38	3.02137e-38	1.96963e-38	1.28093e-38	8.31671e-39	5.39317e-39	3.49376e-39	2.26146e-39	1.46274e-39	9.45463e-40	6.10751e-40	3.94326e-40	2.54432e-40	1.64105e-40	1.05782e-40	6.81641e-41	4.39095e-41	2.82636e-41
29.75	2.11297e-43	8.83872e-43	3.75512e-42	1.68084e-41	8.67885e-41	2.09036e-39	2.00464e-38	4.78624e-38	7.75411e-38	1.07723e-37	1.39079e-37	1.03327e-37	6.92864e-38	4.5655e-38	2.98706e-38	1.94695e-38	1.26602e-38	8.21885e-39	5.3291e-39	3.45196e-39	2.23414e-39	1.44493e-39	9.33887e-40	6.03226e-40	3.89426e-40	2.51264e-40	1.62053e-40	1.04444e-40	6.72925e-41	4.33411e-41	2.78982e-41
29.85	2.06222e-43	8.62742e-43	3.66384e-42	1.63837e-41	8.43468e-41	1.97765e-39	1.96499e-38	4.72481e-38	7.67745e-38	1.06786e-37	1.37726e-37	1.02241e-37	6.85333e-38	4.51481e-38	2.95339e-38	1.92471e-38	1.25137e-38	8.12277e-39	5.26619e-39	3.4108e-39	2.20733e-39	1.42745e-39	9.22528e-40	5.95816e-40	3.84619e-40	2.4814e-40	1.60012e-40	1.03133e-40	6.64546e-41	4.27905e-41	2.75452e-41
29.95	2.01284e-43	8.42187e-43	3.575e-42	1.59707e-41	8.19875e-41	1.86946e-39	1.92613e-38	4.66439e-38	7.60078e-38	1.05858e-37	1.3639e-37	1.01174e-37	6.77931e-38	4.46495e-38	2.92026e-38	1.90282e-38	1.23699e-38	8.0284e-39	5.20442e-39	3.37051e-39	2.18101e-39	1.4103e-39	9.11314e-40	5.88571e-40	3.79903e-40	2.45091e-40	1.58037e-40	1.01846e-40	6.56161e-41	4.2257e-41	2.71939e-41
30.05	1.96478e-43	8.22153e-43	3.48873e-42	1.5571e-41	7.97072e-41	1.76571e-39	1.88779e-38	4.60446e-38	7.52567e-38	1.04938e-37	1.35071e-37	1.00122e-37	6.70647e-38	4.41596e-38	2.8877e-38	1.88132e-38	1.22285e-38	7.93572e-39	5.14376e-39	3.33089e-39	2.15517e-39	1.39346e-39	9.00372e-40	5.81435e-40	3.75275e-40	2.42083e-40	1.56086e-40	1.00584e-40	6.48018e-41	4.17273e-41	2.68544e-41
30.15	1.91801e-43	8.02699e-43	3.40474e-42	1.51823e-41	7.75027e-41	1.66605e-39	1.8502e-38	4.54576e-38	7.45093e-38	1.04025e-37	1.33769e-37	9.90889e-38	6.63486e-38	4.3678e-38	2.85569e-38	1.86021e-38	1.20898e-38	7.84468e-39	5.08426e-39	3.29192e-39	2.1298e-39	1.37693e-39	8.89632e-40	5.74456e-40	3.70733e-40	2.39148e-40	1.54185e-40	9.93458e-41	6.39949e-41	4.12013e-41	2.65163e-41
30.25	1.87248e-43	7.83769e-43	3.32317e-42	1.48053e-41	7.5371e-41	1.57091e-39	1.813e-38	4.48731e-38	7.37734e-38	1.03127e-37	1.32483e-37	9.80707e-38	6.56437e-38	4.32044e-38	2.82422e-38	1.83944e-38	1.19533e-38	7.75524e-39	5.02574e-39	3.25377e-39	2.10488e-39	1.36069e-39	8.79056e-40	5.6758e-40	3.66275e-40	2.36236e-40	1.52294e-40	9.81307e-41	6.32188e-41	4.06978e-41	2.61896e-41
30.35	1.82815e-43	7.6533e-43	3.24374e-42	1.44385e-41	7.33015e-41	1.47994e-39	1.77654e-38	4.42981e-38	7.30374e-38	1.02231e-37	1.31214e-37	9.70673e-38	6.49497e-38	4.27387e-38	2.79329e-38	1.81902e-38	1.1819e-38	7.66736e-39	4.96826e-39	3.21624e-39	2.08042e-39	1.34476e-39	8.68703e-40	5.60855e-40	3.61898e-40	2.33393e-40	1.50462e-40	9.69382e-41	6.24418e-41	4.01975e-41	2.58642e-41
30.45	1.785e-43	7.47403e-43	3.16658e-42	1.40818e-41	7.13072e-41	1.39306e-39	1.7408e-38	4.3728e-38	7.23163e-38	1.01342e-37	1.2996e-37	9.60811e-38	6.42679e-38	4.22806e-38	2.7629e-38	1.79899e-38	1.16874e-38	7.58101e-39	4.91178e-39	3.17943e-39	2.05638e-39	1.3291e-39	8.58537e-40	5.54227e-40	3.57602e-40	2.30617e-40	1.48653e-40	9.57677e-41	6.16793e-41	3.97125e-41	2.55497e-41
30.55	1.74298e-43	7.29953e-43	3.09161e-42	1.37362e-41	6.93776e-41	1.30975e-39	1.70554e-38	4.31694e-38	7.16026e-38	1.00462e-37	1.28722e-37	9.51082e-38	6.35965e-38	4.18301e-38	2.733e-38	1.77927e-38	1.15578e-38	7.49616e-39	4.85629e-39	3.14315e-39	2.03278e-39	1.31373e-39	8.48493e-40	5.47742e-40	3.53383e-40	2.27876e-40	1.46888e-40	9.46187e-41	6.09383e-41	3.92248e-41	2.52363e-41
30.65	1.70207e-43	7.12936e-43	3.0185e-42	1.33999e-41	6.75102e-41	1.2308e-39	1.67099e-38	4.26132e-38	7.08925e-38	9.95891e-38	1.27499e-37	9.41511e-38	6.29363e-38	4.13869e-38	2.70359e-38	1.75989e-38	1.14306e-38	7.41294e-39	4.80175e-39	3.10756e-39	2.00958e-39	1.29863e-39	8.38687e-40	5.4135e-40	3.4924e-40	2.252e-40	1.45132e-40	9.34907e-41	6.02036e-41	3.87518e-41	2.49333e-41
30.75	1.66223e-43	6.96401e-43	2.94745e-42	1.30736e-41	6.57025e-41	1.15568e-39	1.63678e-38	4.20662e-38	7.01932e-38	9.87243e-38	1.26292e-37	9.32077e-38	6.22861e-38	4.09504e-38	2.67467e-38	1.74082e-38	1.13054e-38	7.33096e-39	4.74816e-39	3.07265e-39	1.9868e-39	1.28379e-39	8.29054e-40	5.35094e-40	3.45171e-40	2.22558e-40	1.4343e-40	9.23831e-41	5.94965e-41	3.82932e-41	2.46314e-41
30.85	1.62342e-43	6.80303e-43	2.87824e-42	1.2756e-41	6.39524e-41	1.08431e-39	1.60327e-38	4.15237e-38	6.9494e-38	9.78673e-38	1.251e-37	9.22801e-38	6.16466e-38	4.05214e-38	2.64622e-38	1.72207e-38	1.11824e-38	7.25037e-39	4.69562e-39	3.03823e-39	1.9644e-39	1.26921e-39	8.19562e-40	5.28927e-40	3.41175e-40	2.19948e-40	1.41748e-40	9.12955e-41	5.87881e-41	3.78372e-41	2.43393e-41
30.95	1.58562e-43	6.64614e-43	2.81096e-42	1.24477e-41	6.22576e-41	1.0166e-39	1.57042e-38	4.09922e-38	6.8809e-38	9.70181e-38	1.23923e-37	9.13657e-38	6.10166e-38	4.00994e-38	2.61827e-38	1.70365e-38	1.10613e-38	7.17114e-39	4.64384e-39	3.0045e-39	1.9424e-39	1.25492e-39	8.10263e-40	5.2289e-40	3.37249e-40	2.17413e-40	1.40107e-40	9.02274e-41	5.80926e-41	3.73841e-41	2.40483e-41
31.05	1.5488e-43	6.49351e-43	2.74541e-42	1.21471e-41	6.0616e-41	9.52319e-40	1.53803e-38	4.0463e-38	6.81275e-38	9.61766e-38	1.2276e-37	9.04642e-38	6.0397e-38	3.96841e-38	2.59074e-38	1.68551e-38	1.09424e-38	7.09324e-39	4.59293e-39	2.9713e-39	1.92077e-39	1.24084e-39	8.01126e-40	5.16937e-40	3.33392e-40	2.14909e-40	1.38473e-40	8.91783e-41	5.74163e-41	3.69499e-41	2.37667e-41
31.15	1.51293e-43	6.34487e-43	2.68169e-42	1.18554e-41	5.90258e-41	8.91714e-40	1.50628e-38	3.99424e-38	6.74565e-38	9.53428e-38	1.21612e-37	8.95777e-38	5.97865e-38	3.92753e-38	2.56366e-38	1.66768e-38	1.08252e-38	7.01664e-39	4.54288e-39	2.9386e-39	1.89951e-39	1.22701e-39	7.92146e-40	5.11108e-40	3.29602e-40	2.12462e-40	1.36889e-40	8.81477e-41	5.67453e-41	3.6518e-41	2.3486e-41
31.25	1.47798e-43	6.19983e-43	2.61958e-42	1.15721e-41	5.7485e-41	8.34532e-40	1.47496e-38	3.94262e-38	6.67854e-38	9.45274e-38	1.20478e-37	8.87028e-38	5.91859e-38	3.88731e-38	2.53701e-38	1.65013e-38	1.07101e-38	6.9413e-39	4.49366e-39	2.90656e-39	1.87861e-39	1.21341e-39	7.83268e-40	5.05359e-40	3.25878e-40	2.10045e-40	1.35323e-40	8.71353e-41	5.60992e-41	3.60991e-41	2.32144e-41
31.35	1.44393e-43	6.05883e-43	2.5592e-42	1.12962e-41	5.5989e-41	7.80691e-40	1.44408e-38	3.89205e-38	6.61281e-38	9.37087e-38	1.19359e-37	8.78415e-38	5.85937e-38	3.84771e-38	2.51078e-38	1.63286e-38	1.05969e-38	6.86721e-39	4.44526e-39	2.875e-39	1.85806e-39	1.20004e-39	7.74594e-40	4.99729e-40	3.22218e-40	2.07682e-40	1.33794e-40	8.61405e-41	5.54516e-41	3.56772e-41	2.29435e-41
31.45	1.41075e-43	5.92147e-43	2.50034e-42	1.10284e-41	5.45418e-41	7.29849e-40	1.41391e-38	3.84169e-38	6.54741e-38	9.28976e-38	1.18253e-37	8.69922e-38	5.80109e-38	3.80873e-38	2.48499e-38	1.6159e-38	1.04855e-38	6.79433e-39	4.39773e-39	2.84402e-39	1.83786e-39	1.18689e-39	7.66066e-40	4.94174e-40	3.18621e-40	2.05334e-40	1.32271e-40	8.5163e-41	5.48216e-41	3.52678e-41	2.26814e-41
31.55	1.37841e-43	5.78754e-43	2.44309e-42	1.0767e-41	5.31388e-41	6.82463e-40	1.38416e-38	3.79196e-38	6.48301e-38	9.20941e-38	1.1716e-37	8.61568e-38	5.74374e-38	3.77036e-38	2.45959e-38	1.59917e-38	1.0376e-38	6.72263e-39	4.35091e-39	2.81345e-39	1.81799e-39	1.17397e-39	7.57656e-40	4.88734e-40	3.15085e-40	2.0304e-40	1.30785e-40	8.42024e-41	5.41962e-41	3.48705e-41	2.242e-41
31.65	1.34689e-43	5.65717e-43	2.38728e-42	1.05132e-41	5.17785e-41	6.3817e-40	1.35502e-38	3.74304e-38	6.41863e-38	9.12979e-38	1.16081e-37	8.53327e-38	5.68722e-38	3.73256e-38	2.43458e-38	1.58272e-38	1.02681e-38	6.6521e-39	4.30485e-39	2.78349e-39	1.79845e-39	1.16126e-39	7.49412e-40	4.83366e-40	3.11609e-40	2.00796e-40	1.29333e-40	8.32583e-41	5.35818e-41	3.44751e-41	2.21669e-41
31.75	1.31617e-43	5.53014e-43	2.33299e-42	1.02666e-41	5.04593e-41	5.96884e-40	1.32628e-38	3.69452e-38	6.35555e-38	9.05092e-38	1.15016e-37	8.452e-38	5.63158e-38	3.69536e-38	2.40997e-38	1.56654e-38	1.01621e-38	6.5827e-39	4.25955e-39	2.75396e-39	1.77924e-39	1.14876e-39	7.41305e-40	4.78107e-40	3.08191e-40	1.98579e-40	1.27888e-40	8.23452e-41	5.29898e-41	3.40819e-41	2.19144e-41
31.85	1.28622e-43	5.40612e-43	2.28006e-42	1.00263e-41	4.91798e-41	5.5842e-40	1.29793e-38	3.647e-38	6.2928e-38	8.97279e-38	1.13963e-37	8.37203e-38	5.57674e-38	3.65873e-38	2.38573e-38	1.55059e-38	1.00576e-38	6.51442e-39	4.21497e-39	2.72487e-39	1.76033e-39	1.13647e-39	7.33286e-40	4.72916e-40	3.04831e-40	1.9641e-40	1.26485e-40	8.14326e-41	5.2396e-41	3.37047e-41	2.167e-41
31.95	1.25703e-43	5.28549e-43	2.22856e-42	9.79291e-42	4.79385e-41	5.22889e-40	1.27025e-38	3.59967e-38	6.231e-38	8.89538e-38	1.12923e-37	8.29308e-38	5.52276e-38	3.62266e-38	2.36188e-38	1.53493e-38	9.95488e-39	6.44722e-39	4.17111e-39	2.69634e-39	1.74174e-39	1.12438e-39	7.25445e-40	4.6783e-40	3.01526e-40	1.94266e-40	1.25097e-40	8.05354e-41	5.18181e-41	3.33292e-41	2.1426e-41
32.05	1.22857e-43	5.16792e-43	2.17833e-42	9.56505e-42	4.67341e-41	4.9009e-40	1.24296e-38	3.55312e-38	6.16922e-38	8.81871e-38	1.11896e-37	8.21532e-38	5.46954e-38	3.58714e-38	2.33842e-38	1.51948e-38	9.85358e-39	6.38108e-39	4.12795e-39	2.66822e-39	1.72345e-39	1.11248e-39	7.17732e-40	4.62809e-40	2.98277e-40	1.92146e-40	1.2374e-40	7.96533e-41	5.12443e-41	3.29647e-41	2.11898e-41
32.15	1.20081e-43	5.05321e-43	2.12945e-42	9.34363e-42	4.55654e-41	4.5992e-40	1.21623e-38	3.50695e-38	6.1087e-38	8.74323e-38	1.10882e-37	8.1386e-38	5.41713e-38	3.55214e-38	2.31528e-38	1.50427e-38	9.75395e-39	6.31598e-39	4.08559e-39	2.64059e-39	1.70544e-39	1.10078e-39	7.10122e-40	4.57888e-40	2.9508e-40	1.90084e-40	1.22389e-40	7.87858e-41	5.068e-41	3.25973e-41	2.09541e-41
32.25	1.17375e-43	4.9415e-43	2.08178e-42	9.12843e-42	4.44269e-41	4.32271e-40	1.18987e-38	3.46173e-38	6.04849e-38	8.66799e-38	1.0988e-37	8.06309e-38	5.36547e-38	3.51768e-38	2.2925e-38	1.4893e-38	9.65597e-39	6.25191e-39	4.04378e-39	2.61332e-39	1.68773e-39	1.08927e-39	7.02657e-40	4.5303e-40	2.91936e-40	1.88045e-40	1.21077e-40	7.79327e-41	5.01362e-41	3.22405e-41	2.07257e-41
32.35	1.14736e-43	4.8326e-43	2.03538e-42	8.91863e-42	4.33259e-41	4.06894e-40	1.16388e-38	3.41669e-38	5.9892e-38	8.59345e-38	1.08889e-37	7.98853e-38	5.31459e-38	3.48372e-38	2.27007e-38	1.47456e-38	9.5594e-39	6.18883e-39	4.00263e-39	2.58652e-39	1.6703e-39	1.07794e-39	6.95312e-40	4.48267e-40	2.88843e-40	1.86049e-40	1.19778e-40	7.70936e-41	4.95905e-41	3.18939e-41	2.04978e-41
32.45	1.12162e-43	4.72623e-43	1.99011e-42	8.71468e-42	4.22571e-41	3.83923e-40	1.13851e-38	3.37239e-38	5.92992e-38	8.51962e-38	1.07911e-37	7.91507e-38	5.26438e-38	3.45023e-38	2.24797e-38	1.46003e-38	9.46441e-39	6.12673e-39	3.96211e-39	2.56018e-39	1.65315e-39	1.06679e-39	6.88084e-40	4.43564e-40	2.85799e-40	1.84076e-40	1.18509e-40	7.62683e-41	4.9059e-41	3.15445e-41	2.0277e-41
32.55	1.09651e-43	4.62271e-43	1.94604e-42	8.51581e-42	4.12193e-41	3.63071e-40	1.1135e-38	3.32845e-38	5.87184e-38	8.44648e-38	1.06945e-37	7.8427e-38	5.21494e-38	3.41727e-38	2.22621e-38	1.44575e-38	9.37078e-39	6.06558e-39	3.92223e-39	2.53417e-39	1.63626e-39	1.05582e-39	6.8093e-40	4.38953e-40	2.82805e-40	1.82144e-40	1.17244e-40	7.54564e-41	4.8531e-41	3.12051e-41	2.00565e-41
32.65	1.07202e-43	4.52176e-43	1.90304e-42	8.32187e-42	4.02114e-41	3.44173e-40	1.08901e-38	3.28541e-38	5.81407e-38	8.37404e-38	1.0599e-37	7.77121e-38	5.16623e-38	3.3848e-38	2.20476e-38	1.43167e-38	9.27865e-39	6.00537e-39	3.88297e-39	2.50865e-39	1.61964e-39	1.04507e-39	6.7393e-40	4.34399e-40	2.79859e-40	1.80234e-40	1.16016e-40	7.46576e-41	4.80219e-41	3.08753e-41	1.98428e-41
32.75	1.04813e-43	4.42332e-43	1.86118e-42	8.13358e-42	3.92325e-41	3.27006e-40	1.06486e-38	3.24255e-38	5.75718e-38	8.30229e-38	1.05047e-37	7.70078e-38	5.11819e-38	3.3528e-38	2.18364e-38	1.4178e-38	9.18783e-39	5.94614e-39	3.8443e-39	2.48348e-39	1.60327e-39	1.03443e-39	6.6704e-40	4.29933e-40	2.76959e-40	1.78343e-40	1.14799e-40	7.38717e-41	4.75109e-41	3.05468e-41	1.96295e-41
32.85	1.02483e-43	4.32722e-43	1.82042e-42	7.94992e-42	3.82816e-41	3.11467e-40	1.04121e-38	3.20039e-38	5.7003e-38	8.23121e-38	1.04114e-37	7.63125e-38	5.07087e-38	3.32126e-38	2.16282e-38	1.40413e-38	9.0983e-39	5.88774e-39	3.80628e-39	2.45866e-39	1.58716e-39	1.02397e-39	6.60238e-40	4.25521e-40	2.74105e-40	1.76503e-40	1.13609e-40	7.30984e-41	4.7008e-41	3.02196e-41	1.94227e-41
32.95	1.00209e-43	4.23358e-43	1.78058e-42	7.7713e-42	3.73577e-41	2.97317e-40	1.01783e-38	3.15858e-38	5.64458e-38	8.16082e-38	1.03193e-37	7.5628e-38	5.02419e-38	3.29018e-38	2.14231e-38	1.39066e-38	9.01026e-39	5.83023e-39	3.76879e-39	2.4343e-39	1.5713e-39	1.01366e-39	6.53561e-40	4.21194e-40	2.71296e-40	1.74682e-40	1.12423e-40	7.23374e-41	4.65182e-41	2.99055e-41	1.92162e-41
33.05	9.79896e-44	4.14224e-43	1.74179e-42	7.59703e-42	3.64599e-41	2.84373e-40	9.94928e-39	3.11762e-38	5.58914e-38	8.09197e-38	1.02283e-37	7.49516e-38	4.97819e-38	3.25954e-38	2.12212e-38	1.37741e-38	8.92346e-39	5.77357e-39	3.73186e-39	2.41027e-39	1.55568e-39	1.00351e-39	6.46987e-40	4.16918e-40	2.68531e-40	1.72899e-40	1.11271e-40	7.15884e-41	4.60313e-41	2.95925e-41	1.9016e-41
33.15	9.58242e-44	4.05297e-43	1.70392e-42	7.42701e-42	3.55859e-41	2.72413e-40	9.72509e-39	3.07683e-38	5.53455e-38	8.0229e-38	1.01384e-37	7.4285e-38	4.93281e-38	3.22935e-38	2.1022e-38	1.36433e-38	8.83801e-39	5.71776e-39	3.69548e-39	2.38664e-39	1.5403e-39	9.93522e-40	6.40477e-40	4.12724e-40	2.65809e-40	1.71134e-40	1.10129e-40	7.08512e-41	4.55615e-41	2.92883e-41	1.8816e-41
33.25	9.3711e-44	3.96604e-43	1.66703e-42	7.26186e-42	3.47379e-41	2.61418e-40	9.50413e-39	3.0367e-38	5.47998e-38	7.95449e-38	1.00495e-37	7.3628e-38	4.88809e-38	3.19958e-38	2.08256e-38	1.35145e-38	8.75375e-39	5.66278e-39	3.65965e-39	2.36329e-39	1.52515e-39	9.83683e-40	6.34104e-40	4.0858e-40	2.63128e-40	1.69406e-40	1.09012e-40	7.01255e-41	4.50898e-41	2.89814e-41	1.86221e-41
33.35	9.16485e-44	3.88123e-43	1.63102e-42	7.1007e-42	3.39137e-41	2.51207e-40	9.28781e-39	2.99691e-38	5.42651e-38	7.88673e-38	9.96166e-38	7.29788e-38	4.84397e-38	3.17022e-38	2.06321e-38	1.33876e-38	8.67079e-39	5.60861e-39	3.62435e-39	2.34032e-39	1.51023e-39	9.73992e-40	6.27827e-40	4.04513e-40	2.60489e-40	1.67687e-40	1.07898e-40	6.94111e-41	4.46254e-41	2.8683e-41	1.84284e-41
33.45	8.96353e-44	3.7984e-43	1.59594e-42	6.94388e-42	3.31124e-41	2.41683e-40	9.07392e-39	2.9576e-38	5.37331e-38	7.81962e-38	9.87486e-38	7.23387e-38	4.80043e-38	3.14129e-38	2.04414e-38	1.32624e-38	8.58897e-39	5.55523e-39	3.58967e-39	2.31774e-39	1.49553e-39	9.64448e-40	6.21628e-40	4.00494e-40	2.57891e-40	1.66003e-40	1.06816e-40	6.87078e-41	4.41729e-41	2.83929e-41	1.82405e-41
33.55	8.76702e-44	3.71765e-43	1.56168e-42	6.79082e-42	3.23332e-41	2.32766e-40	8.86456e-39	2.9191e-38	5.32093e-38	7.75315e-38	9.78907e-38	7.17068e-38	4.75754e-38	3.11276e-38	2.02534e-38	1.31393e-38	8.50841e-39	5.50264e-39	3.5554e-39	2.29541e-39	1.48105e-39	9.55046e-40	6.15539e-40	3.9655e-40	2.55332e-40	1.64353e-40	1.05743e-40	6.80153e-41	4.37228e-41	2.81037e-41	1.80528e-41
33.65	8.57518e-44	3.63885e-43	1.5283e-42	6.64142e-42	3.15755e-41	2.24369e-40	8.65963e-39	2.88075e-38	5.26856e-38	7.68732e-38	9.70429e-38	7.10842e-38	4.71522e-38	3.08463e-38	2.0068e-38	1.30177e-38	8.42893e-39	5.45081e-39	3.52163e-39	2.27349e-39	1.46678e-39	9.45785e-40	6.09542e-40	3.92652e-40	2.52811e-40	1.6272e-40	1.04694e-40	6.73335e-41	4.32885e-41	2.78155e-41	1.78707e-41
33.75	8.38789e-44	3.56179e-43	1.4957e-42	6.49623e-42	3.08385e-41	2.16477e-40	8.45771e-39	2.84303e-38	5.21725e-38	7.62212e-38	9.62048e-38	7.04689e-38	4.6735e-38	3.05689e-38	1.98853e-38	1.28978e-38	8.35052e-39	5.39972e-39	3.48836e-39	2.25185e-39	1.45273e-39	9.36661e-40	6.03634e-40	3.88798e-40	2.50329e-40	1.6112e-40	1.03647e-40	6.6662e-41	4.28521e-41	2.75386e-41	1.76887e-41
33.85	8.20502e-44	3.48672e-43	1.46393e-42	6.35448e-42	3.01217e-41	2.09023e-40	8.26008e-39	2.80562e-38	5.16621e-38	7.55755e-38	9.53765e-38	6.98621e-38	4.63232e-38	3.02954e-38	1.9705e-38	1.27797e-38	8.27337e-39	5.34937e-39	3.45557e-39	2.23056e-39	1.43888e-39	9.27671e-40	5.9778e-40	3.85029e-40	2.47883e-40	1.59536e-40	1.02629e-40	6.60007e-41	4.24266e-41	2.72625e-41	1.75122e-41
33.95	8.02646e-44	3.41345e-43	1.43289e-42	6.2165e-42	2.94244e-41	2.01965e-40	8.06473e-39	2.76898e-38	5.11595e-38	7.49359e-38	9.45578e-38	6.92638e-38	4.59172e-38	3.00256e-38	1.95273e-38	1.26632e-38	8.19725e-39	5.29974e-39	3.42325e-39	2.20952e-39	1.42523e-39	9.18813e-40	5.92045e-40	3.81302e-40	2.45474e-40	1.57967e-40	1.01619e-40	6.53493e-41	4.20034e-41	2.69939e-41	1.73357e-41
34.05	7.85209e-44	3.34185e-43	1.40265e-42	6.08175e-42	2.87459e-41	1.95237e-40	7.87357e-39	2.73248e-38	5.06569e-38	7.43064e-38	9.37485e-38	6.86724e-38	4.55164e-38	2.97595e-38	1.93521e-38	1.25484e-38	8.12227e-39	5.25082e-39	3.39139e-39	2.18881e-39	1.41178e-39	9.10085e-40	5.86395e-40	3.77643e-40	2.43101e-40	1.56438e-40	1.00632e-40	6.47077e-41	4.15865e-41	2.67229e-41	1.71645e-41
34.15	7.6818e-44	3.27202e-43	1.37309e-42	5.95056e-42	2.80832e-41	1.88876e-40	7.68652e-39	2.69658e-38	5.01645e-38	7.36789e-38	9.29485e-38	6.80892e-38	4.51212e-38	2.94967e-38	1.91794e-38	1.24353e-38	8.04828e-39	5.20259e-39	3.36003e-39	2.16843e-39	1.39853e-39	9.01483e-40	5.80811e-40	3.74025e-40	2.40763e-40	1.54923e-40	9.96458e-41	6.40757e-41	4.11841e-41	2.64591e-41	1.69934e-41
34.25	7.51549e-44	3.20384e-43	1.34429e-42	5.82225e-42	2.74408e-41	1.82821e-40	7.50227e-39	2.66097e-38	4.96746e-38	7.30575e-38	9.21577e-38	6.7513e-38	4.4731e-38	2.92378e-38	1.9009e-38	1.23235e-38	7.97538e-39	5.15504e-39	3.32908e-39	2.14827e-39	1.38546e-39	8.93006e-40	5.75324e-40	3.70473e-40	2.38459e-40	1.53438e-40	9.86872e-41	6.34531e-41	4.07795e-41	2.62025e-41	1.68273e-41
34.35	7.35304e-44	3.13715e-43	1.31614e-42	5.6973e-42	2.68156e-41	1.77049e-40	7.322e-39	2.62609e-38	4.91922e-38	7.24421e-38	9.13759e-38	6.69451e-38	4.43463e-38	2.89824e-38	1.88408e-38	1.22135e-38	7.90344e-39	5.10816e-39	3.29856e-39	2.12847e-39	1.37259e-39	8.8465e-40	5.69916e-40	3.66959e-40	2.36208e-40	1.51968e-40	9.77364e-41	6.28396e-41	4.0385e-41	2.59465e-41	1.66612e-41
34.45	7.19436e-44	3.07215e-43	1.2887e-42	5.57561e-42	2.62069e-41	1.7154e-40	7.14445e-39	2.59135e-38	4.87099e-38	7.18325e-38	9.0603e-38	6.63837e-38	4.39664e-38	2.87304e-38	1.8675e-38	1.21048e-38	7.83255e-39	5.06193e-39	3.26847e-39	2.10891e-39	1.35989e-39	8.76433e-40	5.64554e-40	3.63509e-40	2.3397e-40	1.50526e-40	9.68056e-41	6.22352e-41	3.99923e-41	2.56912e-41	1.65e-41
34.55	7.03935e-44	3.00867e-43	1.26188e-42	5.45673e-42	2.56144e-41	1.66262e-40	6.9696e-39	2.55717e-38	4.82374e-38	7.12288e-38	8.98389e-38	6.58299e-38	4.35913e-38	2.84817e-38	1.85114e-38	1.19976e-38	7.76252e-39	5.01634e-39	3.23879e-39	2.0896e-39	1.34738e-39	8.68314e-40	5.59301e-40	3.60096e-40	2.31765e-40	1.49091e-40	9.58763e-41	6.16396e-41	3.96055e-41	2.54458e-41	1.63388e-41
34.65	6.88791e-44	2.94662e-43	1.23573e-42	5.34095e-42	2.50375e-41	1.61226e-40	6.79914e-39	2.52328e-38	4.77672e-38	7.06309e-38	8.90834e-38	6.52835e-38	4.32215e-38	2.82364e-38	1.83501e-38	1.18921e-38	7.69351e-39	4.97138e-39	3.20954e-39	2.07062e-39	1.33504e-39	8.60309e-40	5.54121e-40	3.56744e-40	2.29591e-40	1.47683e-40	9.49724e-41	6.10526e-41	3.92318e-41	2.5201e-41	1.61823e-41
34.75	6.73994e-44	2.88607e-43	1.21017e-42	5.22764e-42	2.44758e-41	1.56404e-40	6.6313e-39	2.49007e-38	4.73042e-38	7.00388e-38	8.83365e-38	6.47432e-38	4.28563e-38	2.79943e-38	1.81908e-38	1.17878e-38	7.6255e-39	4.92704e-39	3.18069e-39	2.05188e-39	1.32287e-39	8.52418e-40	5.49001e-40	3.53427e-40	2.27448e-40	1.46303e-40	9.40756e-41	6.04741e-41	3.88561e-41	2.49627e-41	1.60258e-41
34.85	6.59537e-44	2.82693e-43	1.18524e-42	5.11726e-42	2.39288e-41	1.51781e-40	6.46714e-39	2.457e-38	4.68413e-38	6.94523e-38	8.7598e-38	6.42102e-38	4.24961e-38	2.77554e-38	1.80337e-38	1.16849e-38	7.55835e-39	4.8834e-39	3.1523e-39	2.03342e-39	1.31088e-39	8.44637e-40	5.43966e-40	3.5017e-40	2.25336e-40	1.44936e-40	9.31974e-41	5.9904e-41	3.84895e-41	2.4722e-41	1.58738e-41
34.95	6.4541e-44	2.76905e-43	1.16087e-42	5.00973e-42	2.3396e-41	1.47325e-40	6.30551e-39	2.42447e-38	4.63877e-38	6.88785e-38	8.68677e-38	6.36834e-38	4.21403e-38	2.75197e-38	1.78787e-38	1.15835e-38	7.49217e-39	4.84026e-39	3.12424e-39	2.01516e-39	1.29905e-39	8.36964e-40	5.39003e-40	3.46946e-40	2.23253e-40	1.43595e-40	9.23203e-41	5.9342e-41	3.81245e-41	2.44877e-41	1.57218e-41
35.05	6.31604e-44	2.71261e-43	1.1371e-42	4.90463e-42	2.28761e-41	1.43068e-40	6.1464e-39	2.39221e-38	4.59364e-38	6.83031e-38	8.61457e-38	6.31641e-38	4.17893e-38	2.72869e-38	1.77257e-38	1.14834e-38	7.42683e-39	4.79771e-39	3.09656e-39	1.99718e-39	1.28738e-39	8.29398e-40	5.3408e-40	3.43779e-40	2.212e-40	1.42265e-40	9.1467e-41	5.8788e-41	3.77648e-41	2.42595e-41	1.55742e-41
35.15	6.18111e-44	2.65748e-43	1.11386e-42	4.80222e-42	2.23705e-41	1.38978e-40	5.99136e-39	2.3606e-38	4.5492e-38	6.77332e-38	8.54316e-38	6.26504e-38	4.14425e-38	2.70572e-38	1.75749e-38	1.13847e-38	7.36241e-39	4.75572e-39	3.06925e-39	1.97947e-39	1.27587e-39	8.21936e-40	5.29254e-40	3.40645e-40	2.19176e-40	1.40948e-40	9.06201e-41	5.82419e-41	3.74172e-41	2.4029e-41	1.54265e-41
35.25	6.04924e-44	2.60356e-43	1.09121e-42	4.70211e-42	2.1878e-41	1.35046e-40	5.83874e-39	2.32912e-38	4.50521e-38	6.71688e-38	8.47256e-38	6.21435e-38	4.11004e-38	2.68305e-38	1.74259e-38	1.12872e-38	7.29879e-39	4.71431e-39	3.04231e-39	1.96195e-39	1.26452e-39	8.14577e-40	5.24494e-40	3.37566e-40	2.1718e-40	1.39663e-40	8.97906e-41	5.77035e-41	3.70676e-41	2.38046e-41	1.52831e-41
35.35	5.92034e-44	2.55092e-43	1.06907e-42	4.60426e-42	2.13982e-41	1.31254e-40	5.68954e-39	2.29803e-38	4.46123e-38	6.66098e-38	8.40273e-38	6.16424e-38	4.07624e-38	2.66068e-38	1.72788e-38	1.11909e-38	7.23597e-39	4.67344e-39	3.01573e-39	1.94472e-39	1.25333e-39	8.07319e-40	5.198e-40	3.34518e-40	2.15211e-40	1.38389e-40	8.8962e-41	5.71726e-41	3.67263e-41	2.35861e-41	1.51396e-41
35.45	5.79434e-44	2.49949e-43	1.04741e-42	4.50903e-42	2.09305e-41	1.27612e-40	5.54271e-39	2.26744e-38	4.41813e-38	6.60561e-38	8.33368e-38	6.11483e-38	4.04289e-38	2.63859e-38	1.71336e-38	1.1096e-38	7.17408e-39	4.63312e-39	2.98955e-39	1.92769e-39	1.24229e-39	8.00159e-40	5.15156e-40	3.31523e-40	2.1327e-40	1.37139e-40	8.81555e-41	5.66492e-41	3.63865e-41	2.33679e-41	1.50002e-41
35.55	5.67116e-44	2.44913e-43	1.02628e-42	4.41592e-42	2.04748e-41	1.24104e-40	5.39822e-39	2.23711e-38	4.37524e-38	6.55077e-38	8.26539e-38	6.06598e-38	4.00992e-38	2.61678e-38	1.69904e-38	1.10023e-38	7.11295e-39	4.59333e-39	2.96368e-39	1.91092e-39	1.23139e-39	7.93097e-40	5.10589e-40	3.28558e-40	2.11355e-40	1.359e-40	8.73549e-41	5.6133e-41	3.6058e-41	2.31502e-41	1.48607e-41
35.65	5.55073e-44	2.40001e-43	1.00561e-42	4.32516e-42	2.00306e-41	1.20723e-40	5.25749e-39	2.20739e-38	4.33301e-38	6.49645e-38	8.19785e-38	6.0177e-38	3.97738e-38	2.59525e-38	1.68489e-38	1.09098e-38	7.05267e-39	4.55407e-39	2.93815e-39	1.89432e-39	1.22064e-39	7.86129e-40	5.06084e-40	3.25644e-40	2.09467e-40	1.34685e-40	8.65704e-41	5.5624e-41	3.57275e-41	2.29407e-41	1.47252e-41
35.75	5.43299e-44	2.352e-43	9.85443e-43	4.23641e-42	1.95976e-41	1.17464e-40	5.11902e-39	2.17779e-38	4.29078e-38	6.44266e-38	8.13105e-38	5.97007e-38	3.94526e-38	2.57399e-38	1.67094e-38	1.08186e-38	6.99313e-39	4.51532e-39	2.91296e-39	1.87797e-39	1.21004e-39	7.79255e-40	5.01614e-40	3.22759e-40	2.07604e-40	1.33473e-40	8.57866e-41	5.51219e-41	3.54016e-41	2.27315e-41	1.45896e-41
35.85	5.31786e-44	2.30503e-43	9.65713e-43	4.14962e-42	1.91755e-41	1.14303e-40	4.98371e-39	2.14867e-38	4.2494e-38	6.3897e-38	8.06498e-38	5.92295e-38	3.91352e-38	2.55297e-38	1.65715e-38	1.07285e-38	6.93441e-39	4.47707e-39	2.88809e-39	1.86186e-39	1.19957e-39	7.72473e-40	4.97229e-40	3.19923e-40	2.05766e-40	1.32284e-40	8.50185e-41	5.46268e-41	3.50834e-41	2.25277e-41	1.44578e-41
35.95	5.20528e-44	2.25916e-43	9.46456e-43	4.06512e-42	1.87624e-41	1.11269e-40	4.85061e-39	2.11979e-38	4.20823e-38	6.33692e-38	7.99963e-38	5.87643e-38	3.8822e-38	2.53224e-38	1.64354e-38	1.06395e-38	6.87639e-39	4.43932e-39	2.86356e-39	1.84591e-39	1.18925e-39	7.65781e-40	4.92902e-40	3.17115e-40	2.03954e-40	1.31117e-40	8.42659e-41	5.41384e-41	3.47664e-41	2.23218e-41	1.43259e-41
36.05	5.09518e-44	2.21432e-43	9.27616e-43	3.98248e-42	1.83612e-41	1.08338e-40	4.71971e-39	2.0915e-38	4.16769e-38	6.28464e-38	7.93499e-38	5.83043e-38	3.85124e-38	2.51177e-38	1.6301e-38	1.05517e-38	6.81917e-39	4.40206e-39	2.83934e-39	1.83021e-39	1.17906e-39	7.59178e-40	4.88621e-40	3.14355e-40	2.02165e-40	1.2996e-40	8.35136e-41	5.36566e-41	3.44598e-41	2.21211e-41	1.41977e-41
36.15	4.98751e-44	2.1704e-43	9.09226e-43	3.90189e-42	1.797e-41	1.05507e-40	4.59227e-39	2.06332e-38	4.12714e-38	6.23286e-38	7.87106e-38	5.78505e-38	3.82067e-38	2.49156e-38	1.61683e-38	1.04649e-38	6.76263e-39	4.36528e-39	2.8155e-39	1.8147e-39	1.169e-39	7.52692e-40	4.84409e-40	3.11621e-40	2.004e-40	1.28825e-40	8.27811e-41	5.31813e-41	3.41514e-41	2.19256e-41	1.40694e-41
36.25	4.8822e-44	2.12754e-43	8.91231e-43	3.82305e-42	1.75884e-41	1.02765e-40	4.46694e-39	2.0356e-38	4.08741e-38	6.18158e-38	7.80781e-38	5.74018e-38	3.79047e-38	2.47159e-38	1.60374e-38	1.03794e-38	6.70676e-39	4.32897e-39	2.7919e-39	1.79937e-39	1.15907e-39	7.4626e-40	4.80252e-40	3.08933e-40	1.98659e-40	1.27698e-40	8.20536e-41	5.27125e-41	3.38471e-41	2.17303e-41	1.39447e-41
36.35	4.77919e-44	2.08563e-43	8.73663e-43	3.74592e-42	1.72163e-41	1.0012e-40	4.34454e-39	2.00811e-38	4.04788e-38	6.13078e-38	7.74524e-38	5.69581e-38	3.76064e-38	2.45187e-38	1.5908e-38	1.02948e-38	6.65169e-39	4.29313e-39	2.76861e-39	1.78428e-39	1.14928e-39	7.39912e-40	4.76126e-40	3.06271e-40	1.96941e-40	1.26593e-40	8.13405e-41	5.22498e-41	3.35498e-41	2.15353e-41	1.38198e-41
36.45	4.67843e-44	2.04461e-43	8.5647e-43	3.67081e-42	1.68532e-41	9.75626e-41	4.2242e-39	1.98117e-38	4.00894e-38	6.08047e-38	7.68334e-38	5.65202e-38	3.73116e-38	2.43239e-38	1.57802e-38	1.02113e-38	6.59727e-39	4.25773e-39	2.74562e-39	1.76936e-39	1.13961e-39	7.33647e-40	4.72077e-40	3.03654e-40	1.95246e-40	1.2549e-40	8.06277e-41	5.17934e-41	3.32536e-41	2.13476e-41	1.36984e-41
36.55	4.57986e-44	2.00454e-43	8.39683e-43	3.59731e-42	1.64991e-41	9.50881e-41	4.10671e-39	1.95435e-38	3.97001e-38	6.03063e-38	7.62211e-38	5.60869e-38	3.70205e-38	2.41315e-38	1.5654e-38	1.01289e-38	6.54358e-39	4.22279e-39	2.72291e-39	1.75465e-39	1.13006e-39	7.27463e-40	4.6808e-40	3.01061e-40	1.93572e-40	1.24408e-40	7.99333e-41	5.1343e-41	3.29671e-41	2.11601e-41	1.35768e-41
36.65	4.48342e-44	1.96535e-43	8.23253e-43	3.52562e-42	1.61537e-41	9.26933e-41	3.99082e-39	1.92796e-38	3.93185e-38	5.98126e-38	7.56153e-38	5.56589e-38	3.67326e-38	2.39414e-38	1.55293e-38	1.00474e-38	6.49051e-39	4.18828e-39	2.7005e-39	1.74009e-39	1.12064e-39	7.21358e-40	4.64136e-40	2.98511e-40	1.91921e-40	1.23345e-40	7.92436e-41	5.08985e-41	3.26787e-41	2.09773e-41	1.34587e-41
36.75	4.38907e-44	1.92695e-43	8.07208e-43	3.45545e-42	1.58166e-41	9.03635e-41	3.87771e-39	1.90179e-38	3.89389e-38	5.93236e-38	7.5016e-38	5.52356e-38	3.64482e-38	2.37536e-38	1.54062e-38	9.96706e-39	6.43815e-39	4.15421e-39	2.67839e-39	1.72573e-39	1.11133e-39	7.15332e-40	4.6023e-40	2.95985e-40	1.90291e-40	1.22291e-40	7.85674e-41	5.04599e-41	3.23969e-41	2.07925e-41	1.33403e-41
36.85	4.29675e-44	1.88947e-43	7.91502e-43	3.387e-42	1.54877e-41	8.81186e-41	3.7673e-39	1.87615e-38	3.85649e-38	5.88451e-38	7.4423e-38	5.48179e-38	3.61674e-38	2.35681e-38	1.52846e-38	9.88759e-39	6.3864e-39	4.12056e-39	2.65654e-39	1.71158e-39	1.10215e-39	7.09382e-40	4.56386e-40	2.935e-40	1.88682e-40	1.21256e-40	7.78912e-41	5.0027e-41	3.21161e-41	2.06123e-41	1.32253e-41
36.95	4.20642e-44	1.8528e-43	7.76163e-43	3.31989e-42	1.51661e-41	8.59439e-41	3.65882e-39	1.85061e-38	3.8191e-38	5.83653e-38	7.38363e-38	5.44047e-38	3.58898e-38	2.33848e-38	1.51644e-38	9.8091e-39	6.33532e-39	4.08737e-39	2.63496e-39	1.69756e-39	1.09308e-39	7.03508e-40	4.52591e-40	2.91039e-40	1.87093e-40	1.20229e-40	7.72324e-41	4.95998e-41	3.18389e-41	2.04367e-41	1.311e-41
37.05	4.11802e-44	1.8169e-43	7.61145e-43	3.25442e-42	1.48528e-41	8.38366e-41	3.55297e-39	1.82548e-38	3.78246e-38	5.789e-38	7.32558e-38	5.39959e-38	3.56156e-38	2.32037e-38	1.50456e-38	9.73161e-39	6.28479e-39	4.05455e-39	2.61364e-39	1.68376e-39	1.08412e-39	6.97709e-40	4.48823e-40	2.88617e-40	1.85526e-40	1.1921e-40	7.65778e-41	4.91781e-41	3.15707e-41	2.02611e-41	1.2998e-41
37.15	4.03151e-44	1.78181e-43	7.46476e-43	3.19052e-42	1.45471e-41	8.17891e-41	3.44864e-39	1.80057e-38	3.74599e-38	5.74192e-38	7.26814e-38	5.35925e-38	3.53445e-38	2.30248e-38	1.49283e-38	9.65502e-39	6.23491e-39	4.02213e-39	2.59259e-39	1.67011e-39	1.07528e-39	6.91982e-40	4.45123e-40	2.86218e-40	1.83978e-40	1.18214e-40	7.59359e-41	4.87618e-41	3.13006e-41	2.00858e-41	1.28857e-41
37.25	3.94683e-44	1.74748e-43	7.32112e-43	3.12796e-42	1.42487e-41	7.9809e-41	3.34687e-39	1.77595e-38	3.71008e-38	5.69528e-38	7.21131e-38	5.3193e-38	3.50766e-38	2.2848e-38	1.48126e-38	9.57946e-39	6.18569e-39	3.99011e-39	2.5718e-39	1.65665e-39	1.06655e-39	6.86327e-40	4.4147e-40	2.83858e-40	1.82449e-40	1.17226e-40	7.52939e-41	4.83509e-41	3.10367e-41	1.99169e-41	1.27766e-41
37.35	3.86396e-44	1.71383e-43	7.18081e-43	3.06691e-42	1.39573e-41	7.78886e-41	3.2476e-39	1.75184e-38	3.67416e-38	5.64908e-38	7.15506e-38	5.27984e-38	3.48118e-38	2.26733e-38	1.46981e-38	9.50469e-39	6.13702e-39	3.95848e-39	2.55127e-39	1.64331e-39	1.05792e-39	6.80742e-40	4.37853e-40	2.81518e-40	1.8094e-40	1.16255e-40	7.46682e-41	4.79452e-41	3.07735e-41	1.97481e-41	1.26672e-41
37.45	3.78284e-44	1.68097e-43	7.0434e-43	3.00704e-42	1.36729e-41	7.60258e-41	3.15014e-39	1.72783e-38	3.63896e-38	5.60332e-38	7.09941e-38	5.2408e-38	3.45501e-38	2.25006e-38	1.45849e-38	9.43083e-39	6.08897e-39	3.92724e-39	2.53103e-39	1.63016e-39	1.0494e-39	6.75227e-40	4.3429e-40	2.79217e-40	1.7945e-40	1.15292e-40	7.40464e-41	4.75447e-41	3.05138e-41	1.95835e-41	1.25608e-41
37.55	3.70343e-44	1.64882e-43	6.90931e-43	2.9486e-42	1.33952e-41	7.42094e-41	3.05511e-39	1.70421e-38	3.60393e-38	5.55798e-38	7.04433e-38	5.20225e-38	3.42914e-38	2.23298e-38	1.44731e-38	9.35789e-39	6.04147e-39	3.89637e-39	2.511e-39	1.61719e-39	1.04099e-39	6.6978e-40	4.30772e-40	2.76936e-40	1.77979e-40	1.14346e-40	7.34365e-41	4.71492e-41	3.02623e-41	1.9417e-41	1.24542e-41
37.65	3.62569e-44	1.61732e-43	6.77797e-43	2.89155e-42	1.3124e-41	7.24555e-41	2.96151e-39	1.68077e-38	3.56943e-38	5.51307e-38	6.98982e-38	5.16411e-38	3.40354e-38	2.21611e-38	1.43626e-38	9.28577e-39	5.99457e-39	3.86588e-39	2.4912e-39	1.60434e-39	1.03268e-39	6.644e-40	4.27278e-40	2.74691e-40	1.76526e-40	1.13402e-40	7.28263e-41	4.67588e-41	3.00091e-41	1.92546e-41	1.23506e-41
37.75	3.54958e-44	1.58653e-43	6.64933e-43	2.83568e-42	1.28592e-41	7.07529e-41	2.87028e-39	1.65782e-38	3.53492e-38	5.46885e-38	6.93588e-38	5.12637e-38	3.37827e-38	2.19944e-38	1.42534e-38	9.2145e-39	5.94819e-39	3.83575e-39	2.47164e-39	1.59168e-39	1.02447e-39	6.59086e-40	4.23846e-40	2.72466e-40	1.75091e-40	1.12474e-40	7.22316e-41	4.63732e-41	2.97615e-41	1.90962e-41	1.22467e-41
37.85	3.47506e-44	1.5564e-43	6.52363e-43	2.78114e-42	1.25996e-41	6.90996e-41	2.78138e-39	1.63496e-38	3.5011e-38	5.42478e-38	6.8825e-38	5.08911e-38	3.35327e-38	2.18296e-38	1.41455e-38	9.14418e-39	5.9024e-39	3.80598e-39	2.45232e-39	1.57916e-39	1.01636e-39	6.53837e-40	4.20457e-40	2.70276e-40	1.73674e-40	1.11563e-40	7.16404e-41	4.59925e-41	2.95146e-41	1.8936e-41	1.21456e-41
37.95	3.4021e-44	1.52684e-43	6.40048e-43	2.72763e-42	1.2347e-41	6.74941e-41	2.69415e-39	1.61247e-38	3.46745e-38	5.38111e-38	6.82966e-38	5.0522e-38	3.32857e-38	2.16667e-38	1.40388e-38	9.07458e-39	5.85707e-39	3.77656e-39	2.43323e-39	1.56677e-39	1.00835e-39	6.48663e-40	4.17108e-40	2.68106e-40	1.72274e-40	1.10658e-40	7.10604e-41	4.56165e-41	2.92755e-41	1.87796e-41	1.20443e-41
38.05	3.33065e-44	1.49797e-43	6.28013e-43	2.67539e-42	1.21003e-41	6.59306e-41	2.60917e-39	1.59017e-38	3.4343e-38	5.33786e-38	6.77737e-38	5.01574e-38	3.30414e-38	2.15057e-38	1.39334e-38	9.00584e-39	5.81232e-39	3.7475e-39	2.41437e-39	1.55456e-39	1.00043e-39	6.4354e-40	4.13791e-40	2.65969e-40	1.70892e-40	1.09769e-40	7.048e-41	4.52451e-41	2.90347e-41	1.86271e-41	1.19458e-41
38.15	3.26068e-44	1.46971e-43	6.16222e-43	2.62437e-42	1.18593e-41	6.44154e-41	2.52583e-39	1.56832e-38	3.40115e-38	5.29501e-38	6.72561e-38	4.97964e-38	3.27999e-38	2.13465e-38	1.38292e-38	8.93785e-39	5.76813e-39	3.71877e-39	2.39575e-39	1.54248e-39	9.92615e-40	6.38479e-40	4.10524e-40	2.63851e-40	1.69526e-40	1.08887e-40	6.99141e-41	4.48784e-41	2.87969e-41	1.84746e-41	1.1847e-41
38.25	3.19216e-44	1.44202e-43	6.04697e-43	2.57439e-42	1.16239e-41	6.29429e-41	2.44412e-39	1.54655e-38	3.36865e-38	5.25256e-38	6.67437e-38	4.944e-38	3.2561e-38	2.11892e-38	1.37261e-38	8.87064e-39	5.72441e-39	3.69038e-39	2.37733e-39	1.53056e-39	9.84888e-40	6.33479e-40	4.07295e-40	2.61766e-40	1.68177e-40	1.0801e-40	6.93516e-41	4.45161e-41	2.85643e-41	1.83222e-41	1.17509e-41
38.35	3.12505e-44	1.41494e-43	5.93405e-43	2.52558e-42	1.13938e-41	6.15116e-41	2.36484e-39	1.52514e-38	3.33632e-38	5.2105e-38	6.62366e-38	4.90872e-38	3.2325e-38	2.10335e-38	1.36244e-38	8.80431e-39	5.68124e-39	3.66233e-39	2.35913e-39	1.51875e-39	9.77253e-40	6.28538e-40	4.04088e-40	2.59699e-40	1.66844e-40	1.07153e-40	6.87994e-41	4.41583e-41	2.83324e-41	1.81753e-41	1.16545e-41
38.45	3.05932e-44	1.38843e-43	5.82366e-43	2.47775e-42	1.11691e-41	6.01134e-41	2.28713e-39	1.50391e-38	3.30446e-38	5.16883e-38	6.57347e-38	4.8738e-38	3.20914e-38	2.08796e-38	1.35237e-38	8.73865e-39	5.63853e-39	3.6346e-39	2.34114e-39	1.5071e-39	9.69708e-40	6.23656e-40	4.00936e-40	2.57664e-40	1.65527e-40	1.06303e-40	6.82469e-41	4.38049e-41	2.81077e-41	1.80284e-41	1.15608e-41
38.55	2.99493e-44	1.36242e-43	5.71548e-43	2.43089e-42	1.09494e-41	5.87606e-41	2.21149e-39	1.48311e-38	3.2726e-38	5.12755e-38	6.52378e-38	4.83931e-38	3.18605e-38	2.07275e-38	1.34242e-38	8.67373e-39	5.59635e-39	3.60719e-39	2.32336e-39	1.4956e-39	9.62252e-40	6.18832e-40	3.97822e-40	2.55646e-40	1.64226e-40	1.05466e-40	6.77081e-41	4.34557e-41	2.78813e-41	1.7885e-41	1.14668e-41
38.65	2.93186e-44	1.337e-43	5.60972e-43	2.38519e-42	1.07348e-41	5.7445e-41	2.13739e-39	1.46239e-38	3.24138e-38	5.08715e-38	6.47459e-38	4.80514e-38	3.16319e-38	2.05771e-38	1.33257e-38	8.6096e-39	5.55462e-39	3.5801e-39	2.30579e-39	1.48419e-39	9.54884e-40	6.14065e-40	3.94736e-40	2.53659e-40	1.62941e-40	1.04636e-40	6.71723e-41	4.31108e-41	2.76577e-41	1.77399e-41	1.13753e-41
38.75	2.87007e-44	1.31211e-43	5.50606e-43	2.34041e-42	1.05246e-41	5.61652e-41	2.06482e-39	1.44201e-38	3.2103e-38	5.04662e-38	6.42589e-38	4.77137e-38	3.1406e-38	2.04284e-38	1.32284e-38	8.54615e-39	5.51333e-39	3.55332e-39	2.28846e-39	1.47296e-39	9.47602e-40	6.09354e-40	3.91696e-40	2.51689e-40	1.61671e-40	1.03819e-40	6.66463e-41	4.277e-41	2.74389e-41	1.75983e-41	1.12836e-41
38.85	2.80953e-44	1.28771e-43	5.40471e-43	2.29665e-42	1.03196e-41	5.49202e-41	1.99447e-39	1.4218e-38	3.17969e-38	5.00647e-38	6.37769e-38	4.73794e-38	3.11827e-38	2.02813e-38	1.31322e-38	8.48352e-39	5.47258e-39	3.52685e-39	2.27129e-39	1.46184e-39	9.40405e-40	6.04698e-40	3.88691e-40	2.49749e-40	1.60416e-40	1.03004e-40	6.61199e-41	4.24333e-41	2.72207e-41	1.746e-41	1.11943e-41
38.95	2.75022e-44	1.26384e-43	5.30536e-43	2.25377e-42	1.01192e-41	5.37058e-41	1.9256e-39	1.402e-38	3.14907e-38	4.9667e-38	6.32996e-38	4.70491e-38	3.09617e-38	2.01359e-38	1.30371e-38	8.42149e-39	5.43226e-39	3.50068e-39	2.25432e-39	1.45083e-39	9.33291e-40	6.00096e-40	3.85704e-40	2.47824e-40	1.59175e-40	1.02203e-40	6.56064e-41	4.21006e-41	2.70092e-41	1.73218e-41	1.11048e-41
39.05	2.69211e-44	1.24047e-43	5.20821e-43	2.21174e-42	9.92334e-42	5.25268e-41	1.85865e-39	1.38228e-38	3.11906e-38	4.92728e-38	6.28271e-38	4.67218e-38	3.07432e-38	1.9992e-38	1.2943e-38	8.36016e-39	5.39243e-39	3.47486e-39	2.23754e-39	1.43998e-39	9.26259e-40	5.95547e-40	3.82769e-40	2.45929e-40	1.5795e-40	1.01415e-40	6.50957e-41	4.17718e-41	2.67961e-41	1.71836e-41	1.10176e-41
39.15	2.63516e-44	1.21753e-43	5.11297e-43	2.17074e-42	9.73183e-42	5.13793e-41	1.79314e-39	1.3628e-38	3.08919e-38	4.88823e-38	6.23593e-38	4.63983e-38	3.05269e-38	1.98498e-38	1.28499e-38	8.29956e-39	5.35301e-39	3.44927e-39	2.22095e-39	1.42923e-39	9.19308e-40	5.91051e-40	3.79868e-40	2.4405e-40	1.56738e-40	1.00633e-40	6.45942e-41	4.1447e-41	2.65876e-41	1.70503e-41	1.09302e-41
39.25	2.57936e-44	1.1951e-43	5.01983e-43	2.13054e-42	9.5446e-42	5.02621e-41	1.72905e-39	1.34364e-38	3.05976e-38	4.84955e-38	6.18962e-38	4.60784e-38	3.03132e-38	1.97089e-38	1.27579e-38	8.23959e-39	5.31406e-39	3.42398e-39	2.20455e-39	1.41863e-39	9.12437e-40	5.86607e-40	3.76992e-40	2.42199e-40	1.55541e-40	9.98636e-41	6.40922e-41	4.11259e-41	2.63795e-41	1.69169e-41	1.08452e-41
39.35	2.52467e-44	1.17313e-43	4.92851e-43	2.09126e-42	9.36153e-42	4.9169e-41	1.66701e-39	1.32463e-38	3.03033e-38	4.81121e-38	6.14376e-38	4.57615e-38	3.01015e-38	1.95697e-38	1.26669e-38	8.18029e-39	5.27552e-39	3.39897e-39	2.18834e-39	1.40812e-39	9.05644e-40	5.82214e-40	3.74157e-40	2.40363e-40	1.54358e-40	9.90993e-41	6.36025e-41	4.08087e-41	2.61739e-41	1.67867e-41	1.07598e-41
39.45	2.47108e-44	1.15162e-43	4.83919e-43	2.05275e-42	9.18253e-42	4.81098e-41	1.60635e-39	1.30602e-38	3.00148e-38	4.77323e-38	6.09835e-38	4.54481e-38	2.98923e-38	1.9432e-38	1.2577e-38	8.12172e-39	5.23743e-39	3.37424e-39	2.17233e-39	1.39775e-39	8.98928e-40	5.77871e-40	3.71355e-40	2.38554e-40	1.53188e-40	9.83399e-41	6.31153e-41	4.04951e-41	2.59747e-41	1.66549e-41	1.06768e-41
39.55	2.41854e-44	1.13051e-43	4.75161e-43	2.015e-42	9.00747e-42	4.70781e-41	1.54747e-39	1.28748e-38	2.97276e-38	4.73559e-38	6.05339e-38	4.51377e-38	2.96852e-38	1.92958e-38	1.24879e-38	8.06371e-39	5.19971e-39	3.34979e-39	2.15647e-39	1.38749e-39	8.92288e-40	5.73578e-40	3.68585e-40	2.3676e-40	1.52032e-40	9.75971e-41	6.26368e-41	4.01852e-41	2.57738e-41	1.65262e-41	1.05934e-41
39.65	2.36705e-44	1.10986e-43	4.66594e-43	1.97815e-42	8.83628e-42	4.60732e-41	1.48993e-39	1.26924e-38	2.94447e-38	4.69852e-38	6.00887e-38	4.48311e-38	2.94804e-38	1.91611e-38	1.23999e-38	8.00638e-39	5.16243e-39	3.3256e-39	2.1408e-39	1.37732e-39	8.85724e-40	5.69333e-40	3.65831e-40	2.34992e-40	1.50894e-40	9.68589e-41	6.21578e-41	3.98789e-41	2.55773e-41	1.64005e-41	1.05123e-41
39.75	2.31658e-44	1.08963e-43	4.58192e-43	1.94203e-42	8.66821e-42	4.50917e-41	1.4341e-39	1.25115e-38	2.91618e-38	4.66157e-38	5.96479e-38	4.45271e-38	2.92776e-38	1.90278e-38	1.23128e-38	7.94964e-39	5.12559e-39	3.30169e-39	2.12529e-39	1.3673e-39	8.79232e-40	5.65155e-40	3.63123e-40	2.33238e-40	1.49764e-40	9.61331e-41	6.16903e-41	3.95761e-41	2.53811e-41	1.62748e-41	1.04309e-41
39.85	2.2671e-44	1.06976e-43	4.49973e-43	1.90671e-42	8.50446e-42	4.41377e-41	1.3794e-39	1.23344e-38	2.88844e-38	4.62495e-38	5.92113e-38	4.42266e-38	2.9077e-38	1.8896e-38	1.22266e-38	7.89351e-39	5.08913e-39	3.27803e-39	2.10996e-39	1.35738e-39	8.72814e-40	5.61004e-40	3.60446e-40	2.31511e-40	1.48647e-40	9.54117e-41	6.12252e-41	3.92768e-41	2.51872e-41	1.6149e-41	1.03516e-41
39.95	2.21859e-44	1.05034e-43	4.4193e-43	1.87207e-42	8.34428e-42	4.3208e-41	1.32637e-39	1.21579e-38	2.86097e-38	4.58867e-38	5.8779e-38	4.39294e-38	2.88786e-38	1.87655e-38	1.21414e-38	7.83806e-39	5.05309e-39	3.25464e-39	2.0948e-39	1.34758e-39	8.66467e-40	5.56901e-40	3.57791e-40	2.29797e-40	1.47543e-40	9.47022e-41	6.07683e-41	3.8981e-41	2.49992e-41	1.60277e-41	1.02721e-41
40.05	2.17103e-44	1.0313e-43	4.34033e-43	1.83821e-42	8.18758e-42	4.23019e-41	1.27498e-39	1.19844e-38	2.83363e-38	4.55272e-38	5.83509e-38	4.36348e-38	2.86822e-38	1.86364e-38	1.2057e-38	7.78314e-39	5.01741e-39	3.2315e-39	2.07985e-39	1.33786e-39	8.6019e-40	5.52843e-40	3.55174e-40	2.28108e-40	1.46451e-40	9.39972e-41	6.03108e-41	3.86885e-41	2.48097e-41	1.59063e-41	1.01947e-41
40.15	2.1244e-44	1.01263e-43	4.26305e-43	1.80495e-42	8.03429e-42	4.14185e-41	1.22485e-39	1.18122e-38	2.8067e-38	4.51709e-38	5.79269e-38	4.33434e-38	2.84879e-38	1.85087e-38	1.19736e-38	7.7288e-39	4.98215e-39	3.20862e-39	2.06501e-39	1.32826e-39	8.53982e-40	5.4883e-40	3.52586e-40	2.26432e-40	1.45371e-40	9.32964e-41	5.98614e-41	3.83993e-41	2.46242e-41	1.57876e-41	1.0117e-41
40.25	2.07868e-44	9.94345e-44	4.18725e-43	1.77243e-42	7.88431e-42	4.05531e-41	1.17629e-39	1.16436e-38	2.77975e-38	4.48178e-38	5.7507e-38	4.30548e-38	2.82956e-38	1.83823e-38	1.1891e-38	7.67509e-39	4.94724e-39	3.18598e-39	2.05035e-39	1.31878e-39	8.47843e-40	5.44861e-40	3.50012e-40	2.2478e-40	1.44303e-40	9.26107e-41	5.94199e-41	3.81134e-41	2.44389e-41	1.56675e-41	1.00413e-41
40.35	2.03384e-44	9.76427e-44	4.11307e-43	1.74062e-42	7.73756e-42	3.97135e-41	1.12881e-39	1.14757e-38	2.75334e-38	4.4468e-38	5.70912e-38	4.27695e-38	2.81054e-38	1.82573e-38	1.18093e-38	7.62191e-39	4.91273e-39	3.16358e-39	2.03584e-39	1.30938e-39	8.41772e-40	5.40936e-40	3.47481e-40	2.23141e-40	1.43248e-40	9.19292e-41	5.89777e-41	3.78307e-41	2.42558e-41	1.55502e-41	9.96533e-42
40.45	1.98988e-44	9.58831e-44	4.0403e-43	1.70943e-42	7.59397e-42	3.88947e-41	1.08286e-39	1.13105e-38	2.72705e-38	4.41213e-38	5.66793e-38	4.24867e-38	2.7917e-38	1.81335e-38	1.17286e-38	7.56937e-39	4.87854e-39	3.14143e-39	2.02148e-39	1.3001e-39	8.35766e-40	5.37055e-40	3.44978e-40	2.21526e-40	1.42204e-40	9.12587e-41	5.8546e-41	3.75513e-41	2.40783e-41	1.54356e-41	9.89135e-42
40.55	1.94676e-44	9.41618e-44	3.96908e-43	1.67892e-42	7.45346e-42	3.80961e-41	1.03842e-39	1.11467e-38	2.70115e-38	4.37819e-38	5.62714e-38	4.2207e-38	2.77306e-38	1.80111e-38	1.16486e-38	7.51731e-39	4.84473e-39	3.11952e-39	2.00728e-39	1.29091e-39	8.29826e-40	5.33215e-40	3.42495e-40	2.19924e-40	1.41171e-40	9.05922e-41	5.81164e-41	3.72749e-41	2.38993e-41	1.53209e-41	9.81712e-42
40.65	1.90446e-44	9.24745e-44	3.8992e-43	1.64894e-42	7.31568e-42	3.73152e-41	9.95159e-40	1.09863e-38	2.67523e-38	4.34414e-38	5.58673e-38	4.19303e-38	2.75461e-38	1.78899e-38	1.15695e-38	7.4658e-39	4.81132e-39	3.09783e-39	1.99324e-39	1.28181e-39	8.2395e-40	5.29418e-40	3.40046e-40	2.18344e-40	1.4015e-40	8.99365e-41	5.76943e-41	3.70016e-41	2.37239e-41	1.52061e-41	9.7448e-42
40.75	1.86299e-44	9.08189e-44	3.83081e-43	1.61962e-42	7.1811e-42	3.65554e-41	9.53355e-40	1.08265e-38	2.64983e-38	4.31039e-38	5.54671e-38	4.16559e-38	2.73633e-38	1.777e-38	1.14912e-38	7.41486e-39	4.77823e-39	3.07638e-39	1.97936e-39	1.27283e-39	8.18138e-40	5.25661e-40	3.37624e-40	2.16776e-40	1.39141e-40	8.92813e-41	5.72715e-41	3.67313e-41	2.35489e-41	1.50954e-41	9.67222e-42
40.85	1.8223e-44	8.91974e-44	3.76369e-43	1.59094e-42	7.04938e-42	3.5814e-41	9.1256e-40	1.06693e-38	2.62454e-38	4.27695e-38	5.50707e-38	4.13845e-38	2.71826e-38	1.76513e-38	1.14137e-38	7.36443e-39	4.74551e-39	3.05516e-39	1.96561e-39	1.26394e-39	8.12388e-40	5.21946e-40	3.35228e-40	2.15231e-40	1.38142e-40	8.86367e-41	5.68587e-41	3.64641e-41	2.33791e-41	1.49845e-41	9.60151e-42
40.95	1.78239e-44	8.76077e-44	3.69799e-43	1.5628e-42	6.92045e-42	3.50905e-41	8.73184e-40	1.05134e-38	2.59963e-38	4.24381e-38	5.4678e-38	4.11156e-38	2.70037e-38	1.75336e-38	1.1337e-38	7.31451e-39	4.71311e-39	3.03416e-39	1.95201e-39	1.25515e-39	8.067e-40	5.1827e-40	3.32845e-40	2.13697e-40	1.37154e-40	8.80024e-41	5.64478e-41	3.61998e-41	2.32079e-41	1.48735e-41	9.53054e-42
41.05	1.74323e-44	8.60461e-44	3.63352e-43	1.53528e-42	6.79424e-42	3.43845e-41	8.35193e-40	1.03595e-38	2.5747e-38	4.21097e-38	5.42891e-38	4.08498e-38	2.68266e-38	1.74174e-38	1.12611e-38	7.26519e-39	4.68107e-39	3.01338e-39	1.93855e-39	1.24643e-39	8.01073e-40	5.14634e-40	3.30501e-40	2.12185e-40	1.36177e-40	8.73717e-41	5.60439e-41	3.59383e-41	2.30386e-41	1.47663e-41	9.46139e-42
41.15	1.70482e-44	8.4518e-44	3.5704e-43	1.50822e-42	6.67068e-42	3.3692e-41	7.98306e-40	1.02087e-38	2.55027e-38	4.17841e-38	5.39037e-38	4.05862e-38	2.66512e-38	1.73023e-38	1.1186e-38	7.21631e-39	4.64935e-39	2.99282e-39	1.92523e-39	1.23783e-39	7.95505e-40	5.11036e-40	3.28182e-40	2.10684e-40	1.3521e-40	8.67511e-41	5.56393e-41	3.56798e-41	2.28728e-41	1.46591e-41	9.39199e-42
41.25	1.66714e-44	8.30196e-44	3.50846e-43	1.48175e-42	6.54972e-42	3.30195e-41	7.62758e-40	1.00586e-38	2.52595e-38	4.14615e-38	5.3522e-38	4.03254e-38	2.64777e-38	1.71883e-38	1.11116e-38	7.16796e-39	4.61792e-39	2.97249e-39	1.91206e-39	1.22931e-39	7.89997e-40	5.07477e-40	3.25881e-40	2.09204e-40	1.34254e-40	8.6134e-41	5.52442e-41	3.5424e-41	2.27072e-41	1.45543e-41	9.32435e-42
41.35	1.63016e-44	8.15489e-44	3.4478e-43	1.45586e-42	6.43129e-42	3.23629e-41	7.28167e-40	9.91089e-39	2.50198e-38	4.11418e-38	5.31439e-38	4.00673e-38	2.63058e-38	1.70756e-38	1.1038e-38	7.12008e-39	4.58687e-39	2.95235e-39	1.89902e-39	1.22086e-39	7.84546e-40	5.03956e-40	3.23611e-40	2.07735e-40	1.33308e-40	8.55204e-41	5.48509e-41	3.5171e-41	2.25465e-41	1.44481e-41	9.25646e-42
41.45	1.59388e-44	8.01081e-44	3.38827e-43	1.43044e-42	6.31533e-42	3.17219e-41	6.94879e-40	9.76443e-39	2.478e-38	4.08268e-38	5.27693e-38	3.98114e-38	2.61358e-38	1.69639e-38	1.09652e-38	7.07269e-39	4.55612e-39	2.93243e-39	1.88615e-39	1.21253e-39	7.79153e-40	5.0048e-40	3.21365e-40	2.06287e-40	1.32373e-40	8.49197e-41	5.44642e-41	3.49208e-41	2.23844e-41	1.43443e-41	9.19029e-42
41.55	1.55828e-44	7.86951e-44	3.32998e-43	1.40557e-42	6.20135e-42	3.10944e-41	6.62862e-40	9.62102e-39	2.4545e-38	4.05127e-38	5.23982e-38	3.95582e-38	2.59673e-38	1.68534e-38	1.08931e-38	7.02585e-39	4.52571e-39	2.9127e-39	1.87338e-39	1.20427e-39	7.73817e-40	4.97032e-40	3.19131e-40	2.04849e-40	1.31447e-40	8.43223e-41	5.40768e-41	3.46733e-41	2.22242e-41	1.42429e-41	9.12387e-42
41.65	1.52334e-44	7.73067e-44	3.27275e-43	1.38116e-42	6.09016e-42	3.04832e-41	6.31877e-40	9.47817e-39	2.4311e-38	4.02014e-38	5.20305e-38	3.93072e-38	2.58005e-38	1.6744e-38	1.08217e-38	6.97941e-39	4.49558e-39	2.89318e-39	1.86074e-39	1.19611e-39	7.68536e-40	4.93621e-40	3.16932e-40	2.03431e-40	1.30531e-40	8.37342e-41	5.36984e-41	3.44284e-41	2.20671e-41	1.41413e-41	9.05913e-42
41.75	1.48905e-44	7.59476e-44	3.21671e-43	1.35719e-42	5.98127e-42	2.98863e-41	6.02121e-40	9.3377e-39	2.40804e-38	3.98929e-38	5.16662e-38	3.90591e-38	2.56354e-38	1.66356e-38	1.07511e-38	6.93345e-39	4.46578e-39	2.87387e-39	1.84823e-39	1.18801e-39	7.6331e-40	4.90245e-40	3.14756e-40	2.02023e-40	1.29625e-40	8.31495e-41	5.33217e-41	3.41861e-41	2.19103e-41	1.40397e-41	8.99414e-42
41.85	1.4554e-44	7.46145e-44	3.16169e-43	1.33378e-42	5.87463e-42	2.93032e-41	5.73367e-40	9.19839e-39	2.38497e-38	3.95871e-38	5.13053e-38	3.8813e-38	2.54717e-38	1.65283e-38	1.06811e-38	6.88798e-39	4.43627e-39	2.85474e-39	1.83585e-39	1.18001e-39	7.58138e-40	4.86904e-40	3.12598e-40	2.00635e-40	1.28728e-40	8.25738e-41	5.29512e-41	3.39464e-41	2.1758e-41	1.39415e-41	8.93078e-42
41.95	1.42237e-44	7.33057e-44	3.10781e-43	1.31079e-42	5.77018e-42	2.87309e-41	5.45611e-40	9.06197e-39	2.36235e-38	3.9284e-38	5.09477e-38	3.85694e-38	2.53099e-38	1.64221e-38	1.06118e-38	6.84294e-39	4.40707e-39	2.83582e-39	1.8236e-39	1.1721e-39	7.5302e-40	4.83598e-40	3.10467e-40	1.99257e-40	1.27841e-40	8.19984e-41	5.25801e-41	3.37093e-41	2.16045e-41	1.38432e-41	8.86718e-42
42.05	1.38995e-44	7.20231e-44	3.0549e-43	1.28829e-42	5.66788e-42	2.81745e-41	5.19117e-40	8.9261e-39	2.33984e-38	3.89835e-38	5.05934e-38	3.8328e-38	2.51495e-38	1.6317e-38	1.05433e-38	6.79841e-39	4.37814e-39	2.81708e-39	1.81149e-39	1.16424e-39	7.47954e-40	4.80327e-40	3.08359e-40	1.97897e-40	1.26963e-40	8.14319e-41	5.22174e-41	3.34746e-41	2.1454e-41	1.3747e-41	8.80517e-42
42.15	1.35812e-44	7.07648e-44	3.00308e-43	1.2662e-42	5.56766e-42	2.76309e-41	4.93586e-40	8.7925e-39	2.31765e-38	3.86857e-38	5.02424e-38	3.80892e-38	2.49908e-38	1.62129e-38	1.04754e-38	6.75426e-39	4.34949e-39	2.79853e-39	1.79948e-39	1.15649e-39	7.4294e-40	4.77089e-40	3.06272e-40	1.96543e-40	1.26094e-40	8.08742e-41	5.18563e-41	3.32424e-41	2.13037e-41	1.36496e-41	8.74291e-42
42.25	1.32688e-44	6.95281e-44	2.95232e-43	1.2445e-42	5.46949e-42	2.70997e-41	4.69176e-40	8.66001e-39	2.29545e-38	3.83906e-38	4.98945e-38	3.78525e-38	2.48335e-38	1.61098e-38	1.04081e-38	6.71055e-39	4.32116e-39	2.78017e-39	1.7876e-39	1.14881e-39	7.37977e-40	4.73884e-40	3.04195e-40	1.95207e-40	1.25234e-40	8.03195e-41	5.15012e-41	3.30127e-41	2.1155e-41	1.35544e-41	8.68221e-42
42.35	1.29621e-44	6.83172e-44	2.90241e-43	1.2233e-42	5.37331e-42	2.65806e-41	4.45701e-40	8.53028e-39	2.27369e-38	3.81015e-38	4.95498e-38	3.76179e-38	2.46778e-38	1.60077e-38	1.03416e-38	6.66731e-39	4.29309e-39	2.762e-39	1.77584e-39	1.1412e-39	7.33065e-40	4.70712e-40	3.02152e-40	1.93889e-40	1.24383e-40	7.97733e-41	5.11454e-41	3.27854e-41	2.10107e-41	1.34613e-41	8.62126e-42
42.45	1.2661e-44	6.71291e-44	2.85351e-43	1.20248e-42	5.27908e-42	2.6072e-41	4.23154e-40	8.40107e-39	2.25202e-38	3.78114e-38	4.92082e-38	3.73859e-38	2.45235e-38	1.59066e-38	1.02756e-38	6.62446e-39	4.26533e-39	2.744e-39	1.76419e-39	1.13368e-39	7.28203e-40	4.67572e-40	3.00129e-40	1.92581e-40	1.23541e-40	7.92301e-41	5.07977e-41	3.25604e-41	2.08651e-41	1.33681e-41	8.56183e-42
42.55	1.23653e-44	6.59622e-44	2.8055e-43	1.1821e-42	5.18658e-42	2.55762e-41	4.01747e-40	8.27402e-39	2.23067e-38	3.75239e-38	4.88697e-38	3.71557e-38	2.43708e-38	1.58063e-38	1.02104e-38	6.58209e-39	4.23782e-39	2.72619e-39	1.75266e-39	1.12623e-39	7.2339e-40	4.64464e-40	2.98121e-40	1.9129e-40	1.22707e-40	7.86896e-41	5.04513e-41	3.23378e-41	2.07223e-41	1.32747e-41	8.50215e-42
42.65	1.2075e-44	6.48184e-44	2.75845e-43	1.16208e-42	5.09612e-42	2.50915e-41	3.81234e-40	8.14803e-39	2.20931e-38	3.72389e-38	4.85343e-38	3.69279e-38	2.42195e-38	1.57072e-38	1.01458e-38	6.54008e-39	4.2106e-39	2.70855e-39	1.74125e-39	1.11886e-39	7.18625e-40	4.61387e-40	2.96139e-40	1.90009e-40	1.21882e-40	7.81602e-41	5.01107e-41	3.21174e-41	2.05797e-41	1.31845e-41	8.44396e-42
42.75	1.17899e-44	6.3696e-44	2.71225e-43	1.14242e-42	5.00748e-42	2.46176e-41	3.6174e-40	8.02468e-39	2.18836e-38	3.69564e-38	4.82019e-38	3.6702e-38	2.40697e-38	1.5609e-38	1.00818e-38	6.49848e-39	4.18363e-39	2.69109e-39	1.72998e-39	1.11155e-39	7.13908e-40	4.58342e-40	2.94177e-40	1.88744e-40	1.21066e-40	7.76335e-41	4.97694e-41	3.18994e-41	2.04386e-41	1.30941e-41	8.38552e-42
42.85	1.151e-44	6.25925e-44	2.66697e-43	1.1232e-42	4.92062e-42	2.41521e-41	3.43111e-40	7.90183e-39	2.16751e-38	3.66763e-38	4.78725e-38	3.64785e-38	2.39211e-38	1.55117e-38	1.00184e-38	6.45731e-39	4.15694e-39	2.6738e-39	1.71879e-39	1.10433e-39	7.09239e-40	4.55327e-40	2.92224e-40	1.87488e-40	1.20257e-40	7.71148e-41	4.94357e-41	3.16836e-41	2.03016e-41	1.30057e-41	8.32853e-42
42.95	1.12351e-44	6.15117e-44	2.6225e-43	1.10432e-42	4.83549e-42	2.36992e-41	3.2534e-40	7.78053e-39	2.14696e-38	3.63987e-38	4.7546e-38	3.6257e-38	2.37741e-38	1.54154e-38	9.9556e-39	6.41652e-39	4.13047e-39	2.65667e-39	1.70771e-39	1.09717e-39	7.04615e-40	4.52343e-40	2.90301e-40	1.86249e-40	1.19457e-40	7.65988e-41	4.91034e-41	3.147e-41	2.01633e-41	1.29162e-41	8.2713e-42
43.05	1.09651e-44	6.04509e-44	2.57893e-43	1.08583e-42	4.75205e-42	2.32563e-41	3.08589e-40	7.66126e-39	2.12639e-38	3.61235e-38	4.72225e-38	3.60374e-38	2.36285e-38	1.532e-38	9.89342e-39	6.37612e-39	4.10428e-39	2.63972e-39	1.69674e-39	1.09007e-39	7.00038e-40	4.49388e-40	2.88398e-40	1.85018e-40	1.18665e-40	7.60906e-41	4.87765e-41	3.12585e-41	2.00278e-41	1.28286e-41	8.21547e-42
43.15	1.06999e-44	5.94089e-44	2.53612e-43	1.06767e-42	4.67028e-42	2.28232e-41	2.9266e-40	7.543e-39	2.10623e-38	3.58506e-38	4.69018e-38	3.58201e-38	2.34841e-38	1.52255e-38	9.83187e-39	6.33616e-39	4.07836e-39	2.62293e-39	1.68588e-39	1.08306e-39	6.95506e-40	4.46462e-40	2.86508e-40	1.83804e-40	1.17881e-40	7.55824e-41	4.84488e-41	3.10492e-41	1.98924e-41	1.27429e-41	8.15941e-42
43.25	1.04394e-44	5.83871e-44	2.49416e-43	1.04988e-42	4.59013e-42	2.23985e-41	2.77646e-40	7.42722e-39	2.08616e-38	3.55801e-38	4.6584e-38	3.56045e-38	2.33413e-38	1.51319e-38	9.77087e-39	6.29653e-39	4.05268e-39	2.6063e-39	1.67512e-39	1.07611e-39	6.91019e-40	4.43578e-40	2.84642e-40	1.82597e-40	1.17105e-40	7.50818e-41	4.81285e-41	3.08421e-41	1.97608e-41	1.26571e-41	8.10472e-42
43.35	1.01835e-44	5.73841e-44	2.45295e-43	1.03238e-42	4.51156e-42	2.19842e-41	2.63423e-40	7.31192e-39	2.06637e-38	3.53136e-38	4.6269e-38	3.5391e-38	2.31996e-38	1.50391e-38	9.71045e-39	6.25731e-39	4.02726e-39	2.58987e-39	1.66447e-39	1.06924e-39	6.86576e-40	4.4071e-40	2.82795e-40	1.81407e-40	1.16337e-40	7.45888e-41	4.78094e-41	3.0637e-41	1.96281e-41	1.25712e-41	8.04979e-42
43.45	9.93219e-45	5.63978e-44	2.41255e-43	1.01524e-42	4.43425e-42	2.15789e-41	2.5007e-40	7.19856e-39	2.04658e-38	3.50478e-38	4.59568e-38	3.51793e-38	2.30594e-38	1.49472e-38	9.6506e-39	6.21843e-39	4.00206e-39	2.57356e-39	1.65394e-39	1.06241e-39	6.82176e-40	4.3787e-40	2.80956e-40	1.80225e-40	1.15576e-40	7.40982e-41	4.74955e-41	3.0434e-41	1.94968e-41	1.24881e-41	7.99621e-42
43.55	9.68526e-45	5.54314e-44	2.37286e-43	9.98453e-43	4.35875e-42	2.11824e-41	2.37434e-40	7.08616e-39	2.02717e-38	3.47842e-38	4.56473e-38	3.49699e-38	2.29204e-38	1.48562e-38	9.59132e-39	6.17993e-39	3.97713e-39	2.55741e-39	1.64349e-39	1.05567e-39	6.77819e-40	4.35058e-40	2.79145e-40	1.79058e-40	1.14823e-40	7.36149e-41	4.71808e-41	3.0233e-41	1.93679e-41	1.24048e-41	7.94239e-42
43.65	9.44267e-45	5.44828e-44	2.33395e-43	9.81955e-43	4.28473e-42	2.07945e-41	2.25627e-40	6.97613e-39	2.00784e-38	3.45229e-38	4.53406e-38	3.47622e-38	2.27827e-38	1.47661e-38	9.53266e-39	6.14184e-39	3.95241e-39	2.54142e-39	1.63315e-39	1.04899e-39	6.73505e-40	4.32274e-40	2.77352e-40	1.77898e-40	1.14077e-40	7.3134e-41	4.68731e-41	3.0034e-41	1.92392e-41	1.23215e-41	7.88988e-42
43.75	9.20433e-45	5.35506e-44	2.29572e-43	9.65794e-43	4.21216e-42	2.04131e-41	2.14619e-40	6.86656e-39	1.9888e-38	3.42639e-38	4.50365e-38	3.45563e-38	2.26463e-38	1.46767e-38	9.47448e-39	6.10406e-39	3.92791e-39	2.52558e-39	1.6229e-39	1.04236e-39	6.69232e-40	4.29516e-40	2.75576e-40	1.76754e-40	1.13338e-40	7.26603e-41	4.65665e-41	2.9837e-41	1.91142e-41	1.22408e-41	7.83714e-42
43.85	8.97014e-45	5.26362e-44	2.25824e-43	9.49889e-43	4.141e-42	2.00417e-41	2.04312e-40	6.75885e-39	1.96974e-38	3.40071e-38	4.47352e-38	3.43525e-38	2.25111e-38	1.45883e-38	9.41685e-39	6.06663e-39	3.90368e-39	2.50989e-39	1.61276e-39	1.03582e-39	6.65001e-40	4.26785e-40	2.73813e-40	1.75618e-40	1.12607e-40	7.21864e-41	4.62649e-41	2.9642e-41	1.8988e-41	1.21601e-41	7.78568e-42
43.95	8.74002e-45	5.17385e-44	2.22142e-43	9.34307e-43	4.07123e-42	1.96783e-41	1.94751e-40	6.65205e-39	1.95105e-38	3.37525e-38	4.44364e-38	3.41502e-38	2.23771e-38	1.45006e-38	9.35975e-39	6.02959e-39	3.87966e-39	2.49434e-39	1.6027e-39	1.02933e-39	6.6081e-40	4.24081e-40	2.72071e-40	1.74496e-40	1.11883e-40	7.17196e-41	4.59624e-41	2.94489e-41	1.8863e-41	1.2081e-41	7.73398e-42
44.05	8.51389e-45	5.08555e-44	2.18531e-43	9.19041e-43	4.00281e-42	1.93226e-41	1.85813e-40	6.54751e-39	1.93244e-38	3.35e-38	4.41402e-38	3.39499e-38	2.22443e-38	1.44137e-38	9.30319e-39	5.99286e-39	3.85589e-39	2.47895e-39	1.59277e-39	1.02289e-39	6.5666e-40	4.21403e-40	2.70347e-40	1.73381e-40	1.11166e-40	7.12597e-41	4.56667e-41	2.92577e-41	1.87405e-41	1.20009e-41	7.68354e-42
44.15	8.29166e-45	4.999e-44	2.14983e-43	9.04037e-43	3.93572e-42	1.89737e-41	1.77565e-40	6.44341e-39	1.9141e-38	3.32497e-38	4.38467e-38	3.37513e-38	2.21129e-38	1.43277e-38	9.24718e-39	5.95652e-39	3.83231e-39	2.4637e-39	1.58291e-39	1.01653e-39	6.52549e-40	4.1875e-40	2.6863e-40	1.72281e-40	1.10456e-40	7.08019e-41	4.5372e-41	2.90683e-41	1.8618e-41	1.19226e-41	7.63287e-42
44.25	8.07327e-45	4.91402e-44	2.11503e-43	8.89335e-43	3.86992e-42	1.86329e-41	1.69965e-40	6.34108e-39	1.89575e-38	3.30045e-38	4.35556e-38	3.35547e-38	2.19825e-38	1.42423e-38	9.19165e-39	5.92047e-39	3.80898e-39	2.44859e-39	1.57314e-39	1.01022e-39	6.48477e-40	4.16123e-40	2.66938e-40	1.71188e-40	1.09753e-40	7.03509e-41	4.50784e-41	2.88809e-41	1.8499e-41	1.18459e-41	7.58342e-42
44.35	7.85862e-45	4.83049e-44	2.08084e-43	8.74864e-43	3.80526e-42	1.82994e-41	1.62925e-40	6.23963e-39	1.87776e-38	3.27585e-38	4.32671e-38	3.33597e-38	2.18534e-38	1.41578e-38	9.13664e-39	5.88476e-39	3.78585e-39	2.43362e-39	1.56347e-39	1.00398e-39	6.44444e-40	4.13521e-40	2.65263e-40	1.70109e-40	1.09057e-40	6.99019e-41	4.47912e-41	2.86952e-41	1.83789e-41	1.1769e-41	7.53374e-42
44.45	7.64764e-45	4.74854e-44	2.04731e-43	8.60683e-43	3.74197e-42	1.79729e-41	1.56455e-40	6.14033e-39	1.85984e-38	3.25145e-38	4.29811e-38	3.31663e-38	2.17254e-38	1.40741e-38	9.08212e-39	5.8494e-39	3.76295e-39	2.4188e-39	1.55388e-39	9.97779e-40	6.4045e-40	4.10944e-40	2.63599e-40	1.69036e-40	1.08367e-40	6.94551e-41	4.45051e-41	2.85113e-41	1.82611e-41	1.1692e-41	7.48525e-42
44.55	7.44026e-45	4.66805e-44	2.01442e-43	8.46786e-43	3.67989e-42	1.76532e-41	1.50445e-40	6.04146e-39	1.84218e-38	3.22725e-38	4.26975e-38	3.29749e-38	2.15986e-38	1.39911e-38	9.02811e-39	5.81434e-39	3.74024e-39	2.40411e-39	1.54439e-39	9.91647e-40	6.36493e-40	4.08391e-40	2.61956e-40	1.67978e-40	1.07684e-40	6.9017e-41	4.42234e-41	2.83293e-41	1.81434e-41	1.16175e-41	7.43654e-42
44.65	7.23641e-45	4.58886e-44	1.98206e-43	8.33125e-43	3.61899e-42	1.73386e-41	1.44915e-40	5.94428e-39	1.82468e-38	3.20327e-38	4.24163e-38	3.27849e-38	2.14729e-38	1.39089e-38	8.97465e-39	5.7796e-39	3.71772e-39	2.38956e-39	1.53498e-39	9.85582e-40	6.32573e-40	4.05862e-40	2.60328e-40	1.66926e-40	1.07007e-40	6.85809e-41	4.3941e-41	2.8149e-41	1.80267e-41	1.15429e-41	7.389e-42
44.75	7.03601e-45	4.51123e-44	1.95032e-43	8.19736e-43	3.55925e-42	1.70322e-41	1.39811e-40	5.84794e-39	1.80717e-38	3.17948e-38	4.21376e-38	3.25967e-38	2.13483e-38	1.38274e-38	8.92161e-39	5.74523e-39	3.69545e-39	2.37514e-39	1.52567e-39	9.79555e-40	6.2869e-40	4.03357e-40	2.58707e-40	1.65887e-40	1.06337e-40	6.81512e-41	4.36647e-41	2.79704e-41	1.79134e-41	1.14699e-41	7.34123e-42
44.85	6.83899e-45	4.43497e-44	1.91912e-43	8.06573e-43	3.50065e-42	1.6732e-41	1.35055e-40	5.75285e-39	1.79001e-38	3.1559e-38	4.18612e-38	3.241e-38	2.12248e-38	1.37466e-38	8.86906e-39	5.71112e-39	3.67336e-39	2.36085e-39	1.51644e-39	9.73602e-40	6.24843e-40	4.00876e-40	2.57109e-40	1.64855e-40	1.05673e-40	6.77234e-41	4.33894e-41	2.77935e-41	1.7799e-41	1.13958e-41	7.2946e-42
44.95	6.6453e-45	4.36e-44	1.88852e-43	7.93632e-43	3.44316e-42	1.64381e-41	1.30637e-40	5.65979e-39	1.77291e-38	3.13251e-38	4.15872e-38	3.22252e-38	2.11023e-38	1.36666e-38	8.81697e-39	5.67734e-39	3.65149e-39	2.3467e-39	1.50729e-39	9.67695e-40	6.21032e-40	3.98417e-40	2.55527e-40	1.63836e-40	1.05021e-40	6.73018e-41	4.31184e-41	2.76183e-41	1.76868e-41	1.13233e-41	7.24775e-42
45.05	6.45485e-45	4.28643e-44	1.85844e-43	7.80967e-43	3.38676e-42	1.61496e-41	1.26489e-40	5.56713e-39	1.75606e-38	3.10932e-38	4.13155e-38	3.20419e-38	2.09811e-38	1.35873e-38	8.76536e-39	5.64385e-39	3.6298e-39	2.33268e-39	1.49823e-39	9.61851e-40	6.17256e-40	3.95987e-40	2.53959e-40	1.62823e-40	1.0437e-40	6.68799e-41	4.28466e-41	2.74448e-41	1.75746e-41	1.12524e-41	7.20202e-42
45.15	6.26759e-45	4.21416e-44	1.82893e-43	7.68514e-43	3.33141e-42	1.58676e-41	1.22581e-40	5.47607e-39	1.7392e-38	3.08647e-38	4.10461e-38	3.18601e-38	2.08608e-38	1.35086e-38	8.7142e-39	5.61066e-39	3.60833e-39	2.31878e-39	1.48925e-39	9.56045e-40	6.13516e-40	3.93574e-40	2.52402e-40	1.61823e-40	1.03725e-40	6.64641e-41	4.25807e-41	2.7273e-41	1.74634e-41	1.11812e-41	7.15607e-42
45.25	6.08345e-45	4.14303e-44	1.79991e-43	7.56307e-43	3.27711e-42	1.55914e-41	1.18923e-40	5.3858e-39	1.72266e-38	3.06366e-38	4.0779e-38	3.16801e-38	2.07417e-38	1.34307e-38	8.66354e-39	5.57781e-39	3.58703e-39	2.30501e-39	1.48035e-39	9.503e-40	6.09809e-40	3.91184e-40	2.50864e-40	1.60829e-40	1.03086e-40	6.60543e-41	4.23156e-41	2.71027e-41	1.73554e-41	1.111e-41	7.1112e-42
45.35	5.90237e-45	4.07328e-44	1.77145e-43	7.44303e-43	3.22363e-42	1.53209e-41	1.15453e-40	5.29747e-39	1.70619e-38	3.04105e-38	4.05142e-38	3.15013e-38	2.06235e-38	1.33535e-38	8.61329e-39	5.54521e-39	3.56595e-39	2.29136e-39	1.47155e-39	9.44615e-40	6.06137e-40	3.88815e-40	2.49339e-40	1.59848e-40	1.02452e-40	6.56463e-41	4.20547e-41	2.69341e-41	1.72464e-41	1.1041e-41	7.06612e-42
45.45	5.72429e-45	4.00475e-44	1.74346e-43	7.32499e-43	3.17134e-42	1.50545e-41	1.12175e-40	5.20954e-39	1.68996e-38	3.01863e-38	4.02515e-38	3.13243e-38	2.05064e-38	1.32769e-38	8.56349e-39	5.51291e-39	3.54502e-39	2.27786e-39	1.46281e-39	9.38967e-40	6.02499e-40	3.86469e-40	2.47821e-40	1.58872e-40	1.01825e-40	6.52441e-41	4.1793e-41	2.67671e-41	1.71393e-41	1.09719e-41	7.0221e-42
45.55	5.54915e-45	3.93736e-44	1.716e-43	7.20944e-43	3.12003e-42	1.47949e-41	1.09049e-40	5.12312e-39	1.67372e-38	2.99639e-38	3.99911e-38	3.11486e-38	2.03903e-38	1.3201e-38	8.51413e-39	5.48091e-39	3.52429e-39	2.26445e-39	1.45415e-39	9.33386e-40	5.98893e-40	3.84144e-40	2.46325e-40	1.57909e-40	1.01204e-40	6.48437e-41	4.15369e-41	2.66016e-41	1.70323e-41	1.09043e-41	6.97787e-42
45.65	5.37689e-45	3.87121e-44	1.689e-43	7.0958e-43	3.06968e-42	1.45405e-41	1.06062e-40	5.03747e-39	1.65779e-38	2.97434e-38	3.97329e-38	3.09747e-38	2.02753e-38	1.31258e-38	8.46521e-39	5.44917e-39	3.50376e-39	2.25117e-39	1.44557e-39	9.27847e-40	5.95321e-40	3.8184e-40	2.44842e-40	1.56951e-40	1.00588e-40	6.4445e-41	4.12817e-41	2.64376e-41	1.69263e-41	1.08357e-41	6.93468e-42
45.75	5.20746e-45	3.8062e-44	1.6625e-43	6.98438e-43	3.02026e-42	1.42912e-41	1.03231e-40	4.95367e-39	1.64192e-38	2.95248e-38	3.94768e-38	3.0802e-38	2.01611e-38	1.30513e-38	8.41677e-39	5.41776e-39	3.4834e-39	2.23801e-39	1.43707e-39	9.22351e-40	5.91781e-40	3.79557e-40	2.43369e-40	1.56005e-40	9.9978e-41	6.40539e-41	4.10303e-41	2.62752e-41	1.68233e-41	1.07685e-41	6.89127e-42
45.85	5.04079e-45	3.74233e-44	1.63645e-43	6.87479e-43	2.97176e-42	1.40468e-41	1.00515e-40	4.87025e-39	1.62629e-38	2.93079e-38	3.92228e-38	3.06309e-38	2.00481e-38	1.29774e-38	8.3687e-39	5.38659e-39	3.46324e-39	2.22497e-39	1.42864e-39	9.16919e-40	5.88273e-40	3.77295e-40	2.41914e-40	1.55065e-40	9.93735e-41	6.36645e-41	4.07782e-41	2.61143e-41	1.67193e-41	1.07027e-41	6.84889e-42
45.95	4.87685e-45	3.67945e-44	1.61088e-43	6.767e-43	2.92415e-42	1.38068e-41	9.79227e-41	4.78827e-39	1.61064e-38	2.90929e-38	3.89709e-38	3.04614e-38	1.99359e-38	1.2904e-38	8.32105e-39	5.35568e-39	3.44324e-39	2.21204e-39	1.42029e-39	9.11529e-40	5.84796e-40	3.75053e-40	2.40471e-40	1.54137e-40	9.87746e-41	6.32806e-41	4.05315e-41	2.59549e-41	1.66172e-41	1.06368e-41	6.80629e-42
46.05	4.71556e-45	3.61776e-44	1.58573e-43	6.66146e-43	2.87742e-42	1.35722e-41	9.5429e-41	4.70703e-39	1.59529e-38	2.88796e-38	3.87212e-38	3.0293e-38	1.98246e-38	1.28314e-38	8.27382e-39	5.32507e-39	3.42343e-39	2.19923e-39	1.41202e-39	9.06194e-40	5.81351e-40	3.72832e-40	2.39034e-40	1.53213e-40	9.81812e-41	6.28982e-41	4.02855e-41	2.5797e-41	1.65151e-41	1.05707e-41	6.76469e-42
46.15	4.55688e-45	3.55715e-44	1.56106e-43	6.55764e-43	2.83155e-42	1.33422e-41	9.30273e-41	4.62756e-39	1.58001e-38	2.86706e-38	3.84735e-38	3.01262e-38	1.97145e-38	1.27594e-38	8.22699e-39	5.29471e-39	3.40378e-39	2.18653e-39	1.40382e-39	9.00892e-40	5.77937e-40	3.70631e-40	2.37618e-40	1.52302e-40	9.75932e-41	6.25213e-41	4.00433e-41	2.56405e-41	1.64158e-41	1.05067e-41	6.72288e-42
46.25	4.40076e-45	3.49752e-44	1.53679e-43	6.45583e-43	2.78643e-42	1.31168e-41	9.07337e-41	4.54845e-39	1.56495e-38	2.84609e-38	3.82278e-38	2.99607e-38	1.96051e-38	1.2688e-38	8.1806e-39	5.26461e-39	3.38432e-39	2.17394e-39	1.39568e-39	8.95645e-40	5.74553e-40	3.68449e-40	2.36214e-40	1.51395e-40	9.70105e-41	6.2144e-41	3.98004e-41	2.54854e-41	1.63155e-41	1.04426e-41	6.68205e-42
46.35	4.24716e-45	3.43896e-44	1.51297e-43	6.35567e-43	2.74222e-42	1.28948e-41	8.85194e-41	4.47072e-39	1.54987e-38	2.82528e-38	3.79841e-38	2.97968e-38	1.94968e-38	1.26172e-38	8.13458e-39	5.23481e-39	3.365e-39	2.16146e-39	1.38762e-39	8.90452e-40	5.71199e-40	3.66287e-40	2.34823e-40	1.505e-40	9.6433e-41	6.17721e-41	3.95625e-41	2.53318e-41	1.62162e-41	1.03784e-41	6.64101e-42
46.45	4.09601e-45	3.38141e-44	1.48954e-43	6.25744e-43	2.69882e-42	1.26782e-41	8.63934e-41	4.3937e-39	1.53508e-38	2.80464e-38	3.77425e-38	2.9634e-38	1.93893e-38	1.2547e-38	8.08896e-39	5.20523e-39	3.34586e-39	2.14909e-39	1.37964e-39	8.8529e-40	5.67875e-40	3.64144e-40	2.33441e-40	1.4961e-40	9.58608e-41	6.14053e-41	3.93254e-41	2.51795e-41	1.61187e-41	1.03161e-41	6.60092e-42
46.55	3.94727e-45	3.32474e-44	1.46654e-43	6.16065e-43	2.65621e-42	1.24658e-41	8.43371e-41	4.31836e-39	1.52035e-38	2.78418e-38	3.75028e-38	2.94727e-38	1.92828e-38	1.24774e-38	8.04373e-39	5.17593e-39	3.3269e-39	2.13683e-39	1.37172e-39	8.80187e-40	5.64581e-40	3.6202e-40	2.32075e-40	1.4873e-40	9.52937e-41	6.104e-41	3.90919e-41	2.50287e-41	1.60212e-41	1.02538e-41	6.56063e-42
46.65	3.8009e-45	3.26914e-44	1.44391e-43	6.06571e-43	2.61437e-42	1.22576e-41	8.23469e-41	4.24337e-39	1.50584e-38	2.76388e-38	3.72651e-38	2.93129e-38	1.91772e-38	1.24085e-38	7.99888e-39	5.14685e-39	3.30809e-39	2.12468e-39	1.36387e-39	8.75123e-40	5.61315e-40	3.59915e-40	2.3072e-40	1.47856e-40	9.47317e-41	6.06798e-41	3.88576e-41	2.48792e-41	1.59263e-41	1.01927e-41	6.52127e-42
46.75	3.65685e-45	3.21448e-44	1.42171e-43	5.97258e-43	2.57329e-42	1.20535e-41	8.04375e-41	4.16939e-39	1.49131e-38	2.74375e-38	3.70293e-38	2.91541e-38	1.90724e-38	1.234e-38	7.95442e-39	5.11803e-39	3.28946e-39	2.11263e-39	1.3561e-39	8.7011e-40	5.58079e-40	3.57838e-40	2.29371e-40	1.46992e-40	9.41747e-41	6.0321e-41	3.86283e-41	2.4731e-41	1.58306e-41	1.01307e-41	6.48171e-42
46.85	3.51508e-45	3.1607e-44	1.39986e-43	5.88095e-43	2.53296e-42	1.18528e-41	7.85865e-41	4.09672e-39	1.47706e-38	2.72379e-38	3.67955e-38	2.89968e-38	1.89685e-38	1.22722e-38	7.91038e-39	5.08949e-39	3.27097e-39	2.10069e-39	1.34839e-39	8.65126e-40	5.5487e-40	3.5577e-40	2.28041e-40	1.46133e-40	9.36227e-41	5.99637e-41	3.83996e-41	2.45842e-41	1.57357e-41	1.007e-41	6.44307e-42
46.95	3.37554e-45	3.10788e-44	1.37844e-43	5.79105e-43	2.49334e-42	1.16565e-41	7.68025e-41	4.02471e-39	1.46287e-38	2.70398e-38	3.65635e-38	2.88406e-38	1.88655e-38	1.22049e-38	7.86667e-39	5.06116e-39	3.25266e-39	2.08884e-39	1.34074e-39	8.60193e-40	5.5169e-40	3.5372e-40	2.26722e-40	1.45284e-40	9.30756e-41	5.96131e-41	3.81743e-41	2.44387e-41	1.56425e-41	1.00106e-41	6.40422e-42
47.05	3.23819e-45	3.05595e-44	1.35736e-43	5.70246e-43	2.45444e-42	1.1464e-41	7.50707e-41	3.95429e-39	1.44888e-38	2.68446e-38	3.63334e-38	2.8686e-38	1.87633e-38	1.21382e-38	7.82333e-39	5.03307e-39	3.23449e-39	2.0771e-39	1.33316e-39	8.5531e-40	5.48537e-40	3.51688e-40	2.25412e-40	1.4444e-40	9.25333e-41	5.92639e-41	3.79483e-41	2.42945e-41	1.55493e-41	9.95098e-42	6.36627e-42
47.15	3.10298e-45	3.00479e-44	1.33662e-43	5.61555e-43	2.4161e-42	1.12752e-41	7.33996e-41	3.88421e-39	1.43488e-38	2.66498e-38	3.61052e-38	2.85323e-38	1.8662e-38	1.20721e-38	7.78035e-39	5.00523e-39	3.21646e-39	2.06546e-39	1.32565e-39	8.50455e-40	5.45412e-40	3.49673e-40	2.24116e-40	1.43607e-40	9.19958e-41	5.89194e-41	3.7727e-41	2.41516e-41	1.54587e-41	9.89123e-42	6.32812e-42
47.25	2.96989e-45	2.9546e-44	1.31625e-43	5.53028e-43	2.37858e-42	1.10891e-41	7.17706e-41	3.81538e-39	1.42115e-38	2.64565e-38	3.58788e-38	2.83801e-38	1.85615e-38	1.20065e-38	7.73773e-39	4.97761e-39	3.19861e-39	2.05393e-39	1.3182e-39	8.45655e-40	5.42314e-40	3.47677e-40	2.22832e-40	1.42778e-40	9.1463e-41	5.85763e-41	3.75064e-41	2.40099e-41	1.53671e-41	9.83336e-42	6.29084e-42
47.35	2.83885e-45	2.90524e-44	1.29622e-43	5.44636e-43	2.34173e-42	1.09075e-41	7.0197e-41	3.74719e-39	1.40747e-38	2.62649e-38	3.56542e-38	2.82292e-38	1.84618e-38	1.19415e-38	7.6955e-39	4.95026e-39	3.18089e-39	2.04248e-39	1.31082e-39	8.4089e-40	5.39242e-40	3.45697e-40	2.21552e-40	1.41958e-40	9.09349e-41	5.82379e-41	3.7289e-41	2.38695e-41	1.52772e-41	9.77534e-42	6.25337e-42
47.45	2.70985e-45	2.85666e-44	1.27654e-43	5.36402e-43	2.30554e-42	1.07294e-41	6.86762e-41	3.68051e-39	1.394e-38	2.60747e-38	3.54314e-38	2.80793e-38	1.8363e-38	1.1877e-38	7.65359e-39	4.92311e-39	3.16335e-39	2.03114e-39	1.30349e-39	8.3616e-40	5.36197e-40	3.43735e-40	2.2029e-40	1.41144e-40	9.04114e-41	5.78991e-41	3.70709e-41	2.37304e-41	1.51873e-41	9.7185e-42	6.21676e-42
47.55	2.58283e-45	2.80894e-44	1.25718e-43	5.28286e-43	2.26999e-42	1.05547e-41	6.71962e-41	3.61416e-39	1.3805e-38	2.58862e-38	3.52104e-38	2.79307e-38	1.8265e-38	1.1813e-38	7.61203e-39	4.89618e-39	3.14593e-39	2.01991e-39	1.29623e-39	8.31482e-40	5.33179e-40	3.41789e-40	2.19039e-40	1.40339e-40	8.98925e-41	5.7565e-41	3.68573e-41	2.35924e-41	1.50982e-41	9.66085e-42	6.17995e-42
47.65	2.45777e-45	2.76201e-44	1.23817e-43	5.20321e-43	2.23508e-42	1.03828e-41	6.57645e-41	3.549e-39	1.36727e-38	2.56991e-38	3.49912e-38	2.77832e-38	1.81678e-38	1.17495e-38	7.57082e-39	4.86949e-39	3.12868e-39	2.00876e-39	1.28903e-39	8.26839e-40	5.30185e-40	3.39861e-40	2.17796e-40	1.39538e-40	8.93781e-41	5.72353e-41	3.66443e-41	2.34557e-41	1.50114e-41	9.60436e-42	6.14399e-42
47.75	2.33462e-45	2.71577e-44	1.21946e-43	5.12506e-43	2.20077e-42	1.02146e-41	6.43657e-41	3.48446e-39	1.35409e-38	2.55135e-38	3.47737e-38	2.76371e-38	1.80713e-38	1.16866e-38	7.52995e-39	4.84301e-39	3.11155e-39	1.9977e-39	1.28189e-39	8.22241e-40	5.27218e-40	3.37948e-40	2.16566e-40	1.38747e-40	8.88681e-41	5.6907e-41	3.64344e-41	2.33202e-41	1.49239e-41	9.549e-42	6.10783e-42
47.85	2.21335e-45	2.67039e-44	1.20109e-43	5.04813e-43	2.16708e-42	1.00496e-41	6.30116e-41	3.42136e-39	1.34109e-38	2.53295e-38	3.45579e-38	2.7492e-38	1.79757e-38	1.16242e-38	7.48946e-39	4.81678e-39	3.09459e-39	1.98673e-39	1.27481e-39	8.17669e-40	5.24276e-40	3.36052e-40	2.15347e-40	1.3796e-40	8.83625e-41	5.6583e-41	3.62238e-41	2.31859e-41	1.48379e-41	9.49349e-42	6.07249e-42
47.95	2.09392e-45	2.62575e-44	1.183e-43	4.97263e-43	2.13397e-42	9.88771e-42	6.17001e-41	3.35857e-39	1.32809e-38	2.51491e-38	3.43438e-38	2.73481e-38	1.78808e-38	1.15623e-38	7.44925e-39	4.79074e-39	3.07775e-39	1.97586e-39	1.26779e-39	8.13142e-40	5.21358e-40	3.34173e-40	2.14138e-40	1.37182e-40	8.78613e-41	5.62603e-41	3.60176e-41	2.30527e-41	1.47518e-41	9.43785e-42	6.03696e-42
48.05	1.9763e-45	2.58181e-44	1.16525e-43	4.89831e-43	2.10145e-42	9.72884e-42	6.04214e-41	3.29693e-39	1.31533e-38	2.4968e-38	3.41315e-38	2.72055e-38	1.77866e-38	1.15009e-38	7.40938e-39	4.76491e-39	3.06103e-39	1.96507e-39	1.26085e-39	8.0866e-40	5.18466e-40	3.32309e-40	2.12933e-40	1.36409e-40	8.73644e-41	5.5942e-41	3.58118e-41	2.29207e-41	1.46665e-41	9.38393e-42	6.00224e-42
48.15	1.86045e-45	2.53863e-44	1.14776e-43	4.82514e-43	2.06944e-42	9.57219e-42	5.91821e-41	3.23588e-39	1.30263e-38	2.47883e-38	3.39208e-38	2.70638e-38	1.76933e-38	1.144e-38	7.36983e-39	4.73931e-39	3.04448e-39	1.95438e-39	1.25394e-39	8.04202e-40	5.15597e-40	3.30461e-40	2.11745e-40	1.35645e-40	8.68718e-41	5.56232e-41	3.56091e-41	2.27898e-41	1.45835e-41	9.32987e-42	5.96733e-42
48.25	1.74635e-45	2.49616e-44	1.1306e-43	4.75344e-43	2.03804e-42	9.41922e-42	5.79691e-41	3.1762e-39	1.2901e-38	2.46101e-38	3.37117e-38	2.69233e-38	1.76007e-38	1.13796e-38	7.33061e-39	4.7139e-39	3.02806e-39	1.94377e-39	1.2471e-39	7.99795e-40	5.12753e-40	3.28629e-40	2.10567e-40	1.34884e-40	8.63833e-41	5.53088e-41	3.54057e-41	2.266e-41	1.44997e-41	9.27688e-42	5.93321e-42
48.35	1.63395e-45	2.4543e-44	1.1137e-43	4.68285e-43	2.00719e-42	9.26909e-42	5.67928e-41	3.11683e-39	1.27756e-38	2.44333e-38	3.35043e-38	2.67838e-38	1.75089e-38	1.13197e-38	7.29173e-39	4.6887e-39	3.01178e-39	1.93325e-39	1.24031e-39	7.95418e-40	5.09933e-40	3.26812e-40	2.09396e-40	1.34133e-40	8.58991e-41	5.49985e-41	3.52065e-41	2.25314e-41	1.44173e-41	9.22314e-42	5.89891e-42
48.45	1.52323e-45	2.41321e-44	1.0971e-43	4.61355e-43	1.97688e-42	9.12174e-42	5.56518e-41	3.05855e-39	1.26527e-38	2.42579e-38	3.32985e-38	2.66457e-38	1.74177e-38	1.12602e-38	7.25314e-39	4.66374e-39	2.99563e-39	1.92282e-39	1.23358e-39	7.91083e-40	5.07136e-40	3.2501e-40	2.08237e-40	1.33385e-40	8.54189e-41	5.46894e-41	3.50077e-41	2.24039e-41	1.43349e-41	9.17047e-42	5.86538e-42
48.55	1.41416e-45	2.37278e-44	1.08075e-43	4.54533e-43	1.94709e-42	8.97677e-42	5.45375e-41	3.00084e-39	1.25302e-38	2.40839e-38	3.30944e-38	2.65084e-38	1.73273e-38	1.12013e-38	7.21486e-39	4.63895e-39	2.97961e-39	1.91248e-39	1.2269e-39	7.86773e-40	5.04363e-40	3.23227e-40	2.07089e-40	1.32646e-40	8.49428e-41	5.43844e-41	3.48095e-41	2.22774e-41	1.42547e-41	9.11884e-42	5.83166e-42
48.65	1.3067e-45	2.33298e-44	1.0647e-43	4.47815e-43	1.91782e-42	8.83482e-42	5.34559e-41	2.94394e-39	1.24095e-38	2.39113e-38	3.28918e-38	2.63723e-38	1.72376e-38	1.11428e-38	7.17689e-39	4.61438e-39	2.96372e-39	1.90222e-39	1.22028e-39	7.82504e-40	5.01612e-40	3.21455e-40	2.05944e-40	1.31911e-40	8.44707e-41	5.40804e-41	3.46153e-41	2.2152e-41	1.41738e-41	9.06706e-42	5.7987e-42
48.75	1.20083e-45	2.29386e-44	1.0489e-43	4.4123e-43	1.88906e-42	8.69548e-42	5.23992e-41	2.88833e-39	1.22886e-38	2.37401e-38	3.26908e-38	2.62371e-38	1.71487e-38	1.10848e-38	7.13922e-39	4.58999e-39	2.94797e-39	1.89204e-39	1.21372e-39	7.78276e-40	4.98885e-40	3.19698e-40	2.04814e-40	1.31185e-40	8.40025e-41	5.37776e-41	3.44216e-41	2.20277e-41	1.40935e-41	9.01514e-42	5.76557e-42
48.85	1.09651e-45	2.25537e-44	1.03337e-43	4.34746e-43	1.86079e-42	8.5587e-42	5.13664e-41	2.83303e-39	1.21701e-38	2.35702e-38	3.24913e-38	2.61032e-38	1.70604e-38	1.10272e-38	7.10186e-39	4.5658e-39	2.93232e-39	1.88194e-39	1.20721e-39	7.74071e-40	4.9618e-40	3.17956e-40	2.03694e-40	1.30462e-40	8.35383e-41	5.34803e-41	3.42307e-41	2.19045e-41	1.40146e-41	8.96482e-42	5.73317e-42
48.95	9.93724e-46	2.21742e-44	1.01808e-43	4.28381e-43	1.833e-42	8.42441e-42	5.03665e-41	2.77875e-39	1.2052e-38	2.34027e-38	3.22934e-38	2.59703e-38	1.69728e-38	1.09701e-38	7.06484e-39	4.54183e-39	2.91681e-39	1.87193e-39	1.20075e-39	7.69913e-40	4.93497e-40	3.16228e-40	2.0258e-40	1.29748e-40	8.3078e-41	5.3184e-41	3.40391e-41	2.17823e-41	1.39356e-41	8.91436e-42	5.70059e-42
49.05	8.92435e-46	2.18016e-44	1.00306e-43	4.22112e-43	1.80559e-42	8.29194e-42	4.93888e-41	2.72501e-39	1.19356e-38	2.32355e-38	3.20971e-38	2.58382e-38	1.68859e-38	1.09135e-38	7.02807e-39	4.51802e-39	2.90144e-39	1.862e-39	1.19434e-39	7.65782e-40	4.90836e-40	3.14514e-40	2.01479e-40	1.29037e-40	8.26215e-41	5.28916e-41	3.38513e-41	2.16611e-41	1.38588e-41	8.86376e-42	5.66874e-42
49.15	7.92618e-46	2.1435e-44	9.88276e-44	4.15938e-43	1.77875e-42	8.16252e-42	4.84386e-41	2.6725e-39	1.18191e-38	2.30696e-38	3.19022e-38	2.57074e-38	1.67996e-38	1.08573e-38	6.99159e-39	4.49441e-39	2.88618e-39	1.85215e-39	1.18798e-39	7.6168e-40	4.88197e-40	3.12814e-40	2.00386e-40	1.28334e-40	8.21688e-41	5.26002e-41	3.3664e-41	2.15409e-41	1.37812e-41	8.81471e-42	5.63672e-42
49.25	6.94246e-46	2.10739e-44	9.73765e-44	4.09886e-43	1.75237e-42	8.03544e-42	4.75092e-41	2.62029e-39	1.17048e-38	2.2905e-38	3.17088e-38	2.55774e-38	1.67141e-38	1.08015e-38	6.9554e-39	4.47099e-39	2.87105e-39	1.84238e-39	1.18168e-39	7.57622e-40	4.8558e-40	3.11128e-40	1.99303e-40	1.27635e-40	8.17199e-41	5.23126e-41	3.34794e-41	2.14218e-41	1.37042e-41	8.76551e-42	5.6054e-42
49.35	5.97293e-46	2.07189e-44	9.59473e-44	4.03925e-43	1.72644e-42	7.91066e-42	4.65998e-41	2.56906e-39	1.15916e-38	2.27417e-38	3.1517e-38	2.54485e-38	1.66292e-38	1.07461e-38	6.9195e-39	4.44775e-39	2.85603e-39	1.83269e-39	1.17544e-39	7.53592e-40	4.82983e-40	3.09456e-40	1.98222e-40	1.26944e-40	8.12746e-41	5.20247e-41	3.32941e-41	2.13036e-41	1.36286e-41	8.71728e-42	5.57392e-42
49.45	5.01733e-46	2.03696e-44	9.45398e-44	3.98072e-43	1.70095e-42	7.78784e-42	4.57184e-41	2.51835e-39	1.14788e-38	2.25797e-38	3.13266e-38	2.53205e-38	1.6545e-38	1.06913e-38	6.8839e-39	4.42472e-39	2.84114e-39	1.82307e-39	1.16924e-39	7.49599e-40	4.80408e-40	3.07798e-40	1.97157e-40	1.26256e-40	8.08331e-41	5.17405e-41	3.31126e-41	2.11864e-41	1.35529e-41	8.66836e-42	5.54313e-42
49.55	4.0754e-46	2.00252e-44	9.31568e-44	3.92306e-43	1.67589e-42	7.66752e-42	4.48556e-41	2.46881e-39	1.13676e-38	2.2419e-38	3.11376e-38	2.51936e-38	1.64614e-38	1.06368e-38	6.84857e-39	4.40185e-39	2.82636e-39	1.81353e-39	1.16308e-39	7.45628e-40	4.77854e-40	3.06153e-40	1.96099e-40	1.25577e-40	8.03951e-41	5.146e-41	3.29314e-41	2.10702e-41	1.34792e-41	8.62039e-42	5.51216e-42
49.65	3.1469e-46	1.96869e-44	9.17947e-44	3.86645e-43	1.65125e-42	7.54936e-42	4.40162e-41	2.41955e-39	1.12563e-38	2.22596e-38	3.09501e-38	2.50677e-38	1.63785e-38	1.05828e-38	6.8135e-39	4.37915e-39	2.81169e-39	1.80408e-39	1.15698e-39	7.41694e-40	4.7532e-40	3.04522e-40	1.95048e-40	1.249e-40	7.99608e-41	5.11805e-41	3.27528e-41	2.0955e-41	1.34048e-41	8.57335e-42	5.48189e-42
49.75	2.23158e-46	1.93539e-44	9.04563e-44	3.81059e-43	1.62703e-42	7.43331e-42	4.31943e-41	2.37123e-39	1.11471e-38	2.21013e-38	3.0764e-38	2.49426e-38	1.62962e-38	1.05291e-38	6.77872e-39	4.35665e-39	2.79715e-39	1.79469e-39	1.15092e-39	7.37797e-40	4.72807e-40	3.02903e-40	1.94008e-40	1.24231e-40	7.953e-41	5.09046e-41	3.25736e-41	2.08407e-41	1.33316e-41	8.52617e-42	5.45144e-42
49.85	1.32921e-46	1.90259e-44	8.9138e-44	3.75574e-43	1.60322e-42	7.31879e-42	4.23894e-41	2.32342e-39	1.10383e-38	2.19463e-38	3.05793e-38	2.48186e-38	1.62146e-38	1.04759e-38	6.7442e-39	4.33431e-39	2.78272e-39	1.78538e-39	1.14492e-39	7.33921e-40	4.70314e-40	3.01298e-40	1.92976e-40	1.23566e-40	7.91027e-41	5.06296e-41	3.2398e-41	2.07273e-41	1.32584e-41	8.47886e-42	5.42166e-42
49.95	4.3955e-47	1.87034e-44	8.78425e-44	3.70187e-43	1.57976e-42	7.20685e-42	4.16085e-41	2.27671e-39	1.09311e-38	2.17905e-38	3.0396e-38	2.46954e-38	1.61335e-38	1.04232e-38	6.70999e-39	4.31215e-39	2.76841e-39	1.77614e-39	1.13896e-39	7.30086e-40	4.67841e-40	2.99705e-40	1.91948e-40	1.22908e-40	7.86789e-41	5.03556e-41	3.22227e-41	2.06149e-41	1.31858e-41	8.43298e-42	5.39172e-42

## Sheet: Dark Matter, mediator mass
Dark Matter scattering against electrons in Silicon, Lindhard model, for various mediator mass (differential cross-section) [eV] , Figure 5(b)
Energy [eV]	1	1.58489	2.51189	3.98107	6.30957	10	15.8489	25.1189	39.8107	63.0957	100	158.489	251.189	398.107	630.957	1000	1584.89	2511.89	3981.07	6309.57	10000	15848.9	25118.9	39810.7	63095.7	100000	158489	251189	398107	630957	1000000	1.58489e+06	2.51189e+06	3.98107e+06	6.30957e+06	10000000
0.05	1.87447e-43	1.78308e-43	1.69203e-43	1.60101e-43	1.51e-43	1.41897e-43	1.32792e-43	1.2368e-43	1.14551e-43	1.05377e-43	9.61001e-44	8.66154e-44	7.67806e-44	6.65044e-44	5.59591e-44	4.5864e-44	3.76141e-44	3.29817e-44	3.34038e-44	3.88722e-44	4.6725e-44	5.32527e-44	5.70824e-44	5.89174e-44	5.97114e-44	6.00392e-44	6.01717e-44	6.02248e-44	6.0246e-44	6.02544e-44	6.02578e-44	6.02591e-44	6.02597e-44	6.02599e-44	6.02599e-44	6.026e-44
0.15	5.62165e-43	5.3479e-43	5.07551e-43	4.80288e-43	4.53e-43	4.25697e-43	3.98381e-43	3.71044e-43	3.43653e-43	3.16129e-43	2.88297e-43	2.59842e-43	2.30339e-43	1.99512e-43	1.67878e-43	1.37593e-43	1.12844e-43	9.89461e-44	1.00212e-43	1.16617e-43	1.40176e-43	1.59759e-43	1.71248e-43	1.76753e-43	1.79135e-43	1.80119e-43	1.80516e-43	1.80675e-43	1.80739e-43	1.80764e-43	1.80774e-43	1.80778e-43	1.8078e-43	1.80781e-43	1.80781e-43	1.80781e-43
0.25	9.34286e-43	8.90488e-43	8.45661e-43	8.00417e-43	7.55001e-43	7.09513e-43	6.63987e-43	6.18417e-43	5.72757e-43	5.26874e-43	4.80482e-43	4.33057e-43	3.83888e-43	3.32516e-43	2.79797e-43	2.29325e-43	1.88077e-43	1.64914e-43	1.67023e-43	1.94365e-43	2.33629e-43	2.66268e-43	2.85417e-43	2.94593e-43	2.98563e-43	3.00202e-43	3.00864e-43	3.0113e-43	3.01236e-43	3.01278e-43	3.01295e-43	3.01301e-43	3.01304e-43	3.01305e-43	3.01305e-43	3.01306e-43
0.35	1.30552e-42	1.24554e-42	1.18349e-42	1.12047e-42	1.05701e-42	9.93359e-43	9.2962e-43	8.65807e-43	8.01863e-43	7.37609e-43	6.72649e-43	6.06252e-43	5.37422e-43	4.65513e-43	3.91718e-43	3.21063e-43	2.63316e-43	2.30887e-43	2.33839e-43	2.72117e-43	3.27086e-43	3.72781e-43	3.99591e-43	4.12437e-43	4.17996e-43	4.2029e-43	4.21218e-43	4.21589e-43	4.21738e-43	4.21797e-43	4.2182e-43	4.2183e-43	4.21833e-43	4.21835e-43	4.21835e-43	4.21836e-43
0.45	1.67421e-42	1.5995e-42	1.52092e-42	1.44042e-42	1.35902e-42	1.27725e-42	1.19529e-42	1.11322e-42	1.03097e-42	9.48333e-43	8.64792e-43	7.79421e-43	6.90937e-43	5.98502e-43	5.0364e-43	4.12808e-43	3.38564e-43	2.96868e-43	3.00661e-43	3.49873e-43	4.20548e-43	4.79301e-43	5.13772e-43	5.30289e-43	5.37436e-43	5.40386e-43	5.41579e-43	5.42057e-43	5.42248e-43	5.42324e-43	5.42354e-43	5.42366e-43	5.42371e-43	5.42373e-43	5.42373e-43	5.42374e-43
0.55	2.04046e-42	1.95227e-42	1.85789e-42	1.76024e-42	1.66106e-42	1.56119e-42	1.46102e-42	1.36067e-42	1.2601e-42	1.15904e-42	1.05691e-42	9.52555e-43	8.44425e-43	7.3148e-43	6.15565e-43	5.04563e-43	4.13824e-43	3.62858e-43	3.67491e-43	4.27637e-43	5.14018e-43	5.85828e-43	6.27962e-43	6.48151e-43	6.56887e-43	6.60493e-43	6.6195e-43	6.62535e-43	6.62768e-43	6.62861e-43	6.62898e-43	6.62912e-43	6.62918e-43	6.6292e-43	6.62921e-43	6.62922e-43
0.65	2.40431e-42	2.30381e-42	2.19434e-42	2.07994e-42	1.96312e-42	1.84522e-42	1.72683e-42	1.60817e-42	1.48924e-42	1.36974e-42	1.24899e-42	1.12565e-42	9.97884e-43	8.64445e-43	7.27493e-43	5.9633e-43	4.89096e-43	4.2886e-43	4.3433e-43	5.0541e-43	6.07496e-43	6.92366e-43	7.42163e-43	7.66024e-43	7.76349e-43	7.80611e-43	7.82334e-43	7.83024e-43	7.833e-43	7.8341e-43	7.83454e-43	7.83471e-43	7.83478e-43	7.83481e-43	7.83482e-43	7.83482e-43
0.75	2.76569e-42	2.65404e-42	2.53026e-42	2.39951e-42	2.26523e-42	2.12934e-42	1.99272e-42	1.85573e-42	1.7184e-42	1.58043e-42	1.44103e-42	1.2987e-42	1.15131e-42	9.97396e-43	8.39425e-43	6.88111e-43	5.64385e-43	4.94877e-43	5.01182e-43	5.83192e-43	7.00984e-43	7.98914e-43	8.56376e-43	8.83911e-43	8.95826e-43	9.00744e-43	9.02732e-43	9.03529e-43	9.03847e-43	9.03974e-43	9.04024e-43	9.04044e-43	9.04052e-43	9.04055e-43	9.04057e-43	9.04057e-43
0.85	3.12481e-42	3.00299e-42	2.86563e-42	2.71895e-42	2.56741e-42	2.41359e-42	2.25873e-42	2.10338e-42	1.9476e-42	1.79111e-42	1.63304e-42	1.47171e-42	1.30469e-42	1.13033e-42	9.51362e-43	7.79908e-43	6.39693e-43	5.60909e-43	5.68046e-43	6.60986e-43	7.94483e-43	9.05476e-43	9.70605e-43	1.00181e-42	1.01532e-42	1.02089e-42	1.02315e-42	1.02405e-42	1.02441e-42	1.02455e-42	1.02461e-42	1.02463e-42	1.02464e-42	1.02465e-42	1.02465e-42	1.02465e-42
0.95	3.48163e-42	3.35066e-42	3.20046e-42	3.03829e-42	2.86968e-42	2.69798e-42	2.52489e-42	2.35112e-42	2.17685e-42	2.0018e-42	1.82502e-42	1.64466e-42	1.45804e-42	1.26324e-42	1.0633e-42	8.71724e-43	7.15021e-43	6.2696e-43	6.34926e-43	7.38793e-43	8.87996e-43	1.01205e-42	1.08485e-42	1.11974e-42	1.13483e-42	1.14106e-42	1.14358e-42	1.14459e-42	1.14499e-42	1.14515e-42	1.14522e-42	1.14524e-42	1.14525e-42	1.14526e-42	1.14526e-42	1.14526e-42
1.05	3.83642e-42	3.6971e-42	3.53476e-42	3.35753e-42	3.17207e-42	2.98257e-42	2.79121e-42	2.59899e-42	2.40618e-42	2.2125e-42	2.01697e-42	1.81757e-42	1.61134e-42	1.39614e-42	1.17525e-42	9.6356e-43	7.90373e-43	6.93032e-43	7.01823e-43	8.16614e-43	9.81523e-43	1.11865e-42	1.19911e-42	1.23768e-42	1.25436e-42	1.26125e-42	1.26403e-42	1.26515e-42	1.2656e-42	1.26577e-42	1.26584e-42	1.26587e-42	1.26588e-42	1.26589e-42	1.26589e-42	1.26589e-42
1.15	4.18914e-42	4.04235e-42	3.86855e-42	3.67672e-42	3.47461e-42	3.26737e-42	3.05774e-42	2.84701e-42	2.63559e-42	2.42322e-42	2.2089e-42	1.99043e-42	1.76459e-42	1.52902e-42	1.28721e-42	1.05542e-42	8.65751e-43	7.59126e-43	7.68738e-43	8.94452e-43	1.07507e-42	1.22526e-42	1.3134e-42	1.35564e-42	1.37392e-42	1.38146e-42	1.38451e-42	1.38573e-42	1.38622e-42	1.38642e-42	1.38649e-42	1.38652e-42	1.38654e-42	1.38654e-42	1.38654e-42	1.38654e-42
1.25	4.5402e-42	4.38652e-42	4.20189e-42	3.99588e-42	3.77735e-42	3.55243e-42	3.32451e-42	3.09522e-42	2.86511e-42	2.63399e-42	2.40081e-42	2.16324e-42	1.9178e-42	1.66187e-42	1.39917e-42	1.1473e-42	9.41158e-43	8.25246e-43	8.35674e-43	9.72307e-43	1.16863e-42	1.33189e-42	1.42771e-42	1.47362e-42	1.49349e-42	1.5017e-42	1.50501e-42	1.50634e-42	1.50687e-42	1.50708e-42	1.50717e-42	1.5072e-42	1.50721e-42	1.50722e-42	1.50722e-42	1.50722e-42
1.35	4.88944e-42	4.72966e-42	4.53482e-42	4.31505e-42	4.08032e-42	3.83779e-42	3.59157e-42	3.34365e-42	3.09478e-42	2.84482e-42	2.59271e-42	2.33601e-42	2.07097e-42	1.7947e-42	1.51114e-42	1.23922e-42	1.0166e-42	8.91392e-43	9.02632e-43	1.05018e-42	1.26221e-42	1.43854e-42	1.54204e-42	1.59164e-42	1.6131e-42	1.62196e-42	1.62554e-42	1.62698e-42	1.62755e-42	1.62778e-42	1.62787e-42	1.62791e-42	1.62792e-42	1.62793e-42	1.62793e-42	1.62793e-42
1.45	5.23739e-42	5.07189e-42	4.8674e-42	4.63429e-42	4.38357e-42	4.1235e-42	3.85894e-42	3.59233e-42	3.32461e-42	3.05574e-42	2.78463e-42	2.50874e-42	2.22409e-42	1.92752e-42	1.62313e-42	1.33116e-42	1.09207e-42	9.57568e-43	9.69615e-43	1.12808e-42	1.35581e-42	1.54522e-42	1.65639e-42	1.70968e-42	1.73273e-42	1.74225e-42	1.7461e-42	1.74764e-42	1.74826e-42	1.7485e-42	1.7486e-42	1.74864e-42	1.74865e-42	1.74866e-42	1.74866e-42	1.74866e-42
1.55	5.58374e-42	5.41329e-42	5.19969e-42	4.95364e-42	4.68715e-42	4.4096e-42	4.12669e-42	3.84131e-42	3.55465e-42	3.26676e-42	2.97657e-42	2.68145e-42	2.37717e-42	2.06031e-42	1.73512e-42	1.42313e-42	1.16757e-42	1.02377e-42	1.03662e-42	1.20599e-42	1.44943e-42	1.65192e-42	1.77078e-42	1.82774e-42	1.8524e-42	1.86257e-42	1.86669e-42	1.86834e-42	1.86899e-42	1.86926e-42	1.86936e-42	1.8694e-42	1.86942e-42	1.86943e-42	1.86943e-42	1.86943e-42
1.65	5.92923e-42	5.75399e-42	5.53176e-42	5.27316e-42	4.99113e-42	4.69616e-42	4.39486e-42	4.09063e-42	3.78493e-42	3.47792e-42	3.16856e-42	2.85414e-42	2.53021e-42	2.19309e-42	1.84713e-42	1.51514e-42	1.24312e-42	1.09002e-42	1.10366e-42	1.28393e-42	1.54307e-42	1.75864e-42	1.88519e-42	1.94584e-42	1.97209e-42	1.98293e-42	1.98731e-42	1.98906e-42	1.98976e-42	1.99004e-42	1.99015e-42	1.9902e-42	1.99022e-42	1.99022e-42	1.99023e-42	1.99023e-42
1.75	6.27336e-42	6.09406e-42	5.86369e-42	5.59292e-42	5.29555e-42	4.98324e-42	4.6635e-42	4.34034e-42	4.01548e-42	3.68925e-42	3.36062e-42	3.02683e-42	2.68323e-42	2.32585e-42	1.95916e-42	1.60719e-42	1.31871e-42	1.15629e-42	1.17072e-42	1.3619e-42	1.63674e-42	1.8654e-42	1.99963e-42	2.06398e-42	2.09182e-42	2.10332e-42	2.10796e-42	2.10983e-42	2.11057e-42	2.11086e-42	2.11098e-42	2.11103e-42	2.11105e-42	2.11106e-42	2.11106e-42	2.11106e-42
1.85	6.61704e-42	6.43368e-42	6.19557e-42	5.91298e-42	5.60048e-42	5.27088e-42	4.93268e-42	4.59048e-42	4.24636e-42	3.90077e-42	3.55277e-42	3.19953e-42	2.83622e-42	2.4586e-42	2.0712e-42	1.69928e-42	1.39434e-42	1.22261e-42	1.23782e-42	1.43989e-42	1.73043e-42	1.97218e-42	2.11411e-42	2.18214e-42	2.21159e-42	2.22374e-42	2.22866e-42	2.23062e-42	2.23141e-42	2.23172e-42	2.23185e-42	2.2319e-42	2.23192e-42	2.23192e-42	2.23193e-42	2.23193e-42
1.95	6.95956e-42	6.77291e-42	6.52748e-42	6.23343e-42	5.906e-42	5.55916e-42	5.20245e-42	4.84112e-42	4.47761e-42	4.11254e-42	3.74503e-42	3.37226e-42	2.9892e-42	2.59134e-42	2.18327e-42	1.79141e-42	1.47002e-42	1.28896e-42	1.30495e-42	1.51791e-42	1.82415e-42	2.07899e-42	2.22862e-42	2.30035e-42	2.33139e-42	2.3442e-42	2.34938e-42	2.35146e-42	2.35229e-42	2.35262e-42	2.35275e-42	2.3528e-42	2.35282e-42	2.35283e-42	2.35283e-42	2.35284e-42
2.05	7.30208e-42	7.11193e-42	6.85952e-42	6.55433e-42	6.21216e-42	5.84815e-42	5.47287e-42	5.09231e-42	4.70926e-42	4.32458e-42	3.93745e-42	3.54503e-42	3.14217e-42	2.72407e-42	2.29535e-42	1.88358e-42	1.54575e-42	1.35536e-42	1.37211e-42	1.59595e-42	1.9179e-42	2.18584e-42	2.34317e-42	2.41859e-42	2.45123e-42	2.46471e-42	2.47015e-42	2.47234e-42	2.47321e-42	2.47355e-42	2.47369e-42	2.47375e-42	2.47377e-42	2.47378e-42	2.47378e-42	2.47378e-42
2.15	7.64361e-42	7.45077e-42	7.19178e-42	6.87577e-42	6.51906e-42	6.13791e-42	5.74402e-42	5.3441e-42	4.94139e-42	4.53693e-42	4.13004e-42	3.71787e-42	3.29514e-42	2.8568e-42	2.40747e-42	1.9758e-42	1.62152e-42	1.4218e-42	1.43931e-42	1.67403e-42	2.01168e-42	2.29271e-42	2.45775e-42	2.53687e-42	2.57111e-42	2.58525e-42	2.59096e-42	2.59325e-42	2.59417e-42	2.59453e-42	2.59468e-42	2.59473e-42	2.59476e-42	2.59477e-42	2.59477e-42	2.59477e-42
2.25	7.98559e-42	7.78969e-42	7.52438e-42	7.19783e-42	6.82676e-42	6.42853e-42	6.01595e-42	5.59656e-42	5.17403e-42	4.74965e-42	4.32284e-42	3.8908e-42	3.44814e-42	2.98955e-42	2.51961e-42	2.06808e-42	1.69736e-42	1.48829e-42	1.50655e-42	1.75214e-42	2.10549e-42	2.39963e-42	2.57237e-42	2.65519e-42	2.69104e-42	2.70583e-42	2.71182e-42	2.71421e-42	2.71517e-42	2.71555e-42	2.7157e-42	2.71576e-42	2.71579e-42	2.7158e-42	2.7158e-42	2.7158e-42
2.35	8.32674e-42	8.12868e-42	7.85741e-42	7.52061e-42	7.13535e-42	6.72007e-42	6.28876e-42	5.84976e-42	5.40725e-42	4.96278e-42	4.51589e-42	4.06385e-42	3.60117e-42	3.1223e-42	2.63178e-42	2.1604e-42	1.77325e-42	1.55483e-42	1.57383e-42	1.83029e-42	2.19933e-42	2.50657e-42	2.68703e-42	2.77356e-42	2.81101e-42	2.82647e-42	2.83272e-42	2.83522e-42	2.83622e-42	2.83662e-42	2.83678e-42	2.83684e-42	2.83686e-42	2.83687e-42	2.83688e-42	2.83688e-42
2.45	8.66883e-42	8.46803e-42	8.19099e-42	7.8442e-42	7.44492e-42	7.01263e-42	6.5625e-42	6.10376e-42	5.64111e-42	5.17636e-42	4.70923e-42	4.23704e-42	3.75425e-42	3.25508e-42	2.744e-42	2.25279e-42	1.8492e-42	1.62142e-42	1.64115e-42	1.90846e-42	2.29321e-42	2.61356e-42	2.80174e-42	2.89197e-42	2.93102e-42	2.94714e-42	2.95366e-42	2.95627e-42	2.95731e-42	2.95773e-42	2.95789e-42	2.95796e-42	2.95799e-42	2.958e-42	2.958e-42	2.958e-42
2.55	9.01022e-42	8.80769e-42	8.52522e-42	8.1687e-42	7.75555e-42	7.30628e-42	6.83726e-42	6.35864e-42	5.87566e-42	5.39045e-42	4.9029e-42	4.4104e-42	3.9074e-42	3.38788e-42	2.85625e-42	2.34523e-42	1.92522e-42	1.68807e-42	1.70851e-42	1.98668e-42	2.38712e-42	2.72058e-42	2.91648e-42	3.01042e-42	3.05108e-42	3.06787e-42	3.07465e-42	3.07737e-42	3.07846e-42	3.07889e-42	3.07906e-42	3.07913e-42	3.07916e-42	3.07917e-42	3.07917e-42	3.07917e-42
2.65	9.35302e-42	9.14801e-42	8.86023e-42	8.49421e-42	8.06735e-42	7.60112e-42	7.11312e-42	6.61446e-42	6.11098e-42	5.60511e-42	5.09693e-42	4.58397e-42	4.06064e-42	3.52073e-42	2.96855e-42	2.43774e-42	2.0013e-42	1.75477e-42	1.77592e-42	2.06493e-42	2.48107e-42	2.82765e-42	3.03128e-42	3.12892e-42	3.17119e-42	3.18864e-42	3.19569e-42	3.19852e-42	3.19965e-42	3.2001e-42	3.20028e-42	3.20035e-42	3.20038e-42	3.20039e-42	3.20039e-42	3.20039e-42
2.75	9.69527e-42	9.48889e-42	9.19613e-42	8.82084e-42	8.38041e-42	7.89724e-42	7.39016e-42	6.87131e-42	6.34712e-42	5.82039e-42	5.29139e-42	4.75777e-42	4.21398e-42	3.65363e-42	3.08091e-42	2.53032e-42	2.07745e-42	1.82153e-42	1.84337e-42	2.14322e-42	2.57505e-42	2.93475e-42	3.14611e-42	3.24747e-42	3.29135e-42	3.30946e-42	3.31679e-42	3.31972e-42	3.32089e-42	3.32136e-42	3.32154e-42	3.32162e-42	3.32165e-42	3.32166e-42	3.32166e-42	3.32167e-42
2.85	1.00394e-41	9.83073e-42	9.53307e-42	9.14869e-42	8.69482e-42	8.19472e-42	7.66848e-42	7.12926e-42	6.58416e-42	6.03635e-42	5.48631e-42	4.93185e-42	4.36746e-42	3.78659e-42	3.19332e-42	2.62297e-42	2.15367e-42	1.88835e-42	1.91088e-42	2.22155e-42	2.66907e-42	3.0419e-42	3.261e-42	3.36607e-42	3.41156e-42	3.43034e-42	3.43793e-42	3.44097e-42	3.44219e-42	3.44267e-42	3.44286e-42	3.44294e-42	3.44297e-42	3.44298e-42	3.44299e-42	3.44299e-42
2.95	1.03832e-41	1.01734e-41	9.87114e-42	9.47789e-42	9.0107e-42	8.49368e-42	7.94817e-42	7.3884e-42	6.82218e-42	6.25304e-42	5.68174e-42	5.10624e-42	4.52109e-42	3.91963e-42	3.3058e-42	2.71569e-42	2.22997e-42	1.95524e-42	1.97844e-42	2.29993e-42	2.76313e-42	3.14909e-42	3.37593e-42	3.48473e-42	3.53183e-42	3.55127e-42	3.55913e-42	3.56228e-42	3.56354e-42	3.56404e-42	3.56424e-42	3.56432e-42	3.56435e-42	3.56436e-42	3.56437e-42	3.56437e-42
3.05	1.07293e-41	1.05173e-41	1.02105e-41	9.80855e-42	9.32816e-42	8.79421e-42	8.22931e-42	7.64881e-42	7.06124e-42	6.47055e-42	5.87774e-42	5.28097e-42	4.6749e-42	4.05276e-42	3.41835e-42	2.8085e-42	2.30635e-42	2.02219e-42	2.04605e-42	2.37834e-42	2.85723e-42	3.25632e-42	3.49091e-42	3.60343e-42	3.65214e-42	3.67226e-42	3.68039e-42	3.68364e-42	3.68494e-42	3.68546e-42	3.68567e-42	3.68575e-42	3.68578e-42	3.6858e-42	3.6858e-42	3.6858e-42
3.15	1.10752e-41	1.08624e-41	1.05513e-41	1.01408e-41	9.6473e-42	9.09641e-42	8.51201e-42	7.91059e-42	7.30142e-42	6.68892e-42	6.07436e-42	5.4561e-42	4.82892e-42	4.186e-42	3.53098e-42	2.90139e-42	2.3828e-42	2.08921e-42	2.11371e-42	2.45681e-42	2.95137e-42	3.3636e-42	3.60594e-42	3.72219e-42	3.77252e-42	3.7933e-42	3.8017e-42	3.80506e-42	3.80641e-42	3.80694e-42	3.80716e-42	3.80724e-42	3.80727e-42	3.80729e-42	3.80729e-42	3.8073e-42
3.25	1.1424e-41	1.1209e-41	1.08936e-41	1.04747e-41	9.96824e-42	9.4004e-42	8.79637e-42	8.17381e-42	7.54281e-42	6.90824e-42	6.27165e-42	5.63166e-42	4.98319e-42	4.31936e-42	3.6437e-42	2.99437e-42	2.45935e-42	2.15631e-42	2.18143e-42	2.53531e-42	3.04556e-42	3.47093e-42	3.72103e-42	3.84101e-42	3.89295e-42	3.9144e-42	3.92307e-42	3.92654e-42	3.92793e-42	3.92848e-42	3.9287e-42	3.92879e-42	3.92882e-42	3.92884e-42	3.92884e-42	3.92885e-42
3.35	1.17726e-41	1.15571e-41	1.12376e-41	1.08105e-41	1.02911e-41	9.70629e-42	9.08249e-42	8.43859e-42	7.78549e-42	7.12857e-42	6.46969e-42	5.8077e-42	5.13772e-42	4.45286e-42	3.75652e-42	3.08744e-42	2.53598e-42	2.22347e-42	2.24921e-42	2.61387e-42	3.13979e-42	3.5783e-42	3.83617e-42	3.95988e-42	4.01344e-42	4.03556e-42	4.0445e-42	4.04808e-42	4.04951e-42	4.05008e-42	4.05031e-42	4.0504e-42	4.05043e-42	4.05045e-42	4.05045e-42	4.05046e-42
3.45	1.21247e-41	1.1907e-41	1.15835e-41	1.11483e-41	1.0616e-41	1.00142e-41	9.37048e-42	8.705e-42	8.02954e-42	7.34998e-42	6.66852e-42	5.98427e-42	5.29256e-42	4.58653e-42	3.86945e-42	3.18062e-42	2.61271e-42	2.29071e-42	2.31705e-42	2.69247e-42	3.23406e-42	3.68573e-42	3.95136e-42	4.07881e-42	4.13399e-42	4.15678e-42	4.16599e-42	4.16968e-42	4.17115e-42	4.17174e-42	4.17197e-42	4.17207e-42	4.1721e-42	4.17212e-42	4.17212e-42	4.17213e-42
3.55	1.24767e-41	1.22586e-41	1.19313e-41	1.14881e-41	1.09431e-41	1.03242e-41	9.66045e-42	8.97317e-42	8.27506e-42	7.57256e-42	6.86821e-42	6.16141e-42	5.44774e-42	4.72038e-42	3.9825e-42	3.2739e-42	2.68953e-42	2.35804e-42	2.38495e-42	2.77113e-42	3.32839e-42	3.79321e-42	4.06661e-42	4.1978e-42	4.25461e-42	4.27806e-42	4.28754e-42	4.29134e-42	4.29286e-42	4.29346e-42	4.2937e-42	4.2938e-42	4.29384e-42	4.29385e-42	4.29386e-42	4.29386e-42
3.65	1.28327e-41	1.26126e-41	1.22813e-41	1.18302e-41	1.12725e-41	1.06365e-41	9.95251e-42	9.24318e-42	8.52213e-42	7.79638e-42	7.06883e-42	6.33919e-42	5.60329e-42	4.85444e-42	4.09567e-42	3.36729e-42	2.76645e-42	2.42544e-42	2.45292e-42	2.84983e-42	3.42276e-42	3.90073e-42	4.18192e-42	4.31686e-42	4.37528e-42	4.39941e-42	4.40916e-42	4.41307e-42	4.41463e-42	4.41525e-42	4.4155e-42	4.41559e-42	4.41563e-42	4.41565e-42	4.41566e-42	4.41566e-42
3.75	1.31888e-41	1.29685e-41	1.26336e-41	1.21748e-41	1.16043e-41	1.09512e-41	1.02468e-41	9.51515e-42	8.77086e-42	8.02152e-42	7.27044e-42	6.51764e-42	5.75926e-42	4.98872e-42	4.20899e-42	3.4608e-42	2.84348e-42	2.49293e-42	2.52095e-42	2.92859e-42	3.51717e-42	4.00831e-42	4.29729e-42	4.43597e-42	4.49602e-42	4.52082e-42	4.53084e-42	4.53486e-42	4.53646e-42	4.5371e-42	4.53735e-42	4.53746e-42	4.5375e-42	4.53751e-42	4.53752e-42	4.53752e-42
3.85	1.35496e-41	1.3327e-41	1.29884e-41	1.25218e-41	1.19387e-41	1.12684e-41	1.05434e-41	9.7892e-42	9.02134e-42	8.24807e-42	7.47312e-42	6.69683e-42	5.91568e-42	5.12326e-42	4.32246e-42	3.55443e-42	2.92061e-42	2.56051e-42	2.58906e-42	3.00741e-42	3.61164e-42	4.11595e-42	4.41271e-42	4.55515e-42	4.61683e-42	4.64229e-42	4.65259e-42	4.65672e-42	4.65836e-42	4.65902e-42	4.65928e-42	4.65938e-42	4.65943e-42	4.65944e-42	4.65945e-42	4.65945e-42
3.95	1.39105e-41	1.36879e-41	1.33458e-41	1.28716e-41	1.22759e-41	1.15882e-41	1.08425e-41	1.00654e-41	9.27367e-42	8.47613e-42	7.67693e-42	6.87682e-42	6.07259e-42	5.25807e-42	4.43611e-42	3.6482e-42	2.99786e-42	2.62818e-42	2.65723e-42	3.08628e-42	3.70616e-42	4.22364e-42	4.5282e-42	4.67439e-42	4.7377e-42	4.76384e-42	4.77441e-42	4.77864e-42	4.78033e-42	4.78101e-42	4.78127e-42	4.78138e-42	4.78142e-42	4.78144e-42	4.78145e-42	4.78145e-42
4.05	1.42766e-41	1.40518e-41	1.3706e-41	1.32242e-41	1.26159e-41	1.19109e-41	1.11442e-41	1.0344e-41	9.52796e-42	8.70577e-42	7.88196e-42	7.05766e-42	6.23005e-42	5.3932e-42	4.54994e-42	3.74211e-42	3.07523e-42	2.69594e-42	2.72548e-42	3.16521e-42	3.80074e-42	4.33139e-42	4.64375e-42	4.7937e-42	4.85864e-42	4.88545e-42	4.89629e-42	4.90064e-42	4.90237e-42	4.90306e-42	4.90334e-42	4.90345e-42	4.90349e-42	4.90351e-42	4.90351e-42	4.90352e-42
4.15	1.4643e-41	1.44182e-41	1.40691e-41	1.35798e-41	1.2959e-41	1.22365e-41	1.14486e-41	1.06249e-41	9.78431e-42	8.93709e-42	8.08828e-42	7.23941e-42	6.38808e-42	5.52866e-42	4.66397e-42	3.83617e-42	3.15272e-42	2.7638e-42	2.7938e-42	3.2442e-42	3.89536e-42	4.43919e-42	4.75937e-42	4.91308e-42	4.97965e-42	5.00714e-42	5.01825e-42	5.0227e-42	5.02448e-42	5.02519e-42	5.02547e-42	5.02558e-42	5.02563e-42	5.02565e-42	5.02565e-42	5.02566e-42
4.25	1.50153e-41	1.47882e-41	1.44354e-41	1.39387e-41	1.33053e-41	1.25652e-41	1.17559e-41	1.09084e-41	1.00429e-41	9.17019e-42	8.29598e-42	7.42215e-42	6.54676e-42	5.66448e-42	4.77821e-42	3.93038e-42	3.23033e-42	2.83176e-42	2.8622e-42	3.32325e-42	3.99005e-42	4.54706e-42	4.87505e-42	5.03252e-42	5.10073e-42	5.12889e-42	5.14028e-42	5.14484e-42	5.14666e-42	5.14739e-42	5.14768e-42	5.14779e-42	5.14784e-42	5.14786e-42	5.14786e-42	5.14787e-42
4.35	1.5388e-41	1.51611e-41	1.48051e-41	1.43009e-41	1.36549e-41	1.28971e-41	1.20662e-41	1.11946e-41	1.03037e-41	9.40517e-42	8.50513e-42	7.60594e-42	6.70611e-42	5.80071e-42	4.89269e-42	4.02476e-42	3.30808e-42	2.89983e-42	2.93068e-42	3.40237e-42	4.08478e-42	4.65498e-42	4.99079e-42	5.15204e-42	5.22188e-42	5.25072e-42	5.26238e-42	5.26705e-42	5.26892e-42	5.26966e-42	5.26996e-42	5.27007e-42	5.27012e-42	5.27014e-42	5.27015e-42	5.27015e-42
4.45	1.57673e-41	1.5538e-41	1.51783e-41	1.46667e-41	1.40081e-41	1.32325e-41	1.23796e-41	1.14836e-41	1.05669e-41	9.64213e-42	8.71583e-42	7.79085e-42	6.8662e-42	5.93737e-42	5.00743e-42	4.11932e-42	3.38597e-42	2.968e-42	2.99924e-42	3.48155e-42	4.17958e-42	4.76296e-42	5.1066e-42	5.27163e-42	5.3431e-42	5.37262e-42	5.38456e-42	5.38934e-42	5.39125e-42	5.39201e-42	5.39231e-42	5.39243e-42	5.39248e-42	5.3925e-42	5.39251e-42	5.39251e-42
4.55	1.61471e-41	1.5918e-41	1.55552e-41	1.50362e-41	1.43649e-41	1.35714e-41	1.26964e-41	1.17756e-41	1.08327e-41	9.88119e-42	8.92815e-42	7.97694e-42	7.02707e-42	6.0745e-42	5.12244e-42	4.21406e-42	3.464e-42	3.03628e-42	3.06789e-42	3.56079e-42	4.27444e-42	4.87101e-42	5.22249e-42	5.39129e-42	5.4644e-42	5.4946e-42	5.50681e-42	5.5117e-42	5.51365e-42	5.51443e-42	5.51474e-42	5.51486e-42	5.51491e-42	5.51493e-42	5.51494e-42	5.51494e-42
4.65	1.65342e-41	1.63025e-41	1.5936e-41	1.54096e-41	1.47257e-41	1.39141e-41	1.30167e-41	1.20707e-41	1.11012e-41	1.01224e-41	9.14221e-42	8.1643e-42	7.18878e-42	6.21214e-42	5.23774e-42	4.309e-42	3.54218e-42	3.10468e-42	3.13663e-42	3.6401e-42	4.36935e-42	4.97912e-42	5.33844e-42	5.51102e-42	5.58578e-42	5.61665e-42	5.62914e-42	5.63414e-42	5.63613e-42	5.63693e-42	5.63725e-42	5.63737e-42	5.63742e-42	5.63744e-42	5.63745e-42	5.63745e-42
4.75	1.69219e-41	1.66907e-41	1.6321e-41	1.57872e-41	1.50906e-41	1.42607e-41	1.33406e-41	1.23691e-41	1.13725e-41	1.0366e-41	9.35808e-42	8.35299e-42	7.3514e-42	6.35032e-42	5.35337e-42	4.40415e-42	3.62051e-42	3.1732e-42	3.20545e-42	3.71949e-42	4.46433e-42	5.0873e-42	5.45446e-42	5.63083e-42	5.70723e-42	5.73879e-42	5.75154e-42	5.75666e-42	5.7587e-42	5.75951e-42	5.75983e-42	5.75996e-42	5.76001e-42	5.76003e-42	5.76004e-42	5.76005e-42
4.85	1.73177e-41	1.70837e-41	1.67103e-41	1.61692e-41	1.54597e-41	1.46114e-41	1.36684e-41	1.26708e-41	1.16467e-41	1.0612e-41	9.57588e-42	8.54311e-42	7.51497e-42	6.48908e-42	5.46933e-42	4.49952e-42	3.69901e-42	3.24184e-42	3.27437e-42	3.79894e-42	4.55937e-42	5.19554e-42	5.57055e-42	5.75072e-42	5.82877e-42	5.861e-42	5.87403e-42	5.87925e-42	5.88134e-42	5.88217e-42	5.8825e-42	5.88263e-42	5.88268e-42	5.88271e-42	5.88271e-42	5.88272e-42
4.95	1.77142e-41	1.74807e-41	1.71042e-41	1.65557e-41	1.58334e-41	1.49665e-41	1.40001e-41	1.29762e-41	1.1924e-41	1.08606e-41	9.7957e-42	8.73473e-42	7.67956e-42	6.62847e-42	5.58566e-42	4.59512e-42	3.77768e-42	3.3106e-42	3.34338e-42	3.87847e-42	4.65447e-42	5.30385e-42	5.68672e-42	5.87068e-42	5.95038e-42	5.98329e-42	5.9966e-42	6.00193e-42	6.00406e-42	6.00491e-42	6.00525e-42	6.00538e-42	6.00544e-42	6.00546e-42	6.00547e-42	6.00547e-42
5.05	1.81196e-41	1.78832e-41	1.7503e-41	1.6947e-41	1.62117e-41	1.5326e-41	1.4336e-41	1.32853e-41	1.22045e-41	1.11118e-41	1.00177e-41	8.92793e-42	7.84524e-42	6.76853e-42	5.70238e-42	4.69097e-42	3.85652e-42	3.3795e-42	3.41249e-42	3.95807e-42	4.74964e-42	5.41223e-42	5.80297e-42	5.99072e-42	6.07207e-42	6.10567e-42	6.11925e-42	6.1247e-42	6.12687e-42	6.12773e-42	6.12808e-42	6.12822e-42	6.12827e-42	6.12829e-42	6.1283e-42	6.1283e-42
5.15	1.85259e-41	1.82901e-41	1.79067e-41	1.73433e-41	1.6595e-41	1.56903e-41	1.46763e-41	1.35983e-41	1.24884e-41	1.13659e-41	1.02418e-41	9.12281e-42	8.01207e-42	6.9093e-42	5.81951e-42	4.78708e-42	3.93555e-42	3.44853e-42	3.4817e-42	4.03775e-42	4.84488e-42	5.52068e-42	5.91928e-42	6.11085e-42	6.19385e-42	6.22813e-42	6.24199e-42	6.24754e-42	6.24976e-42	6.25064e-42	6.25099e-42	6.25113e-42	6.25119e-42	6.25121e-42	6.25122e-42	6.25122e-42
5.25	1.89419e-41	1.8703e-41	1.83158e-41	1.77448e-41	1.69834e-41	1.60595e-41	1.50212e-41	1.39154e-41	1.27759e-41	1.1623e-41	1.04684e-41	9.31946e-42	8.18012e-42	7.05084e-42	5.93709e-42	4.88346e-42	4.01477e-42	3.5177e-42	3.55101e-42	4.11751e-42	4.94018e-42	5.6292e-42	6.03568e-42	6.23105e-42	6.31571e-42	6.35067e-42	6.36481e-42	6.37047e-42	6.37273e-42	6.37364e-42	6.37399e-42	6.37414e-42	6.37419e-42	6.37422e-42	6.37423e-42	6.37423e-42
5.35	1.9359e-41	1.91207e-41	1.87304e-41	1.81518e-41	1.73772e-41	1.64339e-41	1.53709e-41	1.42368e-41	1.3067e-41	1.18831e-41	1.06974e-41	9.51797e-42	8.34947e-42	7.19319e-42	6.05515e-42	4.98013e-42	4.09419e-42	3.58702e-42	3.62043e-42	4.19735e-42	5.03556e-42	5.73779e-42	6.15216e-42	6.35134e-42	6.43765e-42	6.4733e-42	6.48772e-42	6.49349e-42	6.4958e-42	6.49672e-42	6.49708e-42	6.49723e-42	6.49729e-42	6.49731e-42	6.49732e-42	6.49732e-42
5.45	1.97866e-41	1.95451e-41	1.91508e-41	1.85646e-41	1.77766e-41	1.68136e-41	1.57255e-41	1.45627e-41	1.33621e-41	1.21465e-41	1.0929e-41	9.71844e-42	8.52018e-42	7.3364e-42	6.17371e-42	5.07712e-42	4.17381e-42	3.65648e-42	3.68996e-42	4.27727e-42	5.131e-42	5.84645e-42	6.26872e-42	6.47172e-42	6.55968e-42	6.59602e-42	6.61071e-42	6.6166e-42	6.61895e-42	6.61989e-42	6.62026e-42	6.62041e-42	6.62047e-42	6.62049e-42	6.6205e-42	6.6205e-42
5.55	2.02156e-41	1.99748e-41	1.95773e-41	1.89835e-41	1.81819e-41	1.71989e-41	1.60854e-41	1.48932e-41	1.36612e-41	1.24132e-41	1.11634e-41	9.92097e-42	8.69233e-42	7.48053e-42	6.29281e-42	5.17442e-42	4.25366e-42	3.7261e-42	3.7596e-42	4.35728e-42	5.22652e-42	5.9552e-42	6.38535e-42	6.59218e-42	6.68181e-42	6.71883e-42	6.7338e-42	6.7398e-42	6.74219e-42	6.74314e-42	6.74352e-42	6.74368e-42	6.74374e-42	6.74376e-42	6.74377e-42	6.74377e-42
5.65	2.06561e-41	2.04118e-41	2.00102e-41	1.94086e-41	1.85934e-41	1.75902e-41	1.64507e-41	1.52287e-41	1.39646e-41	1.26836e-41	1.14006e-41	1.01257e-41	8.86601e-42	7.62563e-42	6.41249e-42	5.27207e-42	4.33373e-42	3.79588e-42	3.82936e-42	4.43737e-42	5.32212e-42	6.06401e-42	6.50208e-42	6.71272e-42	6.80402e-42	6.84173e-42	6.85697e-42	6.86308e-42	6.86552e-42	6.86649e-42	6.86688e-42	6.86704e-42	6.8671e-42	6.86712e-42	6.86713e-42	6.86714e-42
5.75	2.10981e-41	2.08545e-41	2.04497e-41	1.98402e-41	1.90112e-41	1.79875e-41	1.68217e-41	1.55692e-41	1.42724e-41	1.29576e-41	1.16408e-41	1.03326e-41	9.04129e-42	7.77176e-42	6.53277e-42	5.37008e-42	4.41403e-42	3.86582e-42	3.89923e-42	4.51756e-42	5.41779e-42	6.17291e-42	6.61888e-42	6.83336e-42	6.92632e-42	6.96472e-42	6.98024e-42	6.98647e-42	6.98895e-42	6.98994e-42	6.99033e-42	6.99049e-42	6.99055e-42	6.99058e-42	6.99059e-42	6.99059e-42
5.85	2.15525e-41	2.13053e-41	2.08962e-41	2.02788e-41	1.94358e-41	1.83913e-41	1.71986e-41	1.59151e-41	1.45848e-41	1.32356e-41	1.18841e-41	1.0542e-41	9.21827e-42	7.91898e-42	6.65369e-42	5.46848e-42	4.49458e-42	3.93594e-42	3.96924e-42	4.59783e-42	5.51354e-42	6.28189e-42	6.73578e-42	6.95409e-42	7.04871e-42	7.0878e-42	7.10361e-42	7.10994e-42	7.11247e-42	7.11348e-42	7.11388e-42	7.11404e-42	7.1141e-42	7.11413e-42	7.11414e-42	7.11414e-42
5.95	2.20088e-41	2.17624e-41	2.135e-41	2.07245e-41	1.98673e-41	1.88017e-41	1.75817e-41	1.62665e-41	1.49021e-41	1.35176e-41	1.21307e-41	1.07539e-41	9.39703e-42	8.06735e-42	6.7753e-42	5.56727e-42	4.57539e-42	4.00623e-42	4.03936e-42	4.6782e-42	5.60937e-42	6.39095e-42	6.85276e-42	7.07491e-42	7.1712e-42	7.21098e-42	7.22707e-42	7.23351e-42	7.23609e-42	7.23711e-42	7.23752e-42	7.23768e-42	7.23775e-42	7.23777e-42	7.23778e-42	7.23779e-42
6.05	2.24785e-41	2.22282e-41	2.18114e-41	2.11777e-41	2.03062e-41	1.92191e-41	1.79713e-41	1.66238e-41	1.52245e-41	1.38039e-41	1.23808e-41	1.09684e-41	9.57766e-42	8.21694e-42	6.89763e-42	5.66649e-42	4.65647e-42	4.07671e-42	4.10962e-42	4.75867e-42	5.70528e-42	6.50009e-42	6.96983e-42	7.19582e-42	7.29379e-42	7.33426e-42	7.35062e-42	7.35718e-42	7.3598e-42	7.36084e-42	7.36126e-42	7.36142e-42	7.36149e-42	7.36152e-42	7.36153e-42	7.36153e-42
6.15	2.29505e-41	2.2701e-41	2.22807e-41	2.16388e-41	2.07527e-41	1.96438e-41	1.83676e-41	1.69871e-41	1.55521e-41	1.40946e-41	1.26344e-41	1.11857e-41	9.76026e-42	8.36781e-42	7.02072e-42	5.76615e-42	4.73783e-42	4.14737e-42	4.18001e-42	4.83924e-42	5.80127e-42	6.60931e-42	7.08699e-42	7.31683e-42	7.41647e-42	7.45763e-42	7.47428e-42	7.48095e-42	7.48361e-42	7.48467e-42	7.4851e-42	7.48526e-42	7.48533e-42	7.48536e-42	7.48537e-42	7.48537e-42
6.25	2.34369e-41	2.31833e-41	2.27584e-41	2.2108e-41	2.12071e-41	2.0076e-41	1.8771e-41	1.73568e-41	1.58852e-41	1.43899e-41	1.28918e-41	1.14058e-41	9.94493e-42	8.52003e-42	7.14462e-42	5.86629e-42	4.81948e-42	4.21823e-42	4.25054e-42	4.91991e-42	5.89735e-42	6.71862e-42	7.20424e-42	7.43794e-42	7.53925e-42	7.58111e-42	7.59804e-42	7.60482e-42	7.60753e-42	7.60861e-42	7.60904e-42	7.60921e-42	7.60927e-42	7.6093e-42	7.60931e-42	7.60932e-42
6.35	2.39259e-41	2.36731e-41	2.32447e-41	2.25858e-41	2.16699e-41	2.05162e-41	1.91817e-41	1.7733e-41	1.62241e-41	1.46902e-41	1.31531e-41	1.1629e-41	1.01318e-41	8.67368e-42	7.26937e-42	5.96692e-42	4.90144e-42	4.28929e-42	4.32121e-42	5.00068e-42	5.99352e-42	6.82802e-42	7.32159e-42	7.55914e-42	7.66214e-42	7.70469e-42	7.7219e-42	7.72879e-42	7.73154e-42	7.73264e-42	7.73308e-42	7.73325e-42	7.73332e-42	7.73335e-42	7.73336e-42	7.73336e-42
6.45	2.44305e-41	2.41734e-41	2.37401e-41	2.30725e-41	2.21413e-41	2.09646e-41	1.96e-41	1.81162e-41	1.6569e-41	1.49955e-41	1.34186e-41	1.18554e-41	1.03209e-41	8.82883e-42	7.39502e-42	6.06807e-42	4.98372e-42	4.36057e-42	4.39203e-42	5.08157e-42	6.08977e-42	6.93751e-42	7.43903e-42	7.68045e-42	7.78513e-42	7.82837e-42	7.84586e-42	7.85287e-42	7.85567e-42	7.85678e-42	7.85722e-42	7.8574e-42	7.85747e-42	7.8575e-42	7.85751e-42	7.85751e-42
6.55	2.49381e-41	2.46819e-41	2.42449e-41	2.35685e-41	2.26217e-41	2.14217e-41	2.00264e-41	1.85065e-41	1.69202e-41	1.53061e-41	1.36883e-41	1.2085e-41	1.05124e-41	8.98556e-42	7.52162e-42	6.16976e-42	5.06632e-42	4.43206e-42	4.463e-42	5.16256e-42	6.18612e-42	7.0471e-42	7.55657e-42	7.80186e-42	7.90822e-42	7.95216e-42	7.96993e-42	7.97705e-42	7.97989e-42	7.98103e-42	7.98148e-42	7.98166e-42	7.98173e-42	7.98176e-42	7.98177e-42	7.98177e-42
6.65	2.54627e-41	2.52018e-41	2.47597e-41	2.40742e-41	2.31116e-41	2.18877e-41	2.04611e-41	1.89044e-41	1.7278e-41	1.56222e-41	1.39626e-41	1.23182e-41	1.07065e-41	9.14394e-42	7.64922e-42	6.27204e-42	5.14928e-42	4.50378e-42	4.53413e-42	5.24367e-42	6.28257e-42	7.15677e-42	7.67422e-42	7.92337e-42	8.03142e-42	8.07606e-42	8.09411e-42	8.10134e-42	8.10423e-42	8.10538e-42	8.10584e-42	8.10602e-42	8.10609e-42	8.10612e-42	8.10613e-42	8.10614e-42
6.75	2.59906e-41	2.57306e-41	2.52847e-41	2.45901e-41	2.36114e-41	2.23631e-41	2.09045e-41	1.93101e-41	1.76426e-41	1.59441e-41	1.42415e-41	1.2555e-41	1.09031e-41	9.30407e-42	7.77787e-42	6.37492e-42	5.2326e-42	4.57573e-42	4.60542e-42	5.32489e-42	6.37911e-42	7.26654e-42	7.79196e-42	8.04499e-42	8.15472e-42	8.20006e-42	8.2184e-42	8.22574e-42	8.22868e-42	8.22985e-42	8.23031e-42	8.2305e-42	8.23057e-42	8.2306e-42	8.23061e-42	8.23062e-42
6.85	2.65368e-41	2.62719e-41	2.58206e-41	2.51165e-41	2.41214e-41	2.28483e-41	2.13569e-41	1.97239e-41	1.80143e-41	1.6272e-41	1.45254e-41	1.27956e-41	1.11025e-41	9.46603e-42	7.90763e-42	6.47843e-42	5.3163e-42	4.64793e-42	4.67687e-42	5.40623e-42	6.47574e-42	7.37641e-42	7.90981e-42	8.16672e-42	8.27814e-42	8.32418e-42	8.3428e-42	8.35026e-42	8.35324e-42	8.35442e-42	8.3549e-42	8.35508e-42	8.35516e-42	8.35519e-42	8.3552e-42	8.35521e-42
6.95	2.70869e-41	2.68229e-41	2.63676e-41	2.5654e-41	2.46421e-41	2.33437e-41	2.18189e-41	2.01463e-41	1.83934e-41	1.66063e-41	1.48144e-41	1.30401e-41	1.13048e-41	9.62991e-42	8.03855e-42	6.58262e-42	5.40039e-42	4.72037e-42	4.7485e-42	5.4877e-42	6.57248e-42	7.48638e-42	8.02776e-42	8.28855e-42	8.40167e-42	8.44841e-42	8.46731e-42	8.47489e-42	8.47791e-42	8.47911e-42	8.47959e-42	8.47979e-42	8.47986e-42	8.47989e-42	8.4799e-42	8.47991e-42
7.05	2.76567e-41	2.73875e-41	2.69265e-41	2.62031e-41	2.51741e-41	2.38497e-41	2.22907e-41	2.05776e-41	1.87804e-41	1.69471e-41	1.51087e-41	1.32888e-41	1.15102e-41	9.79581e-42	8.1707e-42	6.6875e-42	5.4849e-42	4.79308e-42	4.8203e-42	5.56929e-42	6.66932e-42	7.59646e-42	8.14582e-42	8.4105e-42	8.52532e-42	8.57276e-42	8.59194e-42	8.59963e-42	8.6027e-42	8.60392e-42	8.60441e-42	8.6046e-42	8.60468e-42	8.60471e-42	8.60472e-42	8.60473e-42
7.15	2.8231e-41	2.79627e-41	2.74975e-41	2.67642e-41	2.57177e-41	2.43669e-41	2.27728e-41	2.10182e-41	1.91755e-41	1.72948e-41	1.54087e-41	1.35419e-41	1.17187e-41	9.96382e-42	8.30413e-42	6.79313e-42	5.56984e-42	4.86606e-42	4.89228e-42	5.65101e-42	6.76627e-42	7.70663e-42	8.26399e-42	8.53257e-42	8.64908e-42	8.69722e-42	8.71669e-42	8.72449e-42	8.72761e-42	8.72885e-42	8.72934e-42	8.72954e-42	8.72962e-42	8.72965e-42	8.72966e-42	8.72967e-42
7.25	2.88266e-41	2.85527e-41	2.80815e-41	2.73379e-41	2.62735e-41	2.48956e-41	2.32657e-41	2.14684e-41	1.9579e-41	1.76497e-41	1.57145e-41	1.37995e-41	1.19305e-41	1.01341e-41	8.43891e-42	6.89952e-42	5.65522e-42	4.93932e-42	4.96445e-42	5.73287e-42	6.86333e-42	7.81691e-42	8.38228e-42	8.65475e-42	8.77296e-42	8.82181e-42	8.84156e-42	8.84948e-42	8.85264e-42	8.8539e-42	8.8544e-42	8.8546e-42	8.85468e-42	8.85471e-42	8.85472e-42	8.85473e-42
7.35	2.94272e-41	2.91543e-41	2.86787e-41	2.79247e-41	2.68421e-41	2.54365e-41	2.37698e-41	2.19288e-41	1.99914e-41	1.8012e-41	1.60264e-41	1.40619e-41	1.21457e-41	1.03066e-41	8.5751e-42	7.00672e-42	5.74108e-42	5.01287e-42	5.03682e-42	5.81487e-42	6.9605e-42	7.92731e-42	8.50068e-42	8.77705e-42	8.89696e-42	8.94651e-42	8.96656e-42	8.97459e-42	8.97779e-42	8.97907e-42	8.97958e-42	8.97978e-42	8.97986e-42	8.97989e-42	8.97991e-42	8.97991e-42
7.45	3.00508e-41	2.9772e-41	2.92901e-41	2.85252e-41	2.74239e-41	2.599e-41	2.42856e-41	2.23998e-41	2.0413e-41	1.83822e-41	1.63447e-41	1.43292e-41	1.23646e-41	1.04816e-41	8.71279e-42	7.11477e-42	5.82743e-42	5.08672e-42	5.10938e-42	5.897e-42	7.05778e-42	8.03781e-42	8.61919e-42	8.89948e-42	9.02109e-42	9.07135e-42	9.09167e-42	9.09982e-42	9.10307e-42	9.10437e-42	9.10488e-42	9.10509e-42	9.10517e-42	9.1052e-42	9.10521e-42	9.10522e-42
7.55	3.06802e-41	3.04024e-41	2.99158e-41	2.914e-41	2.80197e-41	2.65567e-41	2.48137e-41	2.28817e-41	2.08443e-41	1.87606e-41	1.66697e-41	1.46018e-41	1.25873e-41	1.06591e-41	8.85203e-42	7.22372e-42	5.91428e-42	5.16088e-42	5.18215e-42	5.97929e-42	7.15519e-42	8.14843e-42	8.73783e-42	9.02202e-42	9.14534e-42	9.19631e-42	9.21692e-42	9.22518e-42	9.22848e-42	9.22979e-42	9.23031e-42	9.23052e-42	9.23061e-42	9.23064e-42	9.23065e-42	9.23066e-42
7.65	3.13345e-41	3.10504e-41	3.0557e-41	2.97699e-41	2.86299e-41	2.71372e-41	2.53545e-41	2.33753e-41	2.12857e-41	1.91475e-41	1.70016e-41	1.48797e-41	1.2814e-41	1.08394e-41	8.99291e-42	7.33359e-42	6.00167e-42	5.23537e-42	5.25514e-42	6.06172e-42	7.25271e-42	8.25917e-42	8.85659e-42	9.1447e-42	9.26973e-42	9.3214e-42	9.3423e-42	9.35067e-42	9.35401e-42	9.35535e-42	9.35588e-42	9.35609e-42	9.35617e-42	9.35621e-42	9.35622e-42	9.35622e-42
7.75	3.19954e-41	3.17123e-41	3.1214e-41	3.04153e-41	2.92553e-41	2.77321e-41	2.59087e-41	2.38808e-41	2.17376e-41	1.95434e-41	1.73409e-41	1.51634e-41	1.30448e-41	1.10224e-41	9.13549e-42	7.44444e-42	6.08962e-42	5.3102e-42	5.32834e-42	6.14431e-42	7.35035e-42	8.37002e-42	8.97547e-42	9.2675e-42	9.39424e-42	9.44662e-42	9.46781e-42	9.4763e-42	9.47969e-42	9.48104e-42	9.48157e-42	9.48179e-42	9.48187e-42	9.48191e-42	9.48192e-42	9.48193e-42
7.85	3.26831e-41	3.23932e-41	3.18878e-41	3.10771e-41	2.98965e-41	2.83421e-41	2.64769e-41	2.43989e-41	2.22005e-41	1.99486e-41	1.76877e-41	1.5453e-41	1.328e-41	1.12083e-41	9.27988e-42	7.55631e-42	6.17814e-42	5.38537e-42	5.40177e-42	6.22705e-42	7.44813e-42	8.481e-42	9.09448e-42	9.39044e-42	9.51889e-42	9.57198e-42	9.59345e-42	9.60206e-42	9.60549e-42	9.60686e-42	9.60741e-42	9.60762e-42	9.60771e-42	9.60775e-42	9.60776e-42	9.60776e-42
7.95	3.33783e-41	3.30895e-41	3.25788e-41	3.1756e-41	3.05543e-41	2.89678e-41	2.70596e-41	2.49302e-41	2.2675e-41	2.03635e-41	1.80425e-41	1.57487e-41	1.35197e-41	1.13973e-41	9.42614e-42	7.66924e-42	6.26727e-42	5.46091e-42	5.47544e-42	6.30996e-42	7.54603e-42	8.5921e-42	9.21363e-42	9.51351e-42	9.64368e-42	9.69748e-42	9.71924e-42	9.72796e-42	9.73144e-42	9.73283e-42	9.73338e-42	9.7336e-42	9.73369e-42	9.73372e-42	9.73374e-42	9.73374e-42
8.05	3.41025e-41	3.38065e-41	3.32882e-41	3.24528e-41	3.12294e-41	2.96099e-41	2.76576e-41	2.54752e-41	2.31614e-41	2.07886e-41	1.84057e-41	1.6051e-41	1.37641e-41	1.15895e-41	9.57437e-42	7.7833e-42	6.35703e-42	5.53682e-42	5.54935e-42	6.39304e-42	7.64407e-42	8.70334e-42	9.3329e-42	9.63672e-42	9.76861e-42	9.82312e-42	9.84517e-42	9.854e-42	9.85753e-42	9.85893e-42	9.85949e-42	9.85972e-42	9.85981e-42	9.85984e-42	9.85985e-42	9.85986e-42
8.15	3.48352e-41	3.45403e-41	3.40164e-41	3.31682e-41	3.19226e-41	3.02692e-41	2.82715e-41	2.60346e-41	2.36604e-41	2.12244e-41	1.87775e-41	1.63601e-41	1.40135e-41	1.17851e-41	9.72466e-42	7.89852e-42	6.44745e-42	5.61312e-42	5.6235e-42	6.4763e-42	7.74225e-42	8.8147e-42	9.45231e-42	9.76007e-42	9.89368e-42	9.9489e-42	9.97124e-42	9.98019e-42	9.98376e-42	9.98519e-42	9.98575e-42	9.98598e-42	9.98607e-42	9.9861e-42	9.98612e-42	9.98612e-42
8.25	3.55994e-41	3.52968e-41	3.47648e-41	3.39032e-41	3.26347e-41	3.09465e-41	2.89021e-41	2.6609e-41	2.41726e-41	2.16713e-41	1.91585e-41	1.66762e-41	1.42682e-41	1.19842e-41	9.8771e-42	8.01497e-42	6.53854e-42	5.68983e-42	5.69792e-42	6.55973e-42	7.84057e-42	8.9262e-42	9.57187e-42	9.88356e-42	1.00189e-41	1.00748e-41	1.00975e-41	1.01065e-41	1.01101e-41	1.01116e-41	1.01122e-41	1.01124e-41	1.01125e-41	1.01125e-41	1.01125e-41	1.01125e-41
8.35	3.63733e-41	3.60717e-41	3.55338e-41	3.46586e-41	3.33666e-41	3.16426e-41	2.95502e-41	2.71991e-41	2.46985e-41	2.21299e-41	1.9549e-41	1.69998e-41	1.45282e-41	1.21869e-41	1.00318e-41	8.13269e-42	6.63035e-42	5.76695e-42	5.77261e-42	6.64334e-42	7.93904e-42	9.03784e-42	9.69156e-42	1.00072e-41	1.01443e-41	1.02009e-41	1.02238e-41	1.0233e-41	1.02367e-41	1.02381e-41	1.02387e-41	1.0239e-41	1.0239e-41	1.02391e-41	1.02391e-41	1.02391e-41
8.45	3.71811e-41	3.68715e-41	3.63249e-41	3.54354e-41	3.41192e-41	3.23584e-41	3.02164e-41	2.78057e-41	2.52389e-41	2.26007e-41	1.99494e-41	1.73312e-41	1.4794e-41	1.23935e-41	1.01889e-41	8.25175e-42	6.72291e-42	5.84451e-42	5.84756e-42	6.72715e-42	8.03765e-42	9.14963e-42	9.8114e-42	1.0131e-41	1.02698e-41	1.03271e-41	1.03504e-41	1.03597e-41	1.03634e-41	1.03648e-41	1.03654e-41	1.03657e-41	1.03658e-41	1.03658e-41	1.03658e-41	1.03658e-41
8.55	3.80001e-41	3.76914e-41	3.71384e-41	3.62347e-41	3.48935e-41	3.30948e-41	3.09018e-41	2.84295e-41	2.57942e-41	2.30843e-41	2.03603e-41	1.76706e-41	1.50657e-41	1.26042e-41	1.03484e-41	8.3722e-42	6.81623e-42	5.92252e-42	5.92281e-42	6.81115e-42	8.13642e-42	9.26155e-42	9.9314e-42	1.02549e-41	1.03955e-41	1.04535e-41	1.0477e-41	1.04864e-41	1.04902e-41	1.04917e-41	1.04923e-41	1.04925e-41	1.04926e-41	1.04927e-41	1.04927e-41	1.04927e-41
8.65	3.88558e-41	3.85386e-41	3.79763e-41	3.70574e-41	3.56906e-41	3.38528e-41	3.16072e-41	2.90713e-41	2.63654e-41	2.35812e-41	2.07821e-41	1.80186e-41	1.53436e-41	1.2819e-41	1.05105e-41	8.4941e-42	6.91036e-42	6.001e-42	5.99834e-42	6.89535e-42	8.23535e-42	9.37363e-42	1.00515e-41	1.0379e-41	1.05213e-41	1.05801e-41	1.06039e-41	1.06134e-41	1.06172e-41	1.06187e-41	1.06193e-41	1.06196e-41	1.06197e-41	1.06197e-41	1.06197e-41	1.06197e-41
8.75	3.97242e-41	3.94078e-41	3.88389e-41	3.79047e-41	3.65114e-41	3.46334e-41	3.23335e-41	2.9732e-41	2.69531e-41	2.40922e-41	2.12154e-41	1.83755e-41	1.56281e-41	1.30382e-41	1.06753e-41	8.61753e-42	7.00532e-42	6.07995e-42	6.07418e-42	6.97976e-42	8.33444e-42	9.48586e-42	1.01718e-41	1.05033e-41	1.06473e-41	1.07068e-41	1.07309e-41	1.07405e-41	1.07444e-41	1.07459e-41	1.07465e-41	1.07468e-41	1.07469e-41	1.07469e-41	1.07469e-41	1.07469e-41
8.85	4.06325e-41	4.03071e-41	3.97281e-41	3.87778e-41	3.73572e-41	3.54377e-41	3.30818e-41	3.04125e-41	2.75581e-41	2.46178e-41	2.16606e-41	1.87417e-41	1.59194e-41	1.32621e-41	1.08429e-41	8.74254e-42	7.10115e-42	6.15941e-42	6.15033e-42	7.06438e-42	8.43369e-42	9.59825e-42	1.02923e-41	1.06277e-41	1.07734e-41	1.08337e-41	1.08581e-41	1.08678e-41	1.08717e-41	1.08733e-41	1.08739e-41	1.08741e-41	1.08742e-41	1.08743e-41	1.08743e-41	1.08743e-41
8.95	4.15552e-41	4.12306e-41	4.06445e-41	3.96778e-41	3.82291e-41	3.62668e-41	3.38531e-41	3.11137e-41	2.81813e-41	2.51587e-41	2.21183e-41	1.91177e-41	1.62178e-41	1.34908e-41	1.10135e-41	8.86921e-42	7.19789e-42	6.23938e-42	6.22681e-42	7.14922e-42	8.53312e-42	9.71079e-42	1.04129e-41	1.07523e-41	1.08998e-41	1.09607e-41	1.09854e-41	1.09953e-41	1.09992e-41	1.10008e-41	1.10014e-41	1.10017e-41	1.10018e-41	1.10018e-41	1.10018e-41	1.10018e-41
9.05	4.25213e-41	4.2187e-41	4.15902e-41	4.06063e-41	3.91285e-41	3.71219e-41	3.46485e-41	3.18367e-41	2.88234e-41	2.57158e-41	2.25892e-41	1.95039e-41	1.65238e-41	1.37245e-41	1.11872e-41	8.99761e-42	7.29557e-42	6.3199e-42	6.30361e-42	7.23428e-42	8.63272e-42	9.8235e-42	1.05337e-41	1.08771e-41	1.10263e-41	1.1088e-41	1.11129e-41	1.11229e-41	1.11269e-41	1.11285e-41	1.11291e-41	1.11294e-41	1.11295e-41	1.11295e-41	1.11295e-41	1.11296e-41
9.15	4.35038e-41	4.31703e-41	4.25657e-41	4.15644e-41	4.00567e-41	3.80044e-41	3.54692e-41	3.25825e-41	2.94856e-41	2.62898e-41	2.30739e-41	1.99008e-41	1.68375e-41	1.39635e-41	1.13641e-41	9.12781e-42	7.39422e-42	6.40096e-42	6.38076e-42	7.31958e-42	8.7325e-42	9.93638e-42	1.06547e-41	1.1002e-41	1.1153e-41	1.12154e-41	1.12406e-41	1.12507e-41	1.12548e-41	1.12564e-41	1.1257e-41	1.12573e-41	1.12574e-41	1.12574e-41	1.12574e-41	1.12574e-41
9.25	4.45335e-41	4.41896e-41	4.35736e-41	4.25538e-41	4.1015e-41	3.89156e-41	3.63166e-41	3.33523e-41	3.01686e-41	2.68816e-41	2.35731e-41	2.0309e-41	1.71595e-41	1.4208e-41	1.15444e-41	9.25989e-42	7.49389e-42	6.4826e-42	6.45826e-42	7.40511e-42	8.83247e-42	1.00494e-41	1.07758e-41	1.11272e-41	1.12798e-41	1.1343e-41	1.13685e-41	1.13787e-41	1.13828e-41	1.13845e-41	1.13851e-41	1.13854e-41	1.13855e-41	1.13855e-41	1.13855e-41	1.13855e-41
9.35	4.55819e-41	4.52387e-41	4.46144e-41	4.3576e-41	4.20052e-41	3.98569e-41	3.71918e-41	3.41472e-41	3.08737e-41	2.74919e-41	2.40874e-41	2.0729e-41	1.74901e-41	1.44583e-41	1.17282e-41	9.39394e-42	7.59462e-42	6.56483e-42	6.53612e-42	7.49089e-42	8.93263e-42	1.01627e-41	1.08971e-41	1.12525e-41	1.14069e-41	1.14707e-41	1.14966e-41	1.15069e-41	1.15111e-41	1.15127e-41	1.15134e-41	1.15136e-41	1.15137e-41	1.15138e-41	1.15138e-41	1.15138e-41
9.45	4.66817e-41	4.63275e-41	4.56908e-41	4.46326e-41	4.30286e-41	4.08299e-41	3.80964e-41	3.49685e-41	3.16019e-41	2.81218e-41	2.46176e-41	2.11614e-41	1.78297e-41	1.47147e-41	1.19157e-41	9.53003e-42	7.69644e-42	6.64767e-42	6.61435e-42	7.57691e-42	9.03298e-42	1.02761e-41	1.10186e-41	1.1378e-41	1.15341e-41	1.15987e-41	1.16248e-41	1.16353e-41	1.16395e-41	1.16411e-41	1.16418e-41	1.16421e-41	1.16422e-41	1.16422e-41	1.16422e-41	1.16422e-41
9.55	4.78028e-41	4.74492e-41	4.68036e-41	4.57255e-41	4.40871e-41	4.18361e-41	3.90317e-41	3.58175e-41	3.23543e-41	2.87723e-41	2.51646e-41	2.16067e-41	1.81788e-41	1.49775e-41	1.2107e-41	9.66826e-42	7.7994e-42	6.73115e-42	6.69297e-42	7.6632e-42	9.13352e-42	1.03897e-41	1.11403e-41	1.15036e-41	1.16615e-41	1.17269e-41	1.17533e-41	1.17639e-41	1.17681e-41	1.17698e-41	1.17704e-41	1.17707e-41	1.17708e-41	1.17709e-41	1.17709e-41	1.17709e-41
9.65	4.89801e-41	4.86148e-41	4.79558e-41	4.68564e-41	4.51824e-41	4.28773e-41	3.99995e-41	3.66958e-41	3.31322e-41	2.94443e-41	2.57292e-41	2.20657e-41	1.85378e-41	1.52469e-41	1.23024e-41	9.80872e-42	7.90354e-42	6.81528e-42	6.77199e-42	7.74974e-42	9.23428e-42	1.05034e-41	1.12622e-41	1.16295e-41	1.17892e-41	1.18552e-41	1.18819e-41	1.18926e-41	1.18969e-41	1.18986e-41	1.18993e-41	1.18995e-41	1.18997e-41	1.18997e-41	1.18997e-41	1.18997e-41
9.75	5.01817e-41	4.98168e-41	4.91483e-41	4.80274e-41	4.63166e-41	4.39553e-41	4.10014e-41	3.76047e-41	3.3937e-41	3.0139e-41	2.63122e-41	2.2539e-41	1.89073e-41	1.55233e-41	1.25021e-41	9.9515e-42	8.0089e-42	6.90008e-42	6.8514e-42	7.83656e-42	9.33523e-42	1.06174e-41	1.13843e-41	1.17556e-41	1.1917e-41	1.19837e-41	1.20108e-41	1.20216e-41	1.20259e-41	1.20276e-41	1.20283e-41	1.20286e-41	1.20287e-41	1.20287e-41	1.20288e-41	1.20288e-41
9.85	5.14448e-41	5.10673e-41	5.03844e-41	4.92406e-41	4.74915e-41	4.50721e-41	4.20392e-41	3.8546e-41	3.477e-41	3.08575e-41	2.69146e-41	2.30273e-41	1.92877e-41	1.58071e-41	1.27061e-41	1.00967e-41	8.11553e-42	6.98558e-42	6.93124e-42	7.92365e-42	9.4364e-42	1.07316e-41	1.15065e-41	1.18818e-41	1.2045e-41	1.21125e-41	1.21398e-41	1.21507e-41	1.21551e-41	1.21569e-41	1.21575e-41	1.21578e-41	1.21579e-41	1.2158e-41	1.2158e-41	1.2158e-41
9.95	5.27356e-41	5.23585e-41	5.16651e-41	5.04983e-41	4.87095e-41	4.62297e-41	4.31147e-41	3.95213e-41	3.56327e-41	3.16012e-41	2.75375e-41	2.35315e-41	1.96796e-41	1.60985e-41	1.29148e-41	1.02444e-41	8.22349e-42	7.0718e-42	7.0115e-42	8.01102e-42	9.53778e-42	1.08459e-41	1.1629e-41	1.20083e-41	1.21732e-41	1.22415e-41	1.22691e-41	1.22801e-41	1.22845e-41	1.22863e-41	1.2287e-41	1.22873e-41	1.22874e-41	1.22874e-41	1.22874e-41	1.22874e-41
10.05	5.40939e-41	5.37033e-41	5.29944e-41	5.18028e-41	4.99728e-41	4.74303e-41	4.42301e-41	4.05324e-41	3.65268e-41	3.23714e-41	2.81818e-41	2.40523e-41	2.00836e-41	1.63979e-41	1.31284e-41	1.03948e-41	8.33281e-42	7.15875e-42	7.09219e-42	8.09867e-42	9.63939e-42	1.09605e-41	1.17516e-41	1.2135e-41	1.23017e-41	1.23706e-41	1.23985e-41	1.24097e-41	1.24142e-41	1.24159e-41	1.24166e-41	1.24169e-41	1.2417e-41	1.24171e-41	1.24171e-41	1.24171e-41
10.15	5.54838e-41	5.50934e-41	5.43732e-41	5.31566e-41	5.12839e-41	4.86762e-41	4.53875e-41	4.15814e-41	3.74538e-41	3.31694e-41	2.88489e-41	2.45907e-41	2.05003e-41	1.67059e-41	1.3347e-41	1.05479e-41	8.44354e-42	7.24646e-42	7.17334e-42	8.18662e-42	9.74121e-42	1.10753e-41	1.18745e-41	1.22618e-41	1.24303e-41	1.25e-41	1.25282e-41	1.25395e-41	1.2544e-41	1.25458e-41	1.25465e-41	1.25468e-41	1.25469e-41	1.25469e-41	1.2547e-41	1.2547e-41
10.25	5.69479e-41	5.6543e-41	5.5806e-41	5.45627e-41	5.26455e-41	4.99701e-41	4.65892e-41	4.26703e-41	3.84157e-41	3.39969e-41	2.95398e-41	2.51475e-41	2.09303e-41	1.70227e-41	1.35709e-41	1.07039e-41	8.55575e-42	7.33495e-42	7.25494e-42	8.27487e-42	9.84326e-42	1.11902e-41	1.19976e-41	1.23889e-41	1.25592e-41	1.26296e-41	1.26581e-41	1.26695e-41	1.2674e-41	1.26758e-41	1.26766e-41	1.26769e-41	1.2677e-41	1.2677e-41	1.2677e-41	1.2677e-41
10.35	5.84482e-41	5.80433e-41	5.7294e-41	5.60237e-41	5.40602e-41	5.13144e-41	4.78377e-41	4.38012e-41	3.94143e-41	3.48553e-41	3.02558e-41	2.57237e-41	2.13745e-41	1.73489e-41	1.38004e-41	1.08629e-41	8.66947e-42	7.42425e-42	7.33701e-42	8.36341e-42	9.94554e-42	1.13054e-41	1.21209e-41	1.25162e-41	1.26882e-41	1.27594e-41	1.27881e-41	1.27997e-41	1.28043e-41	1.28061e-41	1.28069e-41	1.28071e-41	1.28073e-41	1.28073e-41	1.28073e-41	1.28073e-41
10.45	6.00302e-41	5.96098e-41	5.88422e-41	5.7543e-41	5.55313e-41	5.27121e-41	4.91356e-41	4.49766e-41	4.04517e-41	3.57465e-41	3.09985e-41	2.63205e-41	2.18334e-41	1.76849e-41	1.40358e-41	1.1025e-41	8.78478e-42	7.51438e-42	7.41955e-42	8.45226e-42	1.0048e-41	1.14208e-41	1.22444e-41	1.26437e-41	1.28175e-41	1.28894e-41	1.29185e-41	1.29301e-41	1.29348e-41	1.29366e-41	1.29374e-41	1.29377e-41	1.29378e-41	1.29378e-41	1.29378e-41	1.29378e-41
10.55	6.16537e-41	6.12331e-41	6.04522e-41	5.91236e-41	5.70618e-41	5.41663e-41	5.04857e-41	4.6199e-41	4.15301e-41	3.66722e-41	3.17691e-41	2.69388e-41	2.23079e-41	1.80312e-41	1.42773e-41	1.11903e-41	8.90171e-42	7.60535e-42	7.50258e-42	8.54143e-42	1.01508e-41	1.15364e-41	1.23681e-41	1.27715e-41	1.2947e-41	1.30196e-41	1.3049e-41	1.30608e-41	1.30655e-41	1.30673e-41	1.30681e-41	1.30684e-41	1.30685e-41	1.30685e-41	1.30686e-41	1.30686e-41
10.65	6.33675e-41	6.29301e-41	6.21294e-41	6.07693e-41	5.86552e-41	5.56802e-41	5.18911e-41	4.74711e-41	4.26519e-41	3.76345e-41	3.25694e-41	2.758e-41	2.27989e-41	1.83884e-41	1.45252e-41	1.13591e-41	9.02034e-42	7.69719e-42	7.5861e-42	8.6309e-42	1.02538e-41	1.16522e-41	1.2492e-41	1.28994e-41	1.30767e-41	1.315e-41	1.31797e-41	1.31916e-41	1.31964e-41	1.31983e-41	1.3199e-41	1.31993e-41	1.31994e-41	1.31995e-41	1.31995e-41	1.31995e-41
10.75	6.51289e-41	6.4691e-41	6.38757e-41	6.24838e-41	6.03152e-41	5.72572e-41	5.33549e-41	4.87958e-41	4.38195e-41	3.86355e-41	3.34009e-41	2.82452e-41	2.33073e-41	1.8757e-41	1.47799e-41	1.15314e-41	9.14073e-42	7.78992e-42	7.67012e-42	8.72069e-42	1.0357e-41	1.17682e-41	1.26161e-41	1.30275e-41	1.32066e-41	1.32807e-41	1.33107e-41	1.33227e-41	1.33275e-41	1.33294e-41	1.33302e-41	1.33305e-41	1.33306e-41	1.33306e-41	1.33306e-41	1.33307e-41
10.85	6.69903e-41	6.65344e-41	6.56974e-41	6.42712e-41	6.20457e-41	5.89012e-41	5.48807e-41	5.01761e-41	4.50356e-41	3.96773e-41	3.42656e-41	2.8936e-41	2.3834e-41	1.91377e-41	1.50417e-41	1.17075e-41	9.26293e-42	7.88357e-42	7.75465e-42	8.8108e-42	1.04604e-41	1.18845e-41	1.27404e-41	1.31559e-41	1.33367e-41	1.34116e-41	1.34418e-41	1.3454e-41	1.34588e-41	1.34608e-41	1.34615e-41	1.34618e-41	1.34619e-41	1.3462e-41	1.3462e-41	1.3462e-41
10.95	6.89064e-41	6.84497e-41	6.75968e-41	6.61359e-41	6.3851e-41	6.0616e-41	5.64721e-41	5.16155e-41	4.63032e-41	4.07625e-41	3.51653e-41	2.96536e-41	2.438e-41	1.95311e-41	1.5311e-41	1.18874e-41	9.38702e-42	7.97815e-42	7.83969e-42	8.90122e-42	1.05641e-41	1.20009e-41	1.28649e-41	1.32845e-41	1.34671e-41	1.35426e-41	1.35732e-41	1.35855e-41	1.35904e-41	1.35923e-41	1.35931e-41	1.35934e-41	1.35935e-41	1.35936e-41	1.35936e-41	1.35936e-41
11.05	7.09336e-41	7.04575e-41	6.9581e-41	6.80826e-41	6.57357e-41	6.24062e-41	5.81331e-41	5.31175e-41	4.76253e-41	4.18936e-41	3.61021e-41	3.03998e-41	2.49464e-41	1.99379e-41	1.55881e-41	1.20714e-41	9.51305e-42	8.07369e-42	7.92525e-42	8.99196e-42	1.0668e-41	1.21175e-41	1.29897e-41	1.34132e-41	1.35976e-41	1.36739e-41	1.37048e-41	1.37172e-41	1.37221e-41	1.37241e-41	1.37249e-41	1.37252e-41	1.37253e-41	1.37254e-41	1.37254e-41	1.37254e-41
11.15	7.30239e-41	7.25466e-41	7.16526e-41	7.01163e-41	6.77045e-41	6.42762e-41	5.9868e-41	5.46859e-41	4.90053e-41	4.30734e-41	3.70782e-41	3.11761e-41	2.55345e-41	2.03588e-41	1.58734e-41	1.22597e-41	9.64111e-42	8.17021e-42	8.01134e-42	9.08302e-42	1.07721e-41	1.22344e-41	1.31146e-41	1.35422e-41	1.37284e-41	1.38054e-41	1.38366e-41	1.38491e-41	1.38541e-41	1.38561e-41	1.38569e-41	1.38572e-41	1.38573e-41	1.38574e-41	1.38574e-41	1.38574e-41
11.25	7.52379e-41	7.47396e-41	7.38198e-41	7.22425e-41	6.97628e-41	6.62311e-41	6.16815e-41	5.63249e-41	5.04468e-41	4.43048e-41	3.80961e-41	3.19845e-41	2.61455e-41	2.07947e-41	1.61675e-41	1.24524e-41	9.77127e-42	8.26774e-42	8.09796e-42	9.17439e-42	1.08764e-41	1.23514e-41	1.32397e-41	1.36714e-41	1.38593e-41	1.39371e-41	1.39686e-41	1.39812e-41	1.39863e-41	1.39883e-41	1.39891e-41	1.39894e-41	1.39895e-41	1.39896e-41	1.39896e-41	1.39896e-41
11.35	7.75248e-41	7.70249e-41	7.60859e-41	7.44669e-41	7.19162e-41	6.82762e-41	6.35784e-41	5.80389e-41	5.19535e-41	4.55912e-41	3.91583e-41	3.28267e-41	2.67808e-41	2.12464e-41	1.64707e-41	1.26498e-41	9.90361e-42	8.36629e-42	8.18511e-42	9.26608e-42	1.0981e-41	1.24686e-41	1.33651e-41	1.38008e-41	1.39905e-41	1.4069e-41	1.41008e-41	1.41135e-41	1.41186e-41	1.41206e-41	1.41214e-41	1.41218e-41	1.41219e-41	1.41219e-41	1.4122e-41	1.4122e-41
11.45	7.99501e-41	7.94273e-41	7.846e-41	7.6796e-41	7.41708e-41	7.04173e-41	6.55641e-41	5.98326e-41	5.35297e-41	4.6936e-41	4.02676e-41	3.3705e-41	2.74417e-41	2.17149e-41	1.67836e-41	1.28521e-41	1.00382e-41	8.46589e-42	8.27279e-42	9.35807e-42	1.10858e-41	1.25861e-41	1.34906e-41	1.39303e-41	1.41218e-41	1.42011e-41	1.42332e-41	1.4246e-41	1.42512e-41	1.42532e-41	1.4254e-41	1.42544e-41	1.42545e-41	1.42545e-41	1.42546e-41	1.42546e-41
11.55	8.24596e-41	8.19348e-41	8.09461e-41	7.92364e-41	7.65332e-41	7.26606e-41	6.76444e-41	6.17113e-41	5.51799e-41	4.83428e-41	4.14269e-41	3.46216e-41	2.81299e-41	2.2201e-41	1.71067e-41	1.30596e-41	1.01752e-41	8.56657e-42	8.36102e-42	9.45037e-42	1.11908e-41	1.27037e-41	1.36163e-41	1.40601e-41	1.42534e-41	1.43334e-41	1.43657e-41	1.43787e-41	1.43839e-41	1.4386e-41	1.43868e-41	1.43871e-41	1.43872e-41	1.43873e-41	1.43873e-41	1.43873e-41
11.65	8.51242e-41	8.45746e-41	8.35548e-41	8.17957e-41	7.90104e-41	7.50129e-41	6.98254e-41	6.36806e-41	5.69088e-41	4.98158e-41	4.26395e-41	3.55789e-41	2.88471e-41	2.27059e-41	1.74405e-41	1.32724e-41	1.03146e-41	8.66835e-42	8.44979e-42	9.54297e-42	1.1296e-41	1.28214e-41	1.37421e-41	1.419e-41	1.43851e-41	1.44658e-41	1.44985e-41	1.45116e-41	1.45168e-41	1.45189e-41	1.45197e-41	1.45201e-41	1.45202e-41	1.45202e-41	1.45203e-41	1.45203e-41
11.75	8.78865e-41	8.73342e-41	8.6291e-41	8.44814e-41	8.16101e-41	7.74814e-41	7.21139e-41	6.57463e-41	5.87216e-41	5.13593e-41	4.39089e-41	3.65794e-41	2.95951e-41	2.32307e-41	1.77858e-41	1.3491e-41	1.04565e-41	8.77126e-42	8.5391e-42	9.63588e-42	1.14014e-41	1.29394e-41	1.38681e-41	1.432e-41	1.45169e-41	1.45984e-41	1.46314e-41	1.46446e-41	1.46499e-41	1.4652e-41	1.46528e-41	1.46532e-41	1.46533e-41	1.46534e-41	1.46534e-41	1.46534e-41
11.85	9.08236e-41	9.02442e-41	8.91667e-41	8.73025e-41	8.43407e-41	8.00739e-41	7.45171e-41	6.79151e-41	6.06241e-41	5.2978e-41	4.52387e-41	3.76261e-41	3.03759e-41	2.37767e-41	1.81431e-41	1.37155e-41	1.06011e-41	8.87533e-42	8.62897e-42	9.72907e-42	1.15069e-41	1.30575e-41	1.39943e-41	1.44503e-41	1.46489e-41	1.47312e-41	1.47645e-41	1.47778e-41	1.47831e-41	1.47853e-41	1.47861e-41	1.47865e-41	1.47866e-41	1.47866e-41	1.47867e-41	1.47867e-41
11.95	9.38741e-41	9.32914e-41	9.21878e-41	9.02678e-41	8.72109e-41	8.2799e-41	7.7043e-41	7.0194e-41	6.26222e-41	5.46769e-41	4.66331e-41	3.8722e-41	3.11915e-41	2.43452e-41	1.85132e-41	1.39464e-41	1.07485e-41	8.9806e-42	8.71938e-42	9.82255e-42	1.16127e-41	1.31757e-41	1.41207e-41	1.45807e-41	1.47811e-41	1.48641e-41	1.48977e-41	1.49112e-41	1.49165e-41	1.49187e-41	1.49195e-41	1.49199e-41	1.492e-41	1.49201e-41	1.49201e-41	1.49201e-41
12.05	9.71221e-41	9.65098e-41	9.53683e-41	9.33878e-41	9.02307e-41	8.56659e-41	7.96999e-41	7.25905e-41	6.47226e-41	5.64616e-41	4.80965e-41	3.98704e-41	3.20443e-41	2.49375e-41	1.88969e-41	1.41839e-41	1.08988e-41	9.0871e-42	8.81036e-42	9.91632e-42	1.17186e-41	1.32941e-41	1.42471e-41	1.47112e-41	1.49135e-41	1.49972e-41	1.50311e-41	1.50447e-41	1.50501e-41	1.50523e-41	1.50531e-41	1.50535e-41	1.50536e-41	1.50537e-41	1.50537e-41	1.50537e-41
12.15	1.00502e-40	9.98858e-41	9.87153e-41	9.66729e-41	9.34103e-41	8.86845e-41	8.24971e-41	7.5113e-41	6.69325e-41	5.83381e-41	4.96335e-41	4.10748e-41	3.29368e-41	2.55553e-41	1.92951e-41	1.44285e-41	1.10522e-41	9.19487e-42	8.90191e-42	1.00104e-41	1.18248e-41	1.34127e-41	1.43738e-41	1.48419e-41	1.50459e-41	1.51304e-41	1.51646e-41	1.51783e-41	1.51838e-41	1.5186e-41	1.51868e-41	1.51872e-41	1.51873e-41	1.51874e-41	1.51874e-41	1.51874e-41
12.25	1.04106e-40	1.03457e-40	1.02245e-40	1.00135e-40	9.67614e-41	9.18656e-41	8.54445e-41	7.77704e-41	6.92596e-41	6.03128e-41	5.12493e-41	4.23391e-41	3.38716e-41	2.62003e-41	1.97085e-41	1.46806e-41	1.12088e-41	9.30396e-42	8.99404e-42	1.01047e-41	1.1931e-41	1.35314e-41	1.45005e-41	1.49727e-41	1.51785e-41	1.52638e-41	1.52983e-41	1.53121e-41	1.53176e-41	1.53198e-41	1.53207e-41	1.5321e-41	1.53212e-41	1.53212e-41	1.53213e-41	1.53213e-41
12.35	1.07865e-40	1.07211e-40	1.05966e-40	1.03787e-40	1.00296e-40	9.5221e-41	8.85531e-41	8.05724e-41	7.17123e-41	6.23927e-41	5.29496e-41	4.36676e-41	3.48517e-41	2.68742e-41	2.01383e-41	1.49406e-41	1.13687e-41	9.41442e-42	9.08676e-42	1.01993e-41	1.20375e-41	1.36502e-41	1.46274e-41	1.51036e-41	1.53113e-41	1.53973e-41	1.54321e-41	1.5446e-41	1.54516e-41	1.54538e-41	1.54547e-41	1.54551e-41	1.54552e-41	1.54552e-41	1.54553e-41	1.54553e-41
12.45	1.11878e-40	1.11188e-40	1.09897e-40	1.07643e-40	1.04028e-40	9.87633e-41	9.18347e-41	8.35296e-41	7.42998e-41	6.45855e-41	5.47404e-41	4.50647e-41	3.58801e-41	2.7579e-41	2.05854e-41	1.5209e-41	1.15322e-41	9.52633e-42	9.18009e-42	1.02943e-41	1.21441e-41	1.37691e-41	1.47544e-41	1.52347e-41	1.54442e-41	1.55309e-41	1.5566e-41	1.55801e-41	1.55857e-41	1.55879e-41	1.55888e-41	1.55892e-41	1.55893e-41	1.55894e-41	1.55894e-41	1.55894e-41
12.55	1.16072e-40	1.15376e-40	1.14048e-40	1.11718e-40	1.07972e-40	1.02507e-40	9.53019e-41	8.66535e-41	7.7032e-41	6.68994e-41	5.66282e-41	4.65354e-41	3.69605e-41	2.83169e-41	2.10511e-41	1.54864e-41	1.16995e-41	9.63975e-42	9.27407e-42	1.03895e-41	1.22509e-41	1.38882e-41	1.48816e-41	1.5366e-41	1.55772e-41	1.56647e-41	1.57001e-41	1.57143e-41	1.572e-41	1.57222e-41	1.57231e-41	1.57235e-41	1.57236e-41	1.57237e-41	1.57237e-41	1.57237e-41
12.65	1.20557e-40	1.19822e-40	1.18442e-40	1.16028e-40	1.12143e-40	1.06466e-40	9.89687e-41	8.99565e-41	7.99197e-41	6.93434e-41	5.86204e-41	4.80852e-41	3.80964e-41	2.90903e-41	2.15367e-41	1.57733e-41	1.18708e-41	9.75475e-42	9.36871e-42	1.0485e-41	1.23579e-41	1.40075e-41	1.50089e-41	1.54973e-41	1.57104e-41	1.57986e-41	1.58343e-41	1.58486e-41	1.58544e-41	1.58566e-41	1.58575e-41	1.58579e-41	1.5858e-41	1.58581e-41	1.58581e-41	1.58581e-41
12.75	1.25254e-40	1.24511e-40	1.23091e-40	1.20591e-40	1.16559e-40	1.10657e-40	1.0285e-40	9.34521e-41	8.29747e-41	7.19274e-41	6.07245e-41	4.97198e-41	3.9292e-41	2.99015e-41	2.20434e-41	1.60704e-41	1.20464e-41	9.87144e-42	9.46406e-42	1.05809e-41	1.24651e-41	1.41269e-41	1.51363e-41	1.56288e-41	1.58437e-41	1.59327e-41	1.59687e-41	1.59832e-41	1.59889e-41	1.59912e-41	1.59921e-41	1.59925e-41	1.59926e-41	1.59927e-41	1.59927e-41	1.59927e-41
12.85	1.30285e-40	1.29499e-40	1.2802e-40	1.25426e-40	1.21239e-40	1.15099e-40	1.06963e-40	9.71552e-41	8.62097e-41	7.4662e-41	6.29493e-41	5.14457e-41	4.05517e-41	3.07535e-41	2.25728e-41	1.63784e-41	1.22265e-41	9.98991e-42	9.56015e-42	1.06771e-41	1.25725e-41	1.42465e-41	1.52639e-41	1.57605e-41	1.59772e-41	1.60669e-41	1.61033e-41	1.61178e-41	1.61237e-41	1.6126e-41	1.61269e-41	1.61273e-41	1.61274e-41	1.61275e-41	1.61275e-41	1.61275e-41
12.95	1.35566e-40	1.3477e-40	1.33245e-40	1.30555e-40	1.26202e-40	1.1981e-40	1.11325e-40	1.01082e-40	8.96387e-41	7.75587e-41	6.53037e-41	5.32696e-41	4.18802e-41	3.16492e-41	2.31266e-41	1.6698e-41	1.24114e-41	1.01103e-41	9.65704e-42	1.07738e-41	1.26801e-41	1.43662e-41	1.53917e-41	1.58924e-41	1.61109e-41	1.62014e-41	1.6238e-41	1.62527e-41	1.62586e-41	1.62609e-41	1.62618e-41	1.62622e-41	1.62624e-41	1.62624e-41	1.62624e-41	1.62625e-41
13.05	1.4123e-40	1.40387e-40	1.38796e-40	1.36e-40	1.31473e-40	1.24811e-40	1.15956e-40	1.0525e-40	9.32768e-41	8.06303e-41	6.7798e-41	5.51992e-41	4.32828e-41	3.25917e-41	2.37064e-41	1.70301e-41	1.26015e-41	1.02327e-41	9.75477e-42	1.08708e-41	1.2788e-41	1.44862e-41	1.55198e-41	1.60245e-41	1.62448e-41	1.63361e-41	1.6373e-41	1.63878e-41	1.63937e-41	1.63961e-41	1.6397e-41	1.63974e-41	1.63975e-41	1.63976e-41	1.63976e-41	1.63976e-41
13.15	1.47189e-40	1.46334e-40	1.44692e-40	1.41787e-40	1.37073e-40	1.30126e-40	1.20876e-40	1.09677e-40	9.71405e-41	8.38903e-41	7.0443e-41	5.72427e-41	4.47651e-41	3.35848e-41	2.43143e-41	1.73754e-41	1.27971e-41	1.03572e-41	9.85342e-42	1.09683e-41	1.28962e-41	1.46065e-41	1.5648e-41	1.61569e-41	1.6379e-41	1.6471e-41	1.65082e-41	1.65231e-41	1.65291e-41	1.65315e-41	1.65324e-41	1.65328e-41	1.65329e-41	1.6533e-41	1.6533e-41	1.6533e-41
13.25	1.5359e-40	1.52682e-40	1.50966e-40	1.47942e-40	1.4303e-40	1.3578e-40	1.2611e-40	1.14386e-40	1.01248e-40	8.73539e-41	7.32506e-41	5.9409e-41	4.63333e-41	3.46322e-41	2.49523e-41	1.77352e-41	1.29986e-41	1.04841e-41	9.95305e-42	1.10663e-41	1.30048e-41	1.4727e-41	1.57765e-41	1.62895e-41	1.65134e-41	1.66061e-41	1.66437e-41	1.66587e-41	1.66647e-41	1.66671e-41	1.66681e-41	1.66685e-41	1.66686e-41	1.66687e-41	1.66687e-41	1.66687e-41
13.35	1.60339e-40	1.59417e-40	1.57642e-40	1.54495e-40	1.49372e-40	1.41799e-40	1.31681e-40	1.19397e-40	1.05618e-40	9.10373e-41	7.62337e-41	6.17077e-41	4.79942e-41	3.57381e-41	2.56226e-41	1.81102e-41	1.32065e-41	1.06135e-41	1.00537e-41	1.11648e-41	1.31136e-41	1.48478e-41	1.59054e-41	1.64224e-41	1.66481e-41	1.67416e-41	1.67794e-41	1.67946e-41	1.68007e-41	1.68031e-41	1.6804e-41	1.68044e-41	1.68046e-41	1.68046e-41	1.68047e-41	1.68047e-41
13.45	1.676e-40	1.66619e-40	1.64761e-40	1.61478e-40	1.56131e-40	1.48213e-40	1.37618e-40	1.24737e-40	1.10273e-40	9.4958e-41	7.94065e-41	6.41495e-41	4.97551e-41	3.69071e-41	2.63279e-41	1.85019e-41	1.34212e-41	1.07455e-41	1.01556e-41	1.1264e-41	1.32229e-41	1.4969e-41	1.60345e-41	1.65556e-41	1.67831e-41	1.68774e-41	1.69155e-41	1.69308e-41	1.6937e-41	1.69394e-41	1.69404e-41	1.69407e-41	1.69409e-41	1.6941e-41	1.6941e-41	1.6941e-41
13.55	1.7527e-40	1.74273e-40	1.72348e-40	1.68925e-40	1.63339e-40	1.55054e-40	1.4395e-40	1.3043e-40	1.15234e-40	9.91354e-41	8.27842e-41	6.67457e-41	5.16239e-41	3.8144e-41	2.70707e-41	1.89112e-41	1.36432e-41	1.08804e-41	1.02587e-41	1.13638e-41	1.33327e-41	1.50905e-41	1.61641e-41	1.66892e-41	1.69185e-41	1.70136e-41	1.7052e-41	1.70675e-41	1.70736e-41	1.70761e-41	1.7077e-41	1.70774e-41	1.70776e-41	1.70776e-41	1.70777e-41	1.70777e-41
13.65	1.83535e-40	1.82471e-40	1.80451e-40	1.76875e-40	1.71034e-40	1.62356e-40	1.50708e-40	1.36507e-40	1.20528e-40	1.0359e-40	8.63833e-41	6.95088e-41	5.36091e-41	3.94544e-41	2.78539e-41	1.93398e-41	1.38732e-41	1.10185e-41	1.03631e-41	1.14643e-41	1.3443e-41	1.52125e-41	1.6294e-41	1.68232e-41	1.70544e-41	1.71502e-41	1.71889e-41	1.72045e-41	1.72107e-41	1.72132e-41	1.72141e-41	1.72145e-41	1.72147e-41	1.72148e-41	1.72148e-41	1.72148e-41
13.75	1.92281e-40	1.91198e-40	1.89102e-40	1.85368e-40	1.79254e-40	1.70158e-40	1.57928e-40	1.42998e-40	1.26182e-40	1.08345e-40	9.02219e-41	7.24524e-41	5.57203e-41	4.0844e-41	2.86808e-41	1.97889e-41	1.41116e-41	1.11598e-41	1.0469e-41	1.15657e-41	1.35538e-41	1.5335e-41	1.64245e-41	1.69577e-41	1.71907e-41	1.72872e-41	1.73263e-41	1.7342e-41	1.73482e-41	1.73507e-41	1.73517e-41	1.73521e-41	1.73523e-41	1.73523e-41	1.73524e-41	1.73524e-41
13.85	2.01718e-40	2.00559e-40	1.98356e-40	1.94447e-40	1.88042e-40	1.78498e-40	1.65647e-40	1.49936e-40	1.32223e-40	1.13424e-40	9.43193e-41	7.5591e-41	5.79675e-41	4.23191e-41	2.95548e-41	2.02602e-41	1.43591e-41	1.13048e-41	1.05765e-41	1.16679e-41	1.36652e-41	1.54581e-41	1.65554e-41	1.70928e-41	1.73275e-41	1.74248e-41	1.74642e-41	1.748e-41	1.74863e-41	1.74888e-41	1.74898e-41	1.74902e-41	1.74904e-41	1.74904e-41	1.74905e-41	1.74905e-41
13.95	2.1172e-40	2.10539e-40	2.08249e-40	2.04158e-40	1.97443e-40	1.87421e-40	1.73905e-40	1.57359e-40	1.38684e-40	1.18853e-40	9.86964e-41	7.89403e-41	6.03616e-41	4.38866e-41	3.04796e-41	2.07555e-41	1.46165e-41	1.14536e-41	1.06857e-41	1.17711e-41	1.37774e-41	1.55817e-41	1.6687e-41	1.72284e-41	1.7465e-41	1.7563e-41	1.76027e-41	1.76186e-41	1.7625e-41	1.76275e-41	1.76285e-41	1.76289e-41	1.76291e-41	1.76291e-41	1.76292e-41	1.76292e-41
14.05	2.22521e-40	2.21255e-40	2.18843e-40	2.14553e-40	2.07506e-40	1.96973e-40	1.82745e-40	1.65303e-40	1.45599e-40	1.24662e-40	1.03376e-40	8.25173e-41	6.29145e-41	4.5554e-41	3.14593e-41	2.12766e-41	1.48845e-41	1.16067e-41	1.07968e-41	1.18753e-41	1.38903e-41	1.57061e-41	1.68192e-41	1.73646e-41	1.7603e-41	1.77018e-41	1.77418e-41	1.77578e-41	1.77642e-41	1.77668e-41	1.77678e-41	1.77682e-41	1.77684e-41	1.77684e-41	1.77685e-41	1.77685e-41
14.15	2.33984e-40	2.32692e-40	2.3018e-40	2.25683e-40	2.18282e-40	2.07201e-40	1.92211e-40	1.73811e-40	1.53002e-40	1.30878e-40	1.08381e-40	8.63401e-41	6.56389e-41	4.73291e-41	3.24982e-41	2.18256e-41	1.51639e-41	1.17642e-41	1.09098e-41	1.19806e-41	1.4004e-41	1.58311e-41	1.69521e-41	1.75016e-41	1.77417e-41	1.78413e-41	1.78816e-41	1.78978e-41	1.79042e-41	1.79068e-41	1.79078e-41	1.79082e-41	1.79084e-41	1.79085e-41	1.79085e-41	1.79085e-41
14.25	2.46368e-40	2.4498e-40	2.4233e-40	2.37606e-40	2.29825e-40	2.18159e-40	2.02353e-40	1.82925e-40	1.60932e-40	1.37535e-40	1.13738e-40	9.0428e-41	6.85483e-41	4.92205e-41	3.3601e-41	2.24046e-41	1.54557e-41	1.19266e-41	1.10251e-41	1.20872e-41	1.41187e-41	1.5957e-41	1.70858e-41	1.76393e-41	1.78813e-41	1.79816e-41	1.80222e-41	1.80385e-41	1.8045e-41	1.80476e-41	1.80486e-41	1.8049e-41	1.80492e-41	1.80492e-41	1.80493e-41	1.80493e-41
14.35	2.5952e-40	2.58101e-40	2.55337e-40	2.50377e-40	2.42191e-40	2.29899e-40	2.1322e-40	1.92691e-40	1.69428e-40	1.44665e-40	1.19474e-40	9.48016e-41	7.16571e-41	5.12374e-41	3.47727e-41	2.30161e-41	1.57608e-41	1.20943e-41	1.11427e-41	1.21952e-41	1.42343e-41	1.60837e-41	1.72203e-41	1.77778e-41	1.80216e-41	1.81227e-41	1.81636e-41	1.818e-41	1.81866e-41	1.81892e-41	1.81902e-41	1.81906e-41	1.81908e-41	1.81908e-41	1.81909e-41	1.81909e-41
14.45	2.73725e-40	2.72197e-40	2.69276e-40	2.64057e-40	2.55438e-40	2.42477e-40	2.24863e-40	2.03155e-40	1.78531e-40	1.52304e-40	1.25616e-40	9.94822e-41	7.49807e-41	5.33896e-41	3.60189e-41	2.36625e-41	1.60802e-41	1.22677e-41	1.12629e-41	1.23046e-41	1.4351e-41	1.62114e-41	1.73557e-41	1.79173e-41	1.81629e-41	1.82647e-41	1.83059e-41	1.83224e-41	1.8329e-41	1.83317e-41	1.83327e-41	1.83331e-41	1.83333e-41	1.83334e-41	1.83334e-41	1.83334e-41
14.55	2.88807e-40	2.87243e-40	2.84192e-40	2.78704e-40	2.69624e-40	2.55948e-40	2.37335e-40	2.14365e-40	1.88283e-40	1.60485e-40	1.32194e-40	1.04492e-40	7.85349e-41	5.56872e-41	3.73452e-41	2.43466e-41	1.64151e-41	1.24471e-41	1.13858e-41	1.24156e-41	1.4469e-41	1.63402e-41	1.74922e-41	1.80578e-41	1.83051e-41	1.84077e-41	1.84492e-41	1.84659e-41	1.84725e-41	1.84752e-41	1.84762e-41	1.84767e-41	1.84768e-41	1.84769e-41	1.84769e-41	1.84769e-41
14.65	3.05076e-40	3.0339e-40	3.00161e-40	2.94379e-40	2.84806e-40	2.70367e-40	2.50687e-40	2.26367e-40	1.98726e-40	1.69247e-40	1.39236e-40	1.09854e-40	8.23362e-41	5.81411e-41	3.87576e-41	2.50714e-41	1.67666e-41	1.26332e-41	1.15117e-41	1.25284e-41	1.45882e-41	1.64701e-41	1.76298e-41	1.81993e-41	1.84485e-41	1.85518e-41	1.85936e-41	1.86104e-41	1.86171e-41	1.86198e-41	1.86208e-41	1.86212e-41	1.86214e-41	1.86215e-41	1.86215e-41	1.86215e-41
14.75	3.22322e-40	3.20595e-40	3.17219e-40	3.11133e-40	3.01036e-40	2.85786e-40	2.64968e-40	2.39207e-40	2.09898e-40	1.78621e-40	1.46772e-40	1.15591e-40	8.64012e-41	6.07622e-41	4.02627e-41	2.58398e-41	1.71361e-41	1.28264e-41	1.16408e-41	1.2643e-41	1.47088e-41	1.66012e-41	1.77685e-41	1.83421e-41	1.8593e-41	1.8697e-41	1.87392e-41	1.87561e-41	1.87628e-41	1.87655e-41	1.87666e-41	1.8767e-41	1.87672e-41	1.87672e-41	1.87673e-41	1.87673e-41
14.85	3.40878e-40	3.39014e-40	3.35436e-40	3.29018e-40	3.18364e-40	3.0225e-40	2.80221e-40	2.52925e-40	2.21838e-40	1.88642e-40	1.54828e-40	1.21725e-40	9.07468e-41	6.3562e-41	4.18668e-41	2.66551e-41	1.75248e-41	1.30272e-41	1.17734e-41	1.27597e-41	1.4831e-41	1.67338e-41	1.79086e-41	1.84861e-41	1.87388e-41	1.88436e-41	1.8886e-41	1.8903e-41	1.89098e-41	1.89125e-41	1.89136e-41	1.8914e-41	1.89142e-41	1.89143e-41	1.89143e-41	1.89143e-41
14.95	3.6048e-40	3.5857e-40	3.54828e-40	3.48069e-40	3.36827e-40	3.19797e-40	2.96482e-40	2.67555e-40	2.34576e-40	1.99337e-40	1.6343e-40	1.28276e-40	9.53887e-41	6.65515e-41	4.35769e-41	2.75208e-41	1.79344e-41	1.32362e-41	1.19097e-41	1.28785e-41	1.49548e-41	1.68677e-41	1.805e-41	1.86315e-41	1.88859e-41	1.89915e-41	1.90342e-41	1.90514e-41	1.90582e-41	1.90609e-41	1.9062e-41	1.90624e-41	1.90626e-41	1.90627e-41	1.90627e-41	1.90627e-41
15.05	3.8147e-40	3.79407e-40	3.75441e-40	3.68311e-40	3.56447e-40	3.3845e-40	3.13775e-40	2.83121e-40	2.48137e-40	2.10728e-40	1.72598e-40	1.35263e-40	1.00342e-40	6.97415e-41	4.53997e-41	2.84402e-41	1.83661e-41	1.34541e-41	1.205e-41	1.29997e-41	1.50804e-41	1.70033e-41	1.8193e-41	1.87783e-41	1.90346e-41	1.91408e-41	1.91839e-41	1.92012e-41	1.9208e-41	1.92108e-41	1.92119e-41	1.92123e-41	1.92125e-41	1.92126e-41	1.92126e-41	1.92126e-41
15.15	4.03509e-40	4.01397e-40	3.9725e-40	3.89744e-40	3.77227e-40	3.58214e-40	3.32108e-40	2.99632e-40	2.62529e-40	2.22828e-40	1.82345e-40	1.42699e-40	1.05619e-40	7.3142e-41	4.73416e-41	2.94169e-41	1.88216e-41	1.36815e-41	1.21946e-41	1.31235e-41	1.52079e-41	1.71405e-41	1.83376e-41	1.89268e-41	1.91848e-41	1.92918e-41	1.93352e-41	1.93525e-41	1.93595e-41	1.93622e-41	1.93633e-41	1.93638e-41	1.9364e-41	1.9364e-41	1.93641e-41	1.93641e-41
15.25	4.26927e-40	4.24647e-40	4.20255e-40	4.12343e-40	3.99145e-40	3.79069e-40	3.51463e-40	3.17076e-40	2.77749e-40	2.35637e-40	1.92675e-40	1.50591e-40	1.11228e-40	7.67616e-41	4.94089e-41	3.04543e-41	1.93025e-41	1.3919e-41	1.23439e-41	1.325e-41	1.53374e-41	1.72796e-41	1.8484e-41	1.9077e-41	1.93368e-41	1.94445e-41	1.94881e-41	1.95056e-41	1.95126e-41	1.95154e-41	1.95165e-41	1.9517e-41	1.95171e-41	1.95172e-41	1.95172e-41	1.95173e-41
15.35	4.51277e-40	4.48945e-40	4.4436e-40	4.36042e-40	4.22139e-40	4.0096e-40	3.71794e-40	3.35417e-40	2.93769e-40	2.49138e-40	2.03581e-40	1.5894e-40	1.17175e-40	8.06064e-41	5.16071e-41	3.15559e-41	1.98104e-41	1.41673e-41	1.24981e-41	1.33794e-41	1.54692e-41	1.74207e-41	1.86322e-41	1.92291e-41	1.94906e-41	1.9599e-41	1.9643e-41	1.96606e-41	1.96676e-41	1.96704e-41	1.96715e-41	1.9672e-41	1.96722e-41	1.96722e-41	1.96723e-41	1.96723e-41
15.45	4.76844e-40	4.74331e-40	4.69484e-40	4.60735e-40	4.46106e-40	4.23791e-40	3.93018e-40	3.54583e-40	3.10534e-40	2.6329e-40	2.15039e-40	1.67734e-40	1.23457e-40	8.46797e-41	5.39404e-41	3.27246e-41	2.03468e-41	1.44271e-41	1.26576e-41	1.35119e-41	1.56034e-41	1.75638e-41	1.87824e-41	1.93831e-41	1.96463e-41	1.97555e-41	1.97997e-41	1.98175e-41	1.98246e-41	1.98274e-41	1.98285e-41	1.9829e-41	1.98291e-41	1.98292e-41	1.98292e-41	1.98292e-41
15.55	5.03027e-40	5.00467e-40	4.95422e-40	4.86252e-40	4.70887e-40	4.47416e-40	4.15002e-40	3.74465e-40	3.27953e-40	2.78027e-40	2.27002e-40	1.76947e-40	1.30064e-40	8.89806e-41	5.64115e-41	3.39632e-41	2.09131e-41	1.46991e-41	1.28227e-41	1.36478e-41	1.574e-41	1.77092e-41	1.89348e-41	1.95393e-41	1.98042e-41	1.99141e-41	1.99586e-41	1.99765e-41	1.99836e-41	1.99864e-41	1.99876e-41	1.9988e-41	1.99882e-41	1.99883e-41	1.99883e-41	1.99883e-41
15.65	5.30034e-40	5.27285e-40	5.21972e-40	5.12364e-40	4.9626e-40	4.71628e-40	4.37562e-40	3.94901e-40	3.45897e-40	2.93249e-40	2.39402e-40	1.86536e-40	1.36975e-40	9.35029e-41	5.90211e-41	3.52735e-41	2.15108e-41	1.49839e-41	1.29938e-41	1.37872e-41	1.58794e-41	1.7857e-41	1.90895e-41	1.96977e-41	1.99643e-41	2.00749e-41	2.01197e-41	2.01377e-41	2.01448e-41	2.01477e-41	2.01488e-41	2.01493e-41	2.01495e-41	2.01496e-41	2.01496e-41	2.01496e-41
15.75	5.57073e-40	5.54286e-40	5.48785e-40	5.38763e-40	5.21933e-40	4.96154e-40	4.6045e-40	4.15677e-40	3.64188e-40	3.08819e-40	2.5214e-40	1.96439e-40	1.44157e-40	9.82336e-41	6.17669e-41	3.66567e-41	2.21409e-41	1.52822e-41	1.31711e-41	1.39303e-41	1.60216e-41	1.80073e-41	1.92466e-41	1.98585e-41	2.01267e-41	2.0238e-41	2.02831e-41	2.03012e-41	2.03084e-41	2.03113e-41	2.03125e-41	2.03129e-41	2.03131e-41	2.03132e-41	2.03132e-41	2.03132e-41
15.85	5.84241e-40	5.81266e-40	5.75506e-40	5.6507e-40	5.47538e-40	5.20648e-40	4.83352e-40	4.3652e-40	3.826e-40	3.24557e-40	2.65084e-40	2.0657e-40	1.51562e-40	1.03152e-40	6.46432e-41	3.81128e-41	2.28042e-41	1.55944e-41	1.33549e-41	1.40774e-41	1.61668e-41	1.81602e-41	1.94062e-41	2.00217e-41	2.02916e-41	2.04036e-41	2.0449e-41	2.04672e-41	2.04745e-41	2.04774e-41	2.04785e-41	2.0479e-41	2.04792e-41	2.04793e-41	2.04793e-41	2.04793e-41
15.95	6.10539e-40	6.07545e-40	6.01626e-40	5.9082e-40	5.72631e-40	5.44694e-40	5.0589e-40	4.57097e-40	4.00851e-40	3.40242e-40	2.78071e-40	2.16817e-40	1.59124e-40	1.08227e-40	6.76402e-41	3.96401e-41	2.35011e-41	1.59209e-41	1.35455e-41	1.42285e-41	1.63151e-41	1.83159e-41	1.95684e-41	2.01876e-41	2.04591e-41	2.05718e-41	2.06175e-41	2.06358e-41	2.06431e-41	2.0646e-41	2.06472e-41	2.06477e-41	2.06478e-41	2.06479e-41	2.06479e-41	2.0648e-41
16.05	6.35962e-40	6.32792e-40	6.26645e-40	6.15489e-40	5.96702e-40	5.6781e-40	5.27622e-40	4.77019e-40	4.18615e-40	3.55609e-40	2.90901e-40	2.27045e-40	1.66762e-40	1.13419e-40	7.0743e-41	4.12354e-41	2.42315e-41	1.62621e-41	1.3743e-41	1.43838e-41	1.64666e-41	1.84745e-41	1.97334e-41	2.03561e-41	2.06293e-41	2.07427e-41	2.07886e-41	2.08071e-41	2.08144e-41	2.08174e-41	2.08185e-41	2.0819e-41	2.08192e-41	2.08192e-41	2.08193e-41	2.08193e-41
16.15	6.59342e-40	6.56184e-40	6.49929e-40	6.38491e-40	6.1919e-40	5.89466e-40	5.48062e-40	4.95855e-40	4.35524e-40	3.7036e-40	3.03346e-40	2.37092e-40	1.74377e-40	1.18677e-40	7.39318e-41	4.28934e-41	2.49947e-41	1.66179e-41	1.39477e-41	1.45435e-41	1.66214e-41	1.86361e-41	1.99012e-41	2.05274e-41	2.08022e-41	2.09163e-41	2.09625e-41	2.09811e-41	2.09885e-41	2.09914e-41	2.09926e-41	2.0993e-41	2.09932e-41	2.09933e-41	2.09933e-41	2.09934e-41
16.25	6.80639e-40	6.77332e-40	6.70908e-40	6.59226e-40	6.3951e-40	6.09107e-40	5.66698e-40	5.13147e-40	4.51183e-40	3.84172e-40	3.15156e-40	2.46781e-40	1.81853e-40	1.23939e-40	7.7181e-41	4.46065e-41	2.57891e-41	1.69883e-41	1.41595e-41	1.47075e-41	1.67796e-41	1.88006e-41	2.00719e-41	2.07016e-41	2.09779e-41	2.10927e-41	2.11392e-41	2.11578e-41	2.11653e-41	2.11683e-41	2.11694e-41	2.11699e-41	2.11701e-41	2.11702e-41	2.11702e-41	2.11702e-41
16.35	6.98642e-40	6.95387e-40	6.8893e-40	6.77097e-40	6.57086e-40	6.26186e-40	5.83021e-40	5.28439e-40	4.65197e-40	3.96714e-40	3.2607e-40	2.55917e-40	1.89065e-40	1.29134e-40	8.04595e-41	4.63649e-41	2.66124e-41	1.73728e-41	1.43784e-41	1.4876e-41	1.69412e-41	1.89682e-41	2.02455e-41	2.08786e-41	2.11565e-41	2.12719e-41	2.13187e-41	2.13375e-41	2.13449e-41	2.13479e-41	2.13491e-41	2.13496e-41	2.13498e-41	2.13499e-41	2.13499e-41	2.13499e-41
16.45	7.1341e-40	7.10044e-40	7.03497e-40	6.9157e-40	6.71394e-40	6.402e-40	5.96561e-40	5.41302e-40	4.77189e-40	4.07667e-40	3.35829e-40	2.64307e-40	1.95879e-40	1.34186e-40	8.37316e-41	4.8156e-41	2.74617e-41	1.77708e-41	1.46042e-41	1.50487e-41	1.71062e-41	1.91387e-41	2.0422e-41	2.10584e-41	2.13379e-41	2.1454e-41	2.1501e-41	2.15199e-41	2.15274e-41	2.15304e-41	2.15316e-41	2.15321e-41	2.15323e-41	2.15323e-41	2.15324e-41	2.15324e-41
16.55	7.23866e-40	7.20601e-40	7.14111e-40	7.02195e-40	6.81998e-40	6.50729e-40	6.06922e-40	5.51371e-40	4.86832e-40	4.16747e-40	3.44195e-40	2.71763e-40	2.02161e-40	1.39012e-40	8.69573e-41	4.99656e-41	2.83327e-41	1.81814e-41	1.48367e-41	1.52257e-41	1.72745e-41	1.93123e-41	2.06013e-41	2.1241e-41	2.15221e-41	2.16388e-41	2.16861e-41	2.17051e-41	2.17126e-41	2.17157e-41	2.17169e-41	2.17173e-41	2.17175e-41	2.17176e-41	2.17176e-41	2.17176e-41
16.65	7.30329e-40	7.26999e-40	7.2051e-40	7.08669e-40	6.88594e-40	6.57474e-40	6.13815e-40	5.58373e-40	4.9387e-40	4.23723e-40	3.50968e-40	2.78119e-40	2.07787e-40	1.43531e-40	9.00946e-41	5.1777e-41	2.92208e-41	1.86031e-41	1.50755e-41	1.54068e-41	1.74459e-41	1.94887e-41	2.07833e-41	2.14263e-41	2.17089e-41	2.18263e-41	2.18739e-41	2.18929e-41	2.19006e-41	2.19036e-41	2.19048e-41	2.19053e-41	2.19055e-41	2.19055e-41	2.19056e-41	2.19056e-41
16.75	7.32018e-40	7.28834e-40	7.22495e-40	7.10835e-40	6.91027e-40	6.6028e-40	6.17082e-40	5.62147e-40	4.98145e-40	4.28438e-40	3.55999e-40	2.83241e-40	2.12647e-40	1.47666e-40	9.31004e-41	5.35728e-41	3.01204e-41	1.90346e-41	1.53201e-41	1.55916e-41	1.76204e-41	1.96678e-41	2.0968e-41	2.16143e-41	2.18983e-41	2.20164e-41	2.20642e-41	2.20834e-41	2.2091e-41	2.20941e-41	2.20953e-41	2.20958e-41	2.2096e-41	2.2096e-41	2.20961e-41	2.20961e-41
16.85	7.29593e-40	7.26392e-40	7.20143e-40	7.0872e-40	6.89311e-40	6.59145e-40	6.16705e-40	5.62657e-40	4.996e-40	4.3082e-40	3.592e-40	2.87037e-40	2.16653e-40	1.51349e-40	9.59332e-41	5.53342e-41	3.10253e-41	1.94739e-41	1.55697e-41	1.578e-41	1.77977e-41	1.98495e-41	2.11551e-41	2.18046e-41	2.20902e-41	2.22088e-41	2.22569e-41	2.22762e-41	2.22839e-41	2.2287e-41	2.22882e-41	2.22887e-41	2.22889e-41	2.22889e-41	2.2289e-41	2.2289e-41
16.95	7.22635e-40	7.19616e-40	7.13596e-40	7.02502e-40	6.83614e-40	6.5422e-40	6.12807e-40	5.59991e-40	4.98287e-40	4.30882e-40	3.60552e-40	2.8946e-40	2.19745e-40	1.54523e-40	9.85547e-41	5.70429e-41	3.1929e-41	1.99192e-41	1.58238e-41	1.59714e-41	1.79775e-41	2.00335e-41	2.13445e-41	2.19971e-41	2.22842e-41	2.24035e-41	2.24518e-41	2.24712e-41	2.2479e-41	2.24821e-41	2.24833e-41	2.24838e-41	2.2484e-41	2.24841e-41	2.24841e-41	2.24841e-41
17.05	7.12098e-40	7.09101e-40	7.03243e-40	6.92515e-40	6.74249e-40	6.45788e-40	6.05634e-40	5.54351e-40	4.94356e-40	4.2872e-40	3.60099e-40	2.9051e-40	2.21895e-40	1.57148e-40	1.00932e-40	5.8681e-41	3.28248e-41	2.03681e-41	1.60815e-41	1.61656e-41	1.81595e-41	2.02195e-41	2.15359e-41	2.21917e-41	2.24802e-41	2.26001e-41	2.26488e-41	2.26682e-41	2.2676e-41	2.26791e-41	2.26804e-41	2.26809e-41	2.26811e-41	2.26811e-41	2.26812e-41	2.26812e-41
17.15	6.97849e-40	6.95058e-40	6.89483e-40	6.79192e-40	6.61632e-40	6.34235e-40	5.95529e-40	5.46026e-40	4.88035e-40	4.24499e-40	3.57944e-40	2.90231e-40	2.23102e-40	1.592e-40	1.03038e-40	6.02322e-41	3.3706e-41	2.08184e-41	1.63419e-41	1.6362e-41	1.83435e-41	2.04074e-41	2.1729e-41	2.2388e-41	2.2678e-41	2.27985e-41	2.28474e-41	2.2867e-41	2.28748e-41	2.28779e-41	2.28792e-41	2.28797e-41	2.28799e-41	2.288e-41	2.288e-41	2.288e-41
17.25	6.80993e-40	6.78253e-40	6.72887e-40	6.63045e-40	6.4625e-40	6.20015e-40	5.82901e-40	5.3537e-40	4.79613e-40	4.18438e-40	3.54234e-40	2.88709e-40	2.23394e-40	1.60672e-40	1.04854e-40	6.1682e-41	3.45661e-41	2.12677e-41	1.66041e-41	1.65602e-41	1.85291e-41	2.05967e-41	2.19237e-41	2.25857e-41	2.28772e-41	2.29984e-41	2.30475e-41	2.30672e-41	2.30751e-41	2.30782e-41	2.30795e-41	2.30799e-41	2.30801e-41	2.30802e-41	2.30803e-41	2.30803e-41
17.35	6.61541e-40	6.59014e-40	6.53959e-40	6.44609e-40	6.28622e-40	6.03618e-40	5.68196e-40	5.2277e-40	4.69412e-40	4.10789e-40	3.4915e-40	2.86053e-40	2.22824e-40	1.61571e-40	1.06367e-40	6.30184e-41	3.5399e-41	2.17139e-41	1.68672e-41	1.67596e-41	1.87159e-41	2.07873e-41	2.21194e-41	2.27846e-41	2.30776e-41	2.31994e-41	2.32488e-41	2.32686e-41	2.32765e-41	2.32796e-41	2.32809e-41	2.32814e-41	2.32816e-41	2.32817e-41	2.32817e-41	2.32817e-41
17.45	6.40579e-40	6.38118e-40	6.33293e-40	6.24428e-40	6.09269e-40	5.85532e-40	5.5186e-40	5.08621e-40	4.57767e-40	4.01821e-40	3.42893e-40	2.82396e-40	2.21461e-40	1.6192e-40	1.07575e-40	6.4232e-41	3.61992e-41	2.21547e-41	1.71302e-41	1.69597e-41	1.89035e-41	2.09787e-41	2.23161e-41	2.29844e-41	2.32789e-41	2.34013e-41	2.34509e-41	2.34709e-41	2.34788e-41	2.3482e-41	2.34832e-41	2.34837e-41	2.34839e-41	2.3484e-41	2.34841e-41	2.34841e-41
17.55	6.18128e-40	6.15876e-40	6.11364e-40	6.03004e-40	5.88681e-40	5.66224e-40	5.34325e-40	4.93308e-40	4.45007e-40	3.91801e-40	3.35667e-40	2.77881e-40	2.19389e-40	1.61753e-40	1.08479e-40	6.53163e-41	3.6962e-41	2.25879e-41	1.73922e-41	1.71601e-41	1.90915e-41	2.11706e-41	2.25133e-41	2.31848e-41	2.34808e-41	2.36038e-41	2.36537e-41	2.36737e-41	2.36817e-41	2.36849e-41	2.36862e-41	2.36867e-41	2.36869e-41	2.3687e-41	2.3687e-41	2.3687e-41
17.65	5.95141e-40	5.92961e-40	5.88681e-40	5.80802e-40	5.67304e-40	5.46116e-40	5.15982e-40	4.77183e-40	4.31437e-40	3.80985e-40	3.27674e-40	2.72652e-40	2.16696e-40	1.6111e-40	1.09088e-40	6.62672e-41	3.76833e-41	2.30116e-41	1.76524e-41	1.73603e-41	1.92797e-41	2.13628e-41	2.27108e-41	2.33855e-41	2.36829e-41	2.38066e-41	2.38568e-41	2.38769e-41	2.3885e-41	2.38882e-41	2.38894e-41	2.38899e-41	2.38901e-41	2.38902e-41	2.38903e-41	2.38903e-41
17.75	5.71575e-40	5.69591e-40	5.65608e-40	5.58217e-40	5.45526e-40	5.25582e-40	4.97178e-40	4.60561e-40	4.17336e-40	3.69608e-40	3.19101e-40	2.66849e-40	2.13475e-40	1.60039e-40	1.09417e-40	6.70834e-41	3.83599e-41	2.34241e-41	1.791e-41	1.75596e-41	1.94676e-41	2.15548e-41	2.29083e-41	2.35862e-41	2.38852e-41	2.40095e-41	2.40599e-41	2.40802e-41	2.40882e-41	2.40914e-41	2.40927e-41	2.40932e-41	2.40934e-41	2.40935e-41	2.40936e-41	2.40936e-41
17.85	5.48205e-40	5.46291e-40	5.42527e-40	5.35588e-40	5.23676e-40	5.04934e-40	4.78209e-40	4.43712e-40	4.02942e-40	3.57875e-40	3.1012e-40	2.60603e-40	2.09815e-40	1.58588e-40	1.09481e-40	6.77655e-41	3.89891e-41	2.38239e-41	1.81641e-41	1.77578e-41	1.9655e-41	2.17465e-41	2.31055e-41	2.37867e-41	2.40871e-41	2.42121e-41	2.42628e-41	2.42832e-41	2.42913e-41	2.42945e-41	2.42958e-41	2.42963e-41	2.42965e-41	2.42966e-41	2.42966e-41	2.42966e-41
17.95	5.24902e-40	5.23165e-40	5.19674e-40	5.13184e-40	5.02019e-40	4.8443e-40	4.59317e-40	4.26861e-40	3.8846e-40	3.45965e-40	3.00879e-40	2.54035e-40	2.05802e-40	1.56807e-40	1.09301e-40	6.83163e-41	3.95693e-41	2.42095e-41	1.84141e-41	1.79544e-41	1.98414e-41	2.19376e-41	2.33022e-41	2.39866e-41	2.42886e-41	2.44143e-41	2.44652e-41	2.44857e-41	2.44938e-41	2.44971e-41	2.44984e-41	2.44989e-41	2.44991e-41	2.44992e-41	2.44992e-41	2.44992e-41
18.05	5.02268e-40	5.00596e-40	4.97303e-40	4.91223e-40	4.80766e-40	4.64274e-40	4.40699e-40	4.10192e-40	3.74056e-40	3.34027e-40	2.91508e-40	2.47248e-40	2.01513e-40	1.54746e-40	1.08899e-40	6.87401e-41	4.00995e-41	2.45799e-41	1.86593e-41	1.8149e-41	2.00267e-41	2.21277e-41	2.3498e-41	2.41858e-41	2.44894e-41	2.46157e-41	2.46669e-41	2.46875e-41	2.46957e-41	2.46989e-41	2.47003e-41	2.47008e-41	2.4701e-41	2.47011e-41	2.47011e-41	2.47011e-41
18.15	4.80107e-40	4.78592e-40	4.75542e-40	4.69864e-40	4.60077e-40	4.44623e-40	4.22503e-40	3.93845e-40	3.59862e-40	3.22181e-40	2.82113e-40	2.40333e-40	1.97019e-40	1.52451e-40	1.08296e-40	6.90424e-41	4.05791e-41	2.49341e-41	1.88993e-41	1.83412e-41	2.02105e-41	2.23167e-41	2.36928e-41	2.43841e-41	2.46892e-41	2.48162e-41	2.48677e-41	2.48883e-41	2.48966e-41	2.48999e-41	2.49012e-41	2.49017e-41	2.49019e-41	2.4902e-41	2.4902e-41	2.4902e-41
18.25	4.58873e-40	4.57416e-40	4.54541e-40	4.49227e-40	4.40067e-40	4.25589e-40	4.04842e-40	3.77929e-40	3.45981e-40	3.10524e-40	2.72783e-40	2.33368e-40	1.92383e-40	1.49964e-40	1.07515e-40	6.92297e-41	4.10083e-41	2.52713e-41	1.91333e-41	1.85308e-41	2.03925e-41	2.25043e-41	2.38864e-41	2.45811e-41	2.48878e-41	2.50155e-41	2.50673e-41	2.5088e-41	2.50963e-41	2.50996e-41	2.5101e-41	2.51015e-41	2.51017e-41	2.51018e-41	2.51018e-41	2.51018e-41
18.35	4.3833e-40	4.3701e-40	4.34349e-40	4.29387e-40	4.20817e-40	4.07254e-40	3.87794e-40	3.62522e-40	3.3249e-40	2.9913e-40	2.63587e-40	2.26415e-40	1.87657e-40	1.47325e-40	1.06577e-40	6.93091e-41	4.13877e-41	2.55911e-41	1.93612e-41	1.87174e-41	2.05726e-41	2.26903e-41	2.40785e-41	2.47767e-41	2.50851e-41	2.52135e-41	2.52655e-41	2.52864e-41	2.52948e-41	2.52981e-41	2.52994e-41	2.52999e-41	2.53002e-41	2.53002e-41	2.53003e-41	2.53003e-41
18.45	4.18821e-40	4.17551e-40	4.15042e-40	4.10396e-40	4.02375e-40	3.89668e-40	3.71413e-40	3.47678e-40	3.19443e-40	2.88052e-40	2.54579e-40	2.19527e-40	1.82888e-40	1.4457e-40	1.05504e-40	6.92882e-41	4.17183e-41	2.5893e-41	1.95824e-41	1.89007e-41	2.07506e-41	2.28745e-41	2.42691e-41	2.49709e-41	2.52809e-41	2.54099e-41	2.54623e-41	2.54833e-41	2.54917e-41	2.5495e-41	2.54964e-41	2.54969e-41	2.54971e-41	2.54972e-41	2.54972e-41	2.54972e-41
18.55	4.00091e-40	3.9894e-40	3.96617e-40	3.92277e-40	3.84768e-40	3.72858e-40	3.55728e-40	3.33429e-40	3.06877e-40	2.77331e-40	2.458e-40	2.12745e-40	1.78115e-40	1.41728e-40	1.04313e-40	6.91746e-41	4.20014e-41	2.61769e-41	1.97967e-41	1.90806e-41	2.09262e-41	2.30568e-41	2.44578e-41	2.51633e-41	2.5475e-41	2.56048e-41	2.56574e-41	2.56785e-41	2.56869e-41	2.56903e-41	2.56916e-41	2.56922e-41	2.56924e-41	2.56925e-41	2.56925e-41	2.56925e-41
18.65	3.82406e-40	3.81297e-40	3.79104e-40	3.75038e-40	3.68003e-40	3.56835e-40	3.40754e-40	3.19795e-40	2.94812e-40	2.66992e-40	2.3728e-40	2.061e-40	1.73368e-40	1.38827e-40	1.03025e-40	6.8976e-41	4.22386e-41	2.64424e-41	2.00038e-41	1.92569e-41	2.10992e-41	2.3237e-41	2.46446e-41	2.53538e-41	2.56672e-41	2.57977e-41	2.58507e-41	2.58719e-41	2.58804e-41	2.58838e-41	2.58851e-41	2.58857e-41	2.58859e-41	2.5886e-41	2.5886e-41	2.5886e-41
18.75	3.65507e-40	3.64502e-40	3.62469e-40	3.58666e-40	3.52074e-40	3.41595e-40	3.26489e-40	3.06778e-40	2.8326e-40	2.5705e-40	2.29039e-40	1.99617e-40	1.68674e-40	1.35892e-40	1.01654e-40	6.87002e-41	4.24317e-41	2.66898e-41	2.02036e-41	1.94292e-41	2.12697e-41	2.3415e-41	2.48294e-41	2.55424e-41	2.58576e-41	2.59888e-41	2.6042e-41	2.60634e-41	2.60719e-41	2.60753e-41	2.60767e-41	2.60772e-41	2.60774e-41	2.60775e-41	2.60776e-41	2.60776e-41
18.85	3.49605e-40	3.48635e-40	3.46714e-40	3.43146e-40	3.36962e-40	3.27124e-40	3.12924e-40	2.94375e-40	2.72222e-40	2.47513e-40	2.2109e-40	1.93314e-40	1.64052e-40	1.32941e-40	1.00215e-40	6.83543e-41	4.25826e-41	2.69191e-41	2.03958e-41	1.95977e-41	2.14373e-41	2.35906e-41	2.5012e-41	2.57289e-41	2.60458e-41	2.61778e-41	2.62314e-41	2.62529e-41	2.62614e-41	2.62649e-41	2.62662e-41	2.62668e-41	2.6267e-41	2.62671e-41	2.62671e-41	2.62671e-41
18.95	3.34453e-40	3.33572e-40	3.31789e-40	3.28447e-40	3.22644e-40	3.134e-40	3.00042e-40	2.82573e-40	2.6169e-40	2.38381e-40	2.1344e-40	1.87202e-40	1.5952e-40	1.29991e-40	9.87236e-41	6.79456e-41	4.26934e-41	2.71306e-41	2.05803e-41	1.9762e-41	2.16021e-41	2.37638e-41	2.51924e-41	2.59132e-41	2.6232e-41	2.63647e-41	2.64186e-41	2.64402e-41	2.64488e-41	2.64522e-41	2.64536e-41	2.64541e-41	2.64544e-41	2.64545e-41	2.64545e-41	2.64545e-41
19.05	3.20221e-40	3.19369e-40	3.17681e-40	3.14541e-40	3.09089e-40	3.00396e-40	2.87821e-40	2.71356e-40	2.51655e-40	2.29649e-40	2.0609e-40	1.81289e-40	1.5509e-40	1.27058e-40	9.71902e-41	6.74806e-41	4.27663e-41	2.73244e-41	2.07572e-41	1.99221e-41	2.17638e-41	2.39345e-41	2.53704e-41	2.60952e-41	2.64158e-41	2.65493e-41	2.66035e-41	2.66253e-41	2.66339e-41	2.66374e-41	2.66388e-41	2.66393e-41	2.66395e-41	2.66396e-41	2.66397e-41	2.66397e-41
19.15	3.06678e-40	3.05904e-40	3.04335e-40	3.01389e-40	2.96264e-40	2.88083e-40	2.76234e-40	2.60703e-40	2.42102e-40	2.2131e-40	1.99038e-40	1.75579e-40	1.5077e-40	1.24151e-40	9.56257e-41	6.69658e-41	4.28032e-41	2.7501e-41	2.09264e-41	2.00779e-41	2.19225e-41	2.41025e-41	2.5546e-41	2.62749e-41	2.65974e-41	2.67317e-41	2.67862e-41	2.6808e-41	2.68168e-41	2.68203e-41	2.68216e-41	2.68222e-41	2.68224e-41	2.68225e-41	2.68225e-41	2.68225e-41
19.25	2.93969e-40	2.93219e-40	2.9173e-40	2.88957e-40	2.84134e-40	2.76427e-40	2.65253e-40	2.50591e-40	2.33013e-40	2.13352e-40	1.9228e-40	1.70075e-40	1.46567e-40	1.21282e-40	9.40395e-41	6.6407e-41	4.28065e-41	2.76608e-41	2.10877e-41	2.02294e-41	2.2078e-41	2.42679e-41	2.57191e-41	2.64522e-41	2.67765e-41	2.69117e-41	2.69665e-41	2.69885e-41	2.69973e-41	2.70008e-41	2.70022e-41	2.70027e-41	2.70029e-41	2.7003e-41	2.7003e-41	2.70031e-41
19.35	2.8188e-40	2.81197e-40	2.79811e-40	2.77204e-40	2.72662e-40	2.65397e-40	2.5485e-40	2.40995e-40	2.2437e-40	2.05762e-40	1.8581e-40	1.64774e-40	1.42485e-40	1.18458e-40	9.24398e-41	6.58098e-41	4.27781e-41	2.78041e-41	2.12414e-41	2.03766e-41	2.22304e-41	2.44305e-41	2.58897e-41	2.6627e-41	2.69533e-41	2.70892e-41	2.71444e-41	2.71665e-41	2.71753e-41	2.71788e-41	2.71802e-41	2.71808e-41	2.7181e-41	2.71811e-41	2.71811e-41	2.71812e-41
19.45	2.70535e-40	2.69872e-40	2.68554e-40	2.66096e-40	2.61814e-40	2.54958e-40	2.44994e-40	2.31891e-40	2.16153e-40	1.98526e-40	1.79618e-40	1.59675e-40	1.38527e-40	1.15685e-40	9.08338e-41	6.51791e-41	4.27202e-41	2.79315e-41	2.13874e-41	2.05192e-41	2.23795e-41	2.45904e-41	2.60576e-41	2.67993e-41	2.71275e-41	2.72643e-41	2.73198e-41	2.7342e-41	2.73509e-41	2.73545e-41	2.73559e-41	2.73564e-41	2.73567e-41	2.73568e-41	2.73568e-41	2.73568e-41
19.55	2.59741e-40	2.59137e-40	2.57907e-40	2.55593e-40	2.51553e-40	2.45078e-40	2.35656e-40	2.23253e-40	2.08342e-40	1.9163e-40	1.73695e-40	1.54773e-40	1.34694e-40	1.12967e-40	8.92276e-41	6.45197e-41	4.26348e-41	2.80436e-41	2.15258e-41	2.06575e-41	2.25254e-41	2.47475e-41	2.62229e-41	2.6969e-41	2.72993e-41	2.74369e-41	2.74927e-41	2.75151e-41	2.7524e-41	2.75276e-41	2.7529e-41	2.75296e-41	2.75298e-41	2.75299e-41	2.75299e-41	2.75299e-41
19.65	2.49608e-40	2.49019e-40	2.47849e-40	2.45662e-40	2.41846e-40	2.35724e-40	2.26807e-40	2.15056e-40	2.00916e-40	1.85057e-40	1.68031e-40	1.50063e-40	1.30985e-40	1.10309e-40	8.76264e-41	6.38358e-41	4.25239e-41	2.81407e-41	2.16567e-41	2.07913e-41	2.2668e-41	2.49017e-41	2.63856e-41	2.71362e-41	2.74685e-41	2.76069e-41	2.76631e-41	2.76856e-41	2.76946e-41	2.76982e-41	2.76996e-41	2.77002e-41	2.77004e-41	2.77005e-41	2.77005e-41	2.77006e-41
19.75	2.39959e-40	2.39422e-40	2.38328e-40	2.36266e-40	2.32659e-40	2.26866e-40	2.1842e-40	2.07276e-40	1.93855e-40	1.78793e-40	1.62617e-40	1.45539e-40	1.274e-40	1.07712e-40	8.60348e-41	6.31313e-41	4.23893e-41	2.82235e-41	2.17801e-41	2.09207e-41	2.28072e-41	2.5053e-41	2.65456e-41	2.73007e-41	2.76351e-41	2.77744e-41	2.78309e-41	2.78536e-41	2.78626e-41	2.78662e-41	2.78677e-41	2.78683e-41	2.78685e-41	2.78686e-41	2.78686e-41	2.78686e-41
19.85	2.30894e-40	2.3037e-40	2.29326e-40	2.27374e-40	2.23961e-40	2.18475e-40	2.10467e-40	1.9989e-40	1.8714e-40	1.72823e-40	1.5744e-40	1.41197e-40	1.23937e-40	1.0518e-40	8.44567e-41	6.24098e-41	4.2233e-41	2.82925e-41	2.18963e-41	2.10457e-41	2.29432e-41	2.52015e-41	2.67029e-41	2.74627e-41	2.77991e-41	2.79393e-41	2.79962e-41	2.8019e-41	2.80281e-41	2.80317e-41	2.80332e-41	2.80337e-41	2.8034e-41	2.80341e-41	2.80341e-41	2.80341e-41
19.95	2.22254e-40	2.21775e-40	2.20798e-40	2.18953e-40	2.15722e-40	2.10522e-40	2.02922e-40	1.92875e-40	1.80753e-40	1.67131e-40	1.5249e-40	1.37028e-40	1.20592e-40	1.02712e-40	8.28952e-41	6.16744e-41	4.20565e-41	2.83482e-41	2.20053e-41	2.11663e-41	2.30758e-41	2.53471e-41	2.68575e-41	2.7622e-41	2.79605e-41	2.81016e-41	2.81588e-41	2.81818e-41	2.8191e-41	2.81946e-41	2.81961e-41	2.81967e-41	2.81969e-41	2.8197e-41	2.8197e-41	2.8197e-41
20.05	2.14128e-40	2.1366e-40	2.12726e-40	2.10976e-40	2.07913e-40	2.0298e-40	1.95762e-40	1.8621e-40	1.74674e-40	1.61703e-40	1.47757e-40	1.33026e-40	1.17364e-40	1.00309e-40	8.13531e-41	6.09282e-41	4.18616e-41	2.83913e-41	2.21073e-41	2.12825e-41	2.32052e-41	2.54898e-41	2.70094e-41	2.77787e-41	2.81193e-41	2.82613e-41	2.83189e-41	2.8342e-41	2.83513e-41	2.83549e-41	2.83564e-41	2.8357e-41	2.83572e-41	2.83573e-41	2.83574e-41	2.83574e-41
20.15	2.06374e-40	2.05945e-40	2.05069e-40	2.03414e-40	2.00509e-40	1.95824e-40	1.88963e-40	1.79873e-40	1.68887e-40	1.56525e-40	1.4323e-40	1.29185e-40	1.14249e-40	9.79716e-41	7.98326e-41	6.01736e-41	4.16497e-41	2.84222e-41	2.22024e-41	2.13944e-41	2.33313e-41	2.56297e-41	2.71586e-41	2.79327e-41	2.82756e-41	2.84184e-41	2.84764e-41	2.84997e-41	2.8509e-41	2.85127e-41	2.85142e-41	2.85147e-41	2.8515e-41	2.85151e-41	2.85151e-41	2.85151e-41
20.25	1.99073e-40	1.98653e-40	1.97814e-40	1.96241e-40	1.93483e-40	1.89031e-40	1.82504e-40	1.73847e-40	1.63375e-40	1.51585e-40	1.389e-40	1.25498e-40	1.11244e-40	9.56993e-41	7.83355e-41	5.94131e-41	4.14225e-41	2.84415e-41	2.22909e-41	2.15021e-41	2.34541e-41	2.57666e-41	2.73051e-41	2.80841e-41	2.84292e-41	2.8573e-41	2.86313e-41	2.86548e-41	2.86641e-41	2.86678e-41	2.86693e-41	2.86699e-41	2.86701e-41	2.86702e-41	2.86703e-41	2.86703e-41
20.35	1.92097e-40	1.91712e-40	1.90924e-40	1.89433e-40	1.86812e-40	1.82578e-40	1.76364e-40	1.68113e-40	1.58123e-40	1.46869e-40	1.34756e-40	1.21958e-40	1.08345e-40	9.34913e-41	7.68633e-41	5.86487e-41	4.11813e-41	2.84498e-41	2.23727e-41	2.16056e-41	2.35736e-41	2.59007e-41	2.74489e-41	2.82329e-41	2.85802e-41	2.87249e-41	2.87837e-41	2.88073e-41	2.88167e-41	2.88204e-41	2.88219e-41	2.88225e-41	2.88227e-41	2.88228e-41	2.88229e-41	2.88229e-41
20.45	1.8552e-40	1.85143e-40	1.84387e-40	1.82968e-40	1.80475e-40	1.76445e-40	1.70523e-40	1.62653e-40	1.53115e-40	1.42364e-40	1.3079e-40	1.18559e-40	1.05549e-40	9.13468e-41	7.5417e-41	5.78823e-41	4.09273e-41	2.84475e-41	2.24482e-41	2.17049e-41	2.36899e-41	2.6032e-41	2.759e-41	2.83791e-41	2.87287e-41	2.88743e-41	2.89335e-41	2.89572e-41	2.89667e-41	2.89704e-41	2.89719e-41	2.89725e-41	2.89728e-41	2.89729e-41	2.89729e-41	2.89729e-41
20.55	1.79228e-40	1.78881e-40	1.7817e-40	1.76823e-40	1.74451e-40	1.70612e-40	1.64965e-40	1.57452e-40	1.48339e-40	1.38061e-40	1.26992e-40	1.15294e-40	1.02852e-40	8.92646e-41	7.39976e-41	5.71157e-41	4.06618e-41	2.84352e-41	2.25175e-41	2.18001e-41	2.38031e-41	2.61605e-41	2.77285e-41	2.85227e-41	2.88745e-41	2.90212e-41	2.90807e-41	2.91046e-41	2.91141e-41	2.91179e-41	2.91194e-41	2.912e-41	2.91203e-41	2.91204e-41	2.91204e-41	2.91204e-41
20.65	1.73289e-40	1.72947e-40	1.72264e-40	1.7098e-40	1.68721e-40	1.65061e-40	1.59671e-40	1.52494e-40	1.43781e-40	1.33947e-40	1.23354e-40	1.12158e-40	1.00251e-40	8.72435e-41	7.26058e-41	5.63503e-41	4.03861e-41	2.84135e-41	2.25807e-41	2.18913e-41	2.39131e-41	2.62862e-41	2.78643e-41	2.86637e-41	2.90179e-41	2.91655e-41	2.92254e-41	2.92494e-41	2.9259e-41	2.92628e-41	2.92644e-41	2.9265e-41	2.92652e-41	2.92653e-41	2.92654e-41	2.92654e-41
20.75	1.67598e-40	1.67284e-40	1.66641e-40	1.6542e-40	1.63266e-40	1.59774e-40	1.54627e-40	1.47766e-40	1.39428e-40	1.30013e-40	1.19867e-40	1.09144e-40	9.77409e-41	8.52822e-41	7.1242e-41	5.55874e-41	4.01011e-41	2.83826e-41	2.2638e-41	2.19785e-41	2.40199e-41	2.64091e-41	2.79976e-41	2.88022e-41	2.91587e-41	2.93073e-41	2.93676e-41	2.93918e-41	2.94014e-41	2.94053e-41	2.94068e-41	2.94074e-41	2.94077e-41	2.94078e-41	2.94078e-41	2.94078e-41
20.85	1.62219e-40	1.6191e-40	1.61291e-40	1.60125e-40	1.58071e-40	1.54737e-40	1.49818e-40	1.43253e-40	1.3527e-40	1.26249e-40	1.16525e-40	1.06247e-40	9.53195e-41	8.33791e-41	6.99064e-41	5.48282e-41	3.98078e-41	2.83433e-41	2.26897e-41	2.20619e-41	2.41237e-41	2.65292e-41	2.81282e-41	2.89381e-41	2.9297e-41	2.94466e-41	2.95073e-41	2.95316e-41	2.95414e-41	2.95452e-41	2.95468e-41	2.95474e-41	2.95476e-41	2.95477e-41	2.95478e-41	2.95478e-41
20.95	1.57059e-40	1.56774e-40	1.5619e-40	1.5508e-40	1.53119e-40	1.49934e-40	1.45229e-40	1.38944e-40	1.31294e-40	1.22645e-40	1.13319e-40	1.03462e-40	9.2983e-41	8.15327e-41	6.85991e-41	5.40737e-41	3.95072e-41	2.82958e-41	2.27358e-41	2.21414e-41	2.42245e-41	2.66467e-41	2.82562e-41	2.90716e-41	2.94328e-41	2.95834e-41	2.96445e-41	2.9669e-41	2.96788e-41	2.96827e-41	2.96843e-41	2.96849e-41	2.96851e-41	2.96852e-41	2.96853e-41	2.96853e-41
21.05	1.52175e-40	1.51894e-40	1.51331e-40	1.5027e-40	1.48397e-40	1.45351e-40	1.40849e-40	1.34827e-40	1.27492e-40	1.19194e-40	1.10243e-40	1.00783e-40	9.07279e-41	7.97414e-41	6.73203e-41	5.33249e-41	3.92002e-41	2.82407e-41	2.27766e-41	2.22172e-41	2.43222e-41	2.67615e-41	2.83817e-41	2.92025e-41	2.95662e-41	2.97178e-41	2.97793e-41	2.9804e-41	2.98138e-41	2.98178e-41	2.98193e-41	2.98199e-41	2.98202e-41	2.98203e-41	2.98203e-41	2.98203e-41
21.15	1.47482e-40	1.47224e-40	1.46692e-40	1.4568e-40	1.4389e-40	1.40976e-40	1.36664e-40	1.30892e-40	1.23853e-40	1.15886e-40	1.07291e-40	9.82055e-41	8.85511e-41	7.80037e-41	6.60697e-41	5.25824e-41	3.88876e-41	2.81784e-41	2.28122e-41	2.22894e-41	2.44171e-41	2.68736e-41	2.85048e-41	2.9331e-41	2.96971e-41	2.98497e-41	2.99117e-41	2.99365e-41	2.99464e-41	2.99504e-41	2.9952e-41	2.99526e-41	2.99528e-41	2.99529e-41	2.9953e-41	2.9953e-41
21.25	1.43036e-40	1.42781e-40	1.42268e-40	1.41299e-40	1.39586e-40	1.36797e-40	1.32664e-40	1.27127e-40	1.20369e-40	1.12715e-40	1.04455e-40	9.57246e-41	8.64493e-41	7.6318e-41	6.48471e-41	5.18471e-41	3.85702e-41	2.81093e-41	2.28428e-41	2.2358e-41	2.4509e-41	2.69831e-41	2.86253e-41	2.94571e-41	2.98257e-41	2.99793e-41	3.00417e-41	3.00667e-41	3.00767e-41	3.00807e-41	3.00822e-41	3.00829e-41	3.00831e-41	3.00832e-41	3.00833e-41	3.00833e-41
21.35	1.38759e-40	1.38523e-40	1.38038e-40	1.37113e-40	1.35474e-40	1.32802e-40	1.28839e-40	1.23523e-40	1.17031e-40	1.09673e-40	1.01731e-40	9.33359e-41	8.44195e-41	7.46825e-41	6.36524e-41	5.11194e-41	3.82486e-41	2.80337e-41	2.28685e-41	2.2423e-41	2.4598e-41	2.70901e-41	2.87434e-41	2.95808e-41	2.99519e-41	3.01065e-41	3.01693e-41	3.01945e-41	3.02046e-41	3.02086e-41	3.02102e-41	3.02108e-41	3.0211e-41	3.02111e-41	3.02112e-41	3.02112e-41
21.45	1.34701e-40	1.34468e-40	1.33998e-40	1.33112e-40	1.31542e-40	1.2898e-40	1.25178e-40	1.20073e-40	1.13832e-40	1.06754e-40	9.91121e-41	9.10352e-41	8.24587e-41	7.30958e-41	6.24851e-41	5.04e-41	3.79235e-41	2.79522e-41	2.28896e-41	2.24847e-41	2.46843e-41	2.71946e-41	2.88591e-41	2.97021e-41	3.00757e-41	3.02314e-41	3.02946e-41	3.032e-41	3.03301e-41	3.03341e-41	3.03358e-41	3.03364e-41	3.03367e-41	3.03368e-41	3.03368e-41	3.03368e-41
21.55	1.30791e-40	1.30576e-40	1.30132e-40	1.29284e-40	1.2778e-40	1.25323e-40	1.21672e-40	1.16766e-40	1.10763e-40	1.03951e-40	9.65941e-41	8.88184e-41	8.05642e-41	7.15563e-41	6.13449e-41	4.96891e-41	3.75956e-41	2.7865e-41	2.29061e-41	2.2543e-41	2.47678e-41	2.72965e-41	2.89724e-41	2.98212e-41	3.01973e-41	3.0354e-41	3.04177e-41	3.04432e-41	3.04534e-41	3.04575e-41	3.04591e-41	3.04597e-41	3.046e-41	3.04601e-41	3.04601e-41	3.04601e-41
21.65	1.27079e-40	1.26865e-40	1.26435e-40	1.25621e-40	1.24179e-40	1.21821e-40	1.18314e-40	1.13596e-40	1.07818e-40	1.01259e-40	9.41715e-41	8.66816e-41	7.87332e-41	7.00624e-41	6.02313e-41	4.89873e-41	3.72653e-41	2.77724e-41	2.29183e-41	2.2598e-41	2.48486e-41	2.7396e-41	2.90834e-41	2.99379e-41	3.03166e-41	3.04744e-41	3.05384e-41	3.05641e-41	3.05744e-41	3.05785e-41	3.05801e-41	3.05808e-41	3.0581e-41	3.05811e-41	3.05812e-41	3.05812e-41
21.75	1.23497e-40	1.23299e-40	1.22892e-40	1.22113e-40	1.2073e-40	1.18465e-40	1.15094e-40	1.10555e-40	1.04991e-40	9.86707e-41	9.18399e-41	8.46211e-41	7.69631e-41	6.86126e-41	5.91439e-41	4.82947e-41	3.69331e-41	2.76749e-41	2.29263e-41	2.26499e-41	2.49267e-41	2.74931e-41	2.91921e-41	3.00524e-41	3.04336e-41	3.05925e-41	3.0657e-41	3.06829e-41	3.06932e-41	3.06973e-41	3.0699e-41	3.06996e-41	3.06999e-41	3.07e-41	3.07e-41	3.07001e-41
21.85	1.20091e-40	1.19895e-40	1.195e-40	1.18752e-40	1.17424e-40	1.15248e-40	1.12006e-40	1.07636e-40	1.02276e-40	9.61821e-41	8.95948e-41	8.26337e-41	7.52514e-41	6.72055e-41	5.80822e-41	4.76117e-41	3.65997e-41	2.75728e-41	2.29303e-41	2.26986e-41	2.50023e-41	2.75878e-41	2.92985e-41	3.01647e-41	3.05485e-41	3.07085e-41	3.07734e-41	3.07994e-41	3.08098e-41	3.0814e-41	3.08156e-41	3.08163e-41	3.08166e-41	3.08167e-41	3.08167e-41	3.08167e-41
21.95	1.16802e-40	1.16621e-40	1.16246e-40	1.15529e-40	1.14254e-40	1.12162e-40	1.09043e-40	1.04833e-40	9.96656e-41	9.37879e-41	8.74321e-41	8.07158e-41	7.35957e-41	6.58395e-41	5.70457e-41	4.69383e-41	3.62653e-41	2.74663e-41	2.29303e-41	2.27443e-41	2.50753e-41	2.76802e-41	2.94027e-41	3.02747e-41	3.06612e-41	3.08222e-41	3.08876e-41	3.09138e-41	3.09243e-41	3.09285e-41	3.09301e-41	3.09308e-41	3.09311e-41	3.09312e-41	3.09312e-41	3.09312e-41
22.05	1.13672e-40	1.13491e-40	1.13128e-40	1.12438e-40	1.11212e-40	1.092e-40	1.06197e-40	1.0214e-40	9.7156e-41	9.14836e-41	8.53479e-41	7.88645e-41	7.19937e-41	6.45133e-41	5.60337e-41	4.62749e-41	3.59305e-41	2.73558e-41	2.29266e-41	2.27871e-41	2.51458e-41	2.77703e-41	2.95047e-41	3.03827e-41	3.07717e-41	3.09339e-41	3.09997e-41	3.10261e-41	3.10367e-41	3.10409e-41	3.10425e-41	3.10432e-41	3.10435e-41	3.10436e-41	3.10436e-41	3.10436e-41
22.15	1.10644e-40	1.10477e-40	1.10132e-40	1.0947e-40	1.08292e-40	1.06356e-40	1.03463e-40	9.95515e-41	9.47418e-41	8.92646e-41	8.33384e-41	7.70767e-41	7.04433e-41	6.32255e-41	5.50459e-41	4.56215e-41	3.55955e-41	2.72414e-41	2.29193e-41	2.2827e-41	2.52138e-41	2.78582e-41	2.96045e-41	3.04885e-41	3.08802e-41	3.10435e-41	3.11097e-41	3.11363e-41	3.11469e-41	3.11512e-41	3.11529e-41	3.11535e-41	3.11538e-41	3.11539e-41	3.1154e-41	3.1154e-41
22.25	1.0776e-40	1.07593e-40	1.07258e-40	1.06621e-40	1.05487e-40	1.03623e-40	1.00835e-40	9.70617e-41	9.24181e-41	8.71269e-41	8.14003e-41	7.53497e-41	6.89424e-41	6.19748e-41	5.40816e-41	4.49781e-41	3.52607e-41	2.71236e-41	2.29086e-41	2.2864e-41	2.52794e-41	2.79438e-41	2.97022e-41	3.05923e-41	3.09866e-41	3.1151e-41	3.12177e-41	3.12445e-41	3.12552e-41	3.12594e-41	3.12611e-41	3.12618e-41	3.12621e-41	3.12622e-41	3.12622e-41	3.12622e-41
22.35	1.04967e-40	1.04813e-40	1.04494e-40	1.03883e-40	1.02791e-40	1.00996e-40	9.83076e-41	9.4666e-41	9.01805e-41	8.50665e-41	7.95301e-41	7.36807e-41	6.74889e-41	6.07599e-41	5.31404e-41	4.43449e-41	3.49265e-41	2.70026e-41	2.28945e-41	2.28984e-41	2.53427e-41	2.80273e-41	2.97979e-41	3.0694e-41	3.1091e-41	3.12565e-41	3.13237e-41	3.13506e-41	3.13614e-41	3.13657e-41	3.13674e-41	3.13681e-41	3.13684e-41	3.13685e-41	3.13685e-41	3.13685e-41
22.45	1.02304e-40	1.0215e-40	1.0184e-40	1.0125e-40	1.002e-40	9.84693e-41	9.58758e-41	9.23596e-41	8.80249e-41	8.30799e-41	7.77249e-41	7.20674e-41	6.6081e-41	5.95796e-41	5.22215e-41	4.37218e-41	3.45931e-41	2.68785e-41	2.28772e-41	2.29301e-41	2.54037e-41	2.81087e-41	2.98915e-41	3.07937e-41	3.11935e-41	3.13601e-41	3.14277e-41	3.14548e-41	3.14657e-41	3.147e-41	3.14717e-41	3.14724e-41	3.14727e-41	3.14728e-41	3.14728e-41	3.14728e-41
22.55	9.97222e-41	9.95797e-41	9.92848e-41	9.87184e-41	9.77061e-41	9.60379e-41	9.35349e-41	9.01382e-41	8.59473e-41	8.11635e-41	7.59815e-41	7.05071e-41	6.47168e-41	5.84327e-41	5.13246e-41	4.31088e-41	3.42607e-41	2.67517e-41	2.28569e-41	2.29592e-41	2.54624e-41	2.8188e-41	2.99832e-41	3.08915e-41	3.12939e-41	3.14617e-41	3.15298e-41	3.15571e-41	3.1568e-41	3.15723e-41	3.15741e-41	3.15747e-41	3.1575e-41	3.15751e-41	3.15752e-41	3.15752e-41
22.65	9.7258e-41	9.7116e-41	9.68287e-41	9.62821e-41	9.53063e-41	9.36971e-41	9.12804e-41	8.79976e-41	8.3944e-41	7.9314e-41	7.42974e-41	6.89978e-41	6.33947e-41	5.73181e-41	5.04489e-41	4.2506e-41	3.39297e-41	2.66223e-41	2.28336e-41	2.29858e-41	2.5519e-41	2.82652e-41	3.00728e-41	3.09873e-41	3.13925e-41	3.15614e-41	3.16299e-41	3.16574e-41	3.16684e-41	3.16728e-41	3.16745e-41	3.16752e-41	3.16755e-41	3.16756e-41	3.16756e-41	3.16756e-41
22.75	9.48671e-41	9.47352e-41	9.44618e-41	9.39361e-41	9.29954e-41	9.14424e-41	8.9108e-41	8.5934e-41	8.20114e-41	7.75285e-41	7.26697e-41	6.75372e-41	6.21129e-41	5.62345e-41	4.95941e-41	4.19133e-41	3.36002e-41	2.64905e-41	2.28075e-41	2.30099e-41	2.55734e-41	2.83405e-41	3.01606e-41	3.10813e-41	3.14892e-41	3.16592e-41	3.17282e-41	3.17559e-41	3.17669e-41	3.17713e-41	3.17731e-41	3.17738e-41	3.17741e-41	3.17742e-41	3.17742e-41	3.17742e-41
22.85	9.25826e-41	9.2451e-41	9.21844e-41	9.16767e-41	9.0769e-41	8.92697e-41	8.70138e-41	8.39436e-41	8.01463e-41	7.58039e-41	7.10961e-41	6.61232e-41	6.08698e-41	5.5181e-41	4.87596e-41	4.13305e-41	3.32725e-41	2.63566e-41	2.27787e-41	2.30317e-41	2.56256e-41	2.84138e-41	3.02464e-41	3.11734e-41	3.1584e-41	3.17552e-41	3.18246e-41	3.18525e-41	3.18636e-41	3.18681e-41	3.18698e-41	3.18706e-41	3.18708e-41	3.18709e-41	3.1871e-41	3.1871e-41
22.95	9.03639e-41	9.02415e-41	8.99877e-41	8.9499e-41	8.86231e-41	8.7175e-41	8.4994e-41	8.20231e-41	7.83455e-41	7.41376e-41	6.95741e-41	6.4754e-41	5.96641e-41	5.41565e-41	4.79447e-41	4.07578e-41	3.29466e-41	2.62208e-41	2.27473e-41	2.30512e-41	2.56759e-41	2.84851e-41	3.03304e-41	3.12636e-41	3.16771e-41	3.18494e-41	3.19193e-41	3.19474e-41	3.19586e-41	3.1963e-41	3.19648e-41	3.19655e-41	3.19658e-41	3.19659e-41	3.1966e-41	3.1966e-41
23.05	8.82421e-41	8.81199e-41	8.78721e-41	8.73996e-41	8.65539e-41	8.51546e-41	8.30453e-41	8.01693e-41	7.66062e-41	7.25269e-41	6.81016e-41	6.34276e-41	5.84941e-41	5.316e-41	4.71491e-41	4.01948e-41	3.26229e-41	2.60831e-41	2.27134e-41	2.30684e-41	2.57241e-41	2.85546e-41	3.04126e-41	3.13521e-41	3.17683e-41	3.19418e-41	3.20122e-41	3.20404e-41	3.20517e-41	3.20562e-41	3.2058e-41	3.20587e-41	3.2059e-41	3.20591e-41	3.20592e-41	3.20592e-41
23.15	8.61793e-41	8.60656e-41	8.58295e-41	8.53744e-41	8.45577e-41	8.32051e-41	8.11642e-41	7.8379e-41	7.49255e-41	7.09693e-41	6.66764e-41	6.21424e-41	5.73586e-41	5.21906e-41	4.63722e-41	3.96417e-41	3.23013e-41	2.59438e-41	2.26772e-41	2.30835e-41	2.57703e-41	2.86223e-41	3.0493e-41	3.14388e-41	3.18578e-41	3.20325e-41	3.21033e-41	3.21318e-41	3.21431e-41	3.21477e-41	3.21495e-41	3.21502e-41	3.21505e-41	3.21506e-41	3.21506e-41	3.21507e-41
23.25	8.42051e-41	8.40915e-41	8.38607e-41	8.34204e-41	8.26311e-41	8.13231e-41	7.93477e-41	7.66493e-41	7.33008e-41	6.94626e-41	6.52965e-41	6.08966e-41	5.62563e-41	5.12473e-41	4.56135e-41	3.90982e-41	3.19821e-41	2.58031e-41	2.26387e-41	2.30964e-41	2.58147e-41	2.86881e-41	3.05716e-41	3.15238e-41	3.19457e-41	3.21215e-41	3.21928e-41	3.22214e-41	3.22329e-41	3.22374e-41	3.22392e-41	3.224e-41	3.22403e-41	3.22404e-41	3.22404e-41	3.22404e-41
23.35	8.2284e-41	8.21782e-41	8.19582e-41	8.15337e-41	8.07709e-41	7.95055e-41	7.75928e-41	7.49776e-41	7.17297e-41	6.80046e-41	6.396e-41	5.96886e-41	5.51858e-41	5.03293e-41	4.48724e-41	3.85642e-41	3.16654e-41	2.56611e-41	2.2598e-41	2.31073e-41	2.58571e-41	2.87522e-41	3.06486e-41	3.16072e-41	3.20318e-41	3.22088e-41	3.22806e-41	3.23094e-41	3.23209e-41	3.23255e-41	3.23274e-41	3.23281e-41	3.23284e-41	3.23285e-41	3.23285e-41	3.23285e-41
23.45	8.04439e-41	8.0338e-41	8.01229e-41	7.97118e-41	7.89741e-41	7.77495e-41	7.58968e-41	7.33613e-41	7.02098e-41	6.65931e-41	6.26651e-41	5.8517e-41	5.4146e-41	4.94357e-41	4.41486e-41	3.80396e-41	3.13513e-41	2.55179e-41	2.25553e-41	2.31162e-41	2.58978e-41	2.88145e-41	3.07239e-41	3.16889e-41	3.21163e-41	3.22945e-41	3.23668e-41	3.23958e-41	3.24074e-41	3.2412e-41	3.24138e-41	3.24146e-41	3.24149e-41	3.2415e-41	3.2415e-41	3.2415e-41
23.55	7.86517e-41	7.8553e-41	7.83478e-41	7.79513e-41	7.72377e-41	7.60522e-41	7.4257e-41	7.17979e-41	6.87388e-41	6.52262e-41	6.14101e-41	5.73803e-41	5.31357e-41	4.85656e-41	4.34416e-41	3.75244e-41	3.10398e-41	2.53737e-41	2.25106e-41	2.31232e-41	2.59366e-41	2.88752e-41	3.07975e-41	3.17689e-41	3.21992e-41	3.23786e-41	3.24514e-41	3.24806e-41	3.24922e-41	3.24969e-41	3.24987e-41	3.24995e-41	3.24997e-41	3.24999e-41	3.24999e-41	3.24999e-41
23.65	7.69337e-41	7.6835e-41	7.66341e-41	7.62498e-41	7.55592e-41	7.44111e-41	7.26709e-41	7.02851e-41	6.73148e-41	6.39021e-41	6.01934e-41	5.62771e-41	5.21539e-41	4.77183e-41	4.27509e-41	3.70183e-41	3.07311e-41	2.52286e-41	2.2464e-41	2.31283e-41	2.59738e-41	2.89342e-41	3.08695e-41	3.18474e-41	3.22806e-41	3.24611e-41	3.25344e-41	3.25638e-41	3.25755e-41	3.25802e-41	3.2582e-41	3.25828e-41	3.25831e-41	3.25832e-41	3.25832e-41	3.25833e-41
23.75	7.52591e-41	7.5167e-41	7.49752e-41	7.46043e-41	7.39359e-41	7.28236e-41	7.11363e-41	6.88208e-41	6.59357e-41	6.26189e-41	5.90133e-41	5.52061e-41	5.11995e-41	4.68931e-41	4.2076e-41	3.65212e-41	3.04252e-41	2.50827e-41	2.24156e-41	2.31316e-41	2.60092e-41	2.89916e-41	3.094e-41	3.19244e-41	3.23604e-41	3.25421e-41	3.26158e-41	3.26454e-41	3.26572e-41	3.26619e-41	3.26638e-41	3.26646e-41	3.26649e-41	3.2665e-41	3.2665e-41	3.2665e-41
23.85	7.36527e-41	7.35604e-41	7.33725e-41	7.30128e-41	7.23654e-41	7.12875e-41	6.96509e-41	6.74028e-41	6.45995e-41	6.13749e-41	5.78685e-41	5.41661e-41	5.02714e-41	4.60891e-41	4.14165e-41	3.6033e-41	3.01222e-41	2.49362e-41	2.23655e-41	2.31332e-41	2.60429e-41	2.90474e-41	3.10089e-41	3.19998e-41	3.24387e-41	3.26216e-41	3.26958e-41	3.27256e-41	3.27375e-41	3.27422e-41	3.27441e-41	3.27449e-41	3.27452e-41	3.27453e-41	3.27453e-41	3.27453e-41
23.95	7.20855e-41	7.19994e-41	7.182e-41	7.14724e-41	7.08455e-41	6.98005e-41	6.82125e-41	6.60293e-41	6.33047e-41	6.01686e-41	5.67575e-41	5.31559e-41	4.93688e-41	4.53057e-41	4.0772e-41	3.55535e-41	2.98221e-41	2.47891e-41	2.23138e-41	2.3133e-41	2.60751e-41	2.91016e-41	3.10763e-41	3.20737e-41	3.25155e-41	3.26996e-41	3.27743e-41	3.28043e-41	3.28162e-41	3.2821e-41	3.28229e-41	3.28237e-41	3.2824e-41	3.28241e-41	3.28241e-41	3.28242e-41
24.05	7.05811e-41	7.04948e-41	7.03188e-41	6.99816e-41	6.93739e-41	6.83606e-41	6.68193e-41	6.46983e-41	6.20493e-41	5.89985e-41	5.56791e-41	5.21744e-41	4.84907e-41	4.45422e-41	4.01421e-41	3.50826e-41	2.95251e-41	2.46415e-41	2.22605e-41	2.31312e-41	2.61056e-41	2.91544e-41	3.11422e-41	3.21462e-41	3.25908e-41	3.27762e-41	3.28513e-41	3.28815e-41	3.28936e-41	3.28984e-41	3.29003e-41	3.2901e-41	3.29013e-41	3.29015e-41	3.29015e-41	3.29015e-41
24.15	6.91123e-41	6.90317e-41	6.88636e-41	6.85376e-41	6.79487e-41	6.69657e-41	6.54693e-41	6.34082e-41	6.08319e-41	5.78631e-41	5.46319e-41	5.12204e-41	4.76363e-41	4.3798e-41	3.95263e-41	3.46201e-41	2.9231e-41	2.44936e-41	2.22058e-41	2.31278e-41	2.61346e-41	2.92056e-41	3.12067e-41	3.22172e-41	3.26648e-41	3.28513e-41	3.2927e-41	3.29574e-41	3.29695e-41	3.29743e-41	3.29762e-41	3.2977e-41	3.29773e-41	3.29774e-41	3.29775e-41	3.29775e-41
24.25	6.77014e-41	6.76206e-41	6.74556e-41	6.7139e-41	6.65679e-41	6.5614e-41	6.41607e-41	6.21572e-41	5.96508e-41	5.6761e-41	5.36147e-41	5.0293e-41	4.68047e-41	4.30724e-41	3.89244e-41	3.41659e-41	2.89401e-41	2.43455e-41	2.21496e-41	2.31229e-41	2.61621e-41	2.92554e-41	3.12698e-41	3.22869e-41	3.27373e-41	3.29251e-41	3.30012e-41	3.30318e-41	3.3044e-41	3.30489e-41	3.30508e-41	3.30516e-41	3.30519e-41	3.3052e-41	3.30521e-41	3.30521e-41
24.35	6.63229e-41	6.62473e-41	6.60896e-41	6.57834e-41	6.52296e-41	6.43038e-41	6.28918e-41	6.09438e-41	5.85048e-41	5.56909e-41	5.26265e-41	4.93912e-41	4.59951e-41	4.23649e-41	3.83359e-41	3.37199e-41	2.86522e-41	2.41971e-41	2.20921e-41	2.31164e-41	2.61882e-41	2.93038e-41	3.13314e-41	3.23552e-41	3.28085e-41	3.29975e-41	3.30741e-41	3.31049e-41	3.31172e-41	3.31221e-41	3.3124e-41	3.31248e-41	3.31251e-41	3.31252e-41	3.31253e-41	3.31253e-41
24.45	6.49979e-41	6.4922e-41	6.47671e-41	6.44695e-41	6.39321e-41	6.30332e-41	6.16611e-41	5.97664e-41	5.73922e-41	5.46516e-41	5.1666e-41	4.8514e-41	4.52068e-41	4.16748e-41	3.77604e-41	3.32819e-41	2.83674e-41	2.40487e-41	2.20334e-41	2.31085e-41	2.62128e-41	2.93508e-41	3.13918e-41	3.24221e-41	3.28784e-41	3.30686e-41	3.31457e-41	3.31767e-41	3.3189e-41	3.3194e-41	3.31959e-41	3.31967e-41	3.3197e-41	3.31972e-41	3.31972e-41	3.31972e-41
24.55	6.37022e-41	6.36313e-41	6.34831e-41	6.31952e-41	6.26738e-41	6.18007e-41	6.0467e-41	5.86236e-41	5.6312e-41	5.36419e-41	5.07323e-41	4.76606e-41	4.44389e-41	4.10016e-41	3.71976e-41	3.28517e-41	2.80858e-41	2.39003e-41	2.19734e-41	2.30992e-41	2.6236e-41	2.93965e-41	3.14508e-41	3.24877e-41	3.2947e-41	3.31383e-41	3.3216e-41	3.32472e-41	3.32596e-41	3.32646e-41	3.32665e-41	3.32673e-41	3.32676e-41	3.32678e-41	3.32678e-41	3.32678e-41
24.65	6.24562e-41	6.23849e-41	6.22393e-41	6.19593e-41	6.1453e-41	6.06049e-41	5.93081e-41	5.75141e-41	5.52627e-41	5.26607e-41	4.98243e-41	4.683e-41	4.36909e-41	4.03448e-41	3.66471e-41	3.24293e-41	2.78073e-41	2.37519e-41	2.19123e-41	2.30885e-41	2.62579e-41	2.94408e-41	3.15085e-41	3.25521e-41	3.30142e-41	3.32068e-41	3.3285e-41	3.33164e-41	3.33289e-41	3.33339e-41	3.33359e-41	3.33366e-41	3.3337e-41	3.33371e-41	3.33371e-41	3.33372e-41
24.75	6.12369e-41	6.11703e-41	6.10309e-41	6.07599e-41	6.02683e-41	5.94441e-41	5.81829e-41	5.64366e-41	5.42433e-41	5.17069e-41	4.89412e-41	4.60215e-41	4.2962e-41	3.97037e-41	3.61086e-41	3.20144e-41	2.7532e-41	2.36036e-41	2.18502e-41	2.30765e-41	2.62784e-41	2.94838e-41	3.15649e-41	3.26152e-41	3.30803e-41	3.32741e-41	3.33527e-41	3.33843e-41	3.33969e-41	3.34019e-41	3.34039e-41	3.34047e-41	3.3405e-41	3.34052e-41	3.34052e-41	3.34052e-41
24.85	6.00636e-41	5.99966e-41	5.98596e-41	5.95958e-41	5.91183e-41	5.83172e-41	5.70902e-41	5.53898e-41	5.32525e-41	5.07795e-41	4.8082e-41	4.52344e-41	4.22515e-41	3.90781e-41	3.55818e-41	3.16069e-41	2.72598e-41	2.34555e-41	2.1787e-41	2.30632e-41	2.62977e-41	2.95256e-41	3.16201e-41	3.2677e-41	3.31451e-41	3.33401e-41	3.34193e-41	3.3451e-41	3.34637e-41	3.34688e-41	3.34708e-41	3.34716e-41	3.34719e-41	3.3472e-41	3.34721e-41	3.34721e-41
24.95	5.89148e-41	5.88521e-41	5.87209e-41	5.84654e-41	5.80016e-41	5.72226e-41	5.60287e-41	5.43726e-41	5.22894e-41	4.98775e-41	4.72458e-41	4.44678e-41	4.1559e-41	3.84673e-41	3.50664e-41	3.12066e-41	2.69907e-41	2.33077e-41	2.17229e-41	2.30487e-41	2.63157e-41	2.95661e-41	3.1674e-41	3.27377e-41	3.32087e-41	3.3405e-41	3.34846e-41	3.35166e-41	3.35293e-41	3.35344e-41	3.35365e-41	3.35373e-41	3.35376e-41	3.35377e-41	3.35378e-41	3.35378e-41
25.05	5.78086e-41	5.77456e-41	5.76164e-41	5.73677e-41	5.69169e-41	5.61593e-41	5.49972e-41	5.33839e-41	5.13528e-41	4.89999e-41	4.64319e-41	4.3721e-41	4.08837e-41	3.78709e-41	3.4562e-41	3.08135e-41	2.67248e-41	2.31601e-41	2.16579e-41	2.3033e-41	2.63324e-41	2.96054e-41	3.17268e-41	3.27972e-41	3.32711e-41	3.34686e-41	3.35488e-41	3.3581e-41	3.35938e-41	3.35989e-41	3.3601e-41	3.36018e-41	3.36021e-41	3.36022e-41	3.36023e-41	3.36023e-41
25.15	5.67248e-41	5.66659e-41	5.65422e-41	5.63011e-41	5.58629e-41	5.5126e-41	5.39946e-41	5.24225e-41	5.04418e-41	4.8146e-41	4.56394e-41	4.29933e-41	4.02251e-41	3.72885e-41	3.40684e-41	3.04274e-41	2.64621e-41	2.30129e-41	2.1592e-41	2.30161e-41	2.6348e-41	2.96435e-41	3.17784e-41	3.28555e-41	3.33324e-41	3.35312e-41	3.36118e-41	3.36442e-41	3.36571e-41	3.36623e-41	3.36643e-41	3.36651e-41	3.36654e-41	3.36656e-41	3.36656e-41	3.36657e-41
25.25	5.56808e-41	5.56214e-41	5.54996e-41	5.52647e-41	5.48386e-41	5.41216e-41	5.30198e-41	5.14875e-41	4.95555e-41	4.73148e-41	4.48675e-41	4.22842e-41	3.95827e-41	3.67196e-41	3.35852e-41	3.00481e-41	2.62024e-41	2.28661e-41	2.15253e-41	2.29981e-41	2.63624e-41	2.96805e-41	3.18289e-41	3.29127e-41	3.33926e-41	3.35926e-41	3.36737e-41	3.37063e-41	3.37193e-41	3.37245e-41	3.37265e-41	3.37274e-41	3.37277e-41	3.37278e-41	3.37279e-41	3.37279e-41
25.35	5.46572e-41	5.46016e-41	5.44849e-41	5.42572e-41	5.38428e-41	5.3145e-41	5.20717e-41	5.05779e-41	4.8693e-41	4.65055e-41	4.41157e-41	4.1593e-41	3.89559e-41	3.61638e-41	3.31122e-41	2.96756e-41	2.59459e-41	2.27198e-41	2.14578e-41	2.2979e-41	2.63757e-41	2.97163e-41	3.18782e-41	3.29688e-41	3.34517e-41	3.36529e-41	3.37345e-41	3.37673e-41	3.37804e-41	3.37856e-41	3.37877e-41	3.37885e-41	3.37888e-41	3.3789e-41	3.3789e-41	3.3789e-41
25.45	5.36706e-41	5.36146e-41	5.34996e-41	5.32776e-41	5.28745e-41	5.21951e-41	5.11495e-41	4.96928e-41	4.78533e-41	4.57173e-41	4.33831e-41	4.0919e-41	3.83442e-41	3.56208e-41	3.26491e-41	2.93096e-41	2.56925e-41	2.25739e-41	2.13897e-41	2.29589e-41	2.63878e-41	2.9751e-41	3.19265e-41	3.30238e-41	3.35096e-41	3.37121e-41	3.37943e-41	3.38272e-41	3.38404e-41	3.38456e-41	3.38477e-41	3.38486e-41	3.38489e-41	3.3849e-41	3.38491e-41	3.38491e-41
25.55	5.27027e-41	5.26503e-41	5.254e-41	5.23248e-41	5.19326e-41	5.12711e-41	5.02521e-41	4.88314e-41	4.70358e-41	4.49496e-41	4.26691e-41	4.02617e-41	3.77472e-41	3.50901e-41	3.21957e-41	2.895e-41	2.54421e-41	2.24286e-41	2.13209e-41	2.29378e-41	2.63989e-41	2.97846e-41	3.19737e-41	3.30777e-41	3.35666e-41	3.37703e-41	3.38529e-41	3.38861e-41	3.38994e-41	3.39046e-41	3.39067e-41	3.39076e-41	3.39079e-41	3.3908e-41	3.39081e-41	3.39081e-41
25.65	5.17695e-41	5.17166e-41	5.16079e-41	5.13979e-41	5.10162e-41	5.03719e-41	4.93786e-41	4.79926e-41	4.62396e-41	4.42016e-41	4.1973e-41	3.96205e-41	3.71644e-41	3.45714e-41	3.17516e-41	2.85968e-41	2.51948e-41	2.22838e-41	2.12514e-41	2.29157e-41	2.64089e-41	2.98172e-41	3.20198e-41	3.31306e-41	3.36225e-41	3.38274e-41	3.39106e-41	3.3944e-41	3.39573e-41	3.39626e-41	3.39647e-41	3.39656e-41	3.39659e-41	3.3966e-41	3.39661e-41	3.39661e-41
25.75	5.08533e-41	5.08038e-41	5.06996e-41	5.04959e-41	5.01243e-41	4.94967e-41	4.85283e-41	4.71758e-41	4.54639e-41	4.34726e-41	4.12944e-41	3.8995e-41	3.65952e-41	3.40643e-41	3.13167e-41	2.82497e-41	2.49506e-41	2.21397e-41	2.11814e-41	2.28927e-41	2.64179e-41	2.98488e-41	3.2065e-41	3.31825e-41	3.36774e-41	3.38836e-41	3.39672e-41	3.40008e-41	3.40142e-41	3.40196e-41	3.40217e-41	3.40225e-41	3.40229e-41	3.4023e-41	3.40231e-41	3.40231e-41
25.85	4.99696e-41	4.99195e-41	4.98167e-41	4.9618e-41	4.92561e-41	4.86445e-41	4.77002e-41	4.63802e-41	4.47082e-41	4.2762e-41	4.06325e-41	3.83845e-41	3.60394e-41	3.35685e-41	3.08907e-41	2.79087e-41	2.47093e-41	2.19961e-41	2.11109e-41	2.28687e-41	2.64259e-41	2.98793e-41	3.21091e-41	3.32334e-41	3.37313e-41	3.39387e-41	3.40229e-41	3.40567e-41	3.40702e-41	3.40755e-41	3.40777e-41	3.40785e-41	3.40789e-41	3.4079e-41	3.40791e-41	3.40791e-41
25.95	4.91015e-41	4.90547e-41	4.89561e-41	4.87631e-41	4.84107e-41	4.78147e-41	4.68936e-41	4.56051e-41	4.39716e-41	4.20692e-41	3.99869e-41	3.77887e-41	3.54965e-41	3.30836e-41	3.04733e-41	2.75737e-41	2.44711e-41	2.18533e-41	2.10398e-41	2.28439e-41	2.64329e-41	2.99089e-41	3.21522e-41	3.32833e-41	3.37842e-41	3.39929e-41	3.40776e-41	3.41116e-41	3.41251e-41	3.41305e-41	3.41327e-41	3.41336e-41	3.41339e-41	3.4134e-41	3.41341e-41	3.41341e-41
26.05	4.82637e-41	4.82164e-41	4.81191e-41	4.79307e-41	4.75874e-41	4.70064e-41	4.61078e-41	4.48497e-41	4.32535e-41	4.13935e-41	3.93569e-41	3.7207e-41	3.4966e-41	3.26094e-41	3.00644e-41	2.72444e-41	2.42358e-41	2.17111e-41	2.09683e-41	2.28182e-41	2.6439e-41	2.99375e-41	3.21944e-41	3.33323e-41	3.38362e-41	3.40461e-41	3.41313e-41	3.41655e-41	3.41792e-41	3.41846e-41	3.41868e-41	3.41876e-41	3.4188e-41	3.41881e-41	3.41882e-41	3.41882e-41
26.15	4.74405e-41	4.73961e-41	4.73027e-41	4.71198e-41	4.67853e-41	4.62189e-41	4.5342e-41	4.41133e-41	4.25533e-41	4.07344e-41	3.87422e-41	3.66391e-41	3.44476e-41	3.21455e-41	2.96638e-41	2.69208e-41	2.40035e-41	2.15696e-41	2.08963e-41	2.27917e-41	2.64442e-41	2.99651e-41	3.22356e-41	3.33804e-41	3.38872e-41	3.40984e-41	3.41841e-41	3.42185e-41	3.42323e-41	3.42377e-41	3.42399e-41	3.42408e-41	3.42411e-41	3.42413e-41	3.42413e-41	3.42414e-41
26.25	4.66455e-41	4.66007e-41	4.65085e-41	4.63298e-41	4.60038e-41	4.54514e-41	4.45956e-41	4.33954e-41	4.18705e-41	4.00914e-41	3.81421e-41	3.60844e-41	3.3941e-41	3.16916e-41	2.92711e-41	2.66028e-41	2.37741e-41	2.14289e-41	2.0824e-41	2.27644e-41	2.64484e-41	2.99919e-41	3.2276e-41	3.34275e-41	3.39374e-41	3.41498e-41	3.42361e-41	3.42707e-41	3.42845e-41	3.429e-41	3.42922e-41	3.4293e-41	3.42934e-41	3.42935e-41	3.42936e-41	3.42936e-41
26.35	4.58639e-41	4.58219e-41	4.57334e-41	4.55598e-41	4.52421e-41	4.47033e-41	4.38679e-41	4.26953e-41	4.12043e-41	3.94639e-41	3.75563e-41	3.55425e-41	3.34458e-41	3.12474e-41	2.88862e-41	2.62903e-41	2.35475e-41	2.1289e-41	2.07513e-41	2.27364e-41	2.64518e-41	3.00177e-41	3.23154e-41	3.34737e-41	3.39866e-41	3.42003e-41	3.42871e-41	3.43219e-41	3.43358e-41	3.43413e-41	3.43435e-41	3.43444e-41	3.43447e-41	3.43449e-41	3.43449e-41	3.4345e-41
26.45	4.51089e-41	4.50665e-41	4.4979e-41	4.48094e-41	4.44996e-41	4.39739e-41	4.31582e-41	4.20125e-41	4.05544e-41	3.88514e-41	3.69843e-41	3.50131e-41	3.29616e-41	3.08127e-41	2.85089e-41	2.59831e-41	2.33238e-41	2.11498e-41	2.06782e-41	2.27076e-41	2.64543e-41	3.00426e-41	3.23539e-41	3.35191e-41	3.4035e-41	3.425e-41	3.43372e-41	3.43722e-41	3.43862e-41	3.43918e-41	3.4394e-41	3.43949e-41	3.43952e-41	3.43954e-41	3.43954e-41	3.43955e-41
[truncated: 235 more rows]

## Sheet: Dark Matter, ionized, screening
Figure 6(a), QCDark.+ Lindhard, Dark Matter scattering with electrons, 0 mediator mass								Figure 6(b), QCDark.+ Lindhard, Dark Matter scattering with electrons, beta = 0.05
[truncated: 11 more rows]

[truncated: 1 more sheets: Dark Matter electron interactio]
